# Supplementary material for: Two NADPH-dependent 2-ketogluconate reductases involved in 2-ketogluconate assimilation in Gluconobacter sp. strain CHM43
Source: Appl Environ Microbiol. 2025 Jan 29;91(2):e02501-24. doi: 10.1128/aem.02501-24 (PMC11837542; doi:10.1128/aem.02501-24)
Supplement: Table S1 — List of 2KGR homologous proteins retrieved with GLF_0478 and GLF_1777 as the queries. [file aem.02501-24-s0002.xlsx]

## Sheet: phylogenetic_list
Table S1. List of 2KGR homoogous proteins retreived by GLF_0478 and GLF_1777 as the queries.
no.	GOX0417 homolog	GLF_1777 homolog	clade	OTU	locus_tag	product	strain	taxonomy	a.a.	n.t.	old_locus_tag	RefSeq ID
1	✓	✓	A	CXP35_RS07265_Pseudomonadota_Komagataeibacter_xylinus	CXP35_RS07265	2-hydroxyacid dehydrogenase	Komagataeibacter xylinus	Pseudomonadota	MKPEILLIEPMMPEIEKQLDAAYTVHRFTSVAQLKESAGRIRGIATGGATGVPEAVMDSLPALEIIAINGIGTDAVDLKKARQRDIHVTTTPGVLTDDVADMAMGLVLSLLRGLPSGDRYVRDGAWGHKPALPLGRKVTGRKLGIIGMGRVGRAIAHRAQAFAMPVSYTDLRDFELEGYAFVPDLLTLARGSDILVIAASGGAGSRHLVNREIMEALGADGFLVNVARGSVVDEQALIQVLDAEKLGGAALDVFEHEPDVPAPLRHSARAVLQPHRASATVETRLAMGELVIKNLAAHFADQSLLTAVI	ATGAAACCTGAAATCCTGCTGATTGAACCCATGATGCCCGAAATCGAGAAGCAGCTTGATGCTGCCTATACCGTGCATCGTTTTACCTCGGTTGCACAATTGAAAGAGAGTGCGGGCAGGATACGCGGTATTGCGACAGGCGGCGCGACTGGCGTGCCTGAAGCCGTCATGGACAGCCTGCCTGCCCTCGAGATCATTGCCATAAACGGGATCGGCACGGACGCTGTGGATCTGAAAAAAGCCAGGCAGCGCGATATCCATGTCACCACCACGCCGGGTGTCCTGACCGATGATGTGGCGGATATGGCCATGGGGCTTGTCCTGTCGCTTCTGCGCGGGCTGCCCTCAGGGGATCGGTATGTTCGTGACGGGGCCTGGGGGCATAAACCCGCTCTGCCG…	CXP35_07240	GCF_004006375.1
2	✓	✓	A	KOEU_RS17855_Pseudomonadota_Komagataeibacter_europaeus	KOEU_RS17855	2-hydroxyacid dehydrogenase	Komagataeibacter europaeus	Pseudomonadota	MKPEILLIEPMMPEIEKQLDAAYTVHRFTSVAQLKESAGRIRGIATGGATGVPEAVMDSLPALEIIAINGIGTDAVDLKKARQRDIHVTTTPGVLTDDVADMAMGLVLSLLRGLPSGDRYVRDGAWGHKPALPLGRKVTGRKLGIIGMGRVGRAIAHRAQAFAMPVSYTDLRDFELEGYAFVPDLLTLARGSDILVIAASGGAGSRHLVNREIMEALGADGFLVNVARGSVVDEQALIQVLDAEKLGGAALDVFEHEPDVPAPLRHSARAVLQPHRASATVETRLAMGELVIKNLAAHFADQSLLTAVI	ATGAAACCTGAAATCCTGCTGATTGAACCCATGATGCCCGAAATCGAGAAGCAGCTTGATGCTGCCTATACCGTGCATCGTTTTACCTCGGTTGCACAATTGAAAGAGAGTGCGGGCAGGATACGCGGTATTGCGACAGGCGGCGCGACTGGCGTGCCTGAAGCCGTCATGGACAGCCTGCCTGCCCTCGAGATCATTGCCATAAACGGGATCGGCACGGACGCTGTGGATCTGAAAAAAGCCAGGCAGCGCGATATCCATGTCACCACCACGCCGGGTGTCCTGACCGATGATGTGGCGGATATGGCCATGGGGCTTGTCCTGTCGCTTCTGCGCGGGCTGCCCTCAGGGGATCGGTATGTTCGTGACGGGGCCTGGGGGCATAAACCCGCTCTGCCG…	KOEU_36390	GCF_001273645.1
3	✓	✓	A	GEU02_RS15575_Pseudomonadota_Komagataeibacter_europaeus_LMG_18494	GEU02_RS15575	2-hydroxyacid dehydrogenase	Komagataeibacter europaeus LMG 18494	Pseudomonadota	MKPEILLIEPMMPEIEKQLDAAYTVHRFTSVAQLKESAGRIRGIATGGATGVPEAVMDSLPALEIIAINGIGTDAVDLKKARQRNIHVTTTPGVLTDDVADMAMGLVLSLLRGLPSGDRYVRDGAWGQKPALPLGRKVTGRKLGIIGMGRVGRAIAHRAQAFAMPVSYTDLRDFELEGYAFVPDLLALARGSDILVIAASGGAGSRHLVNREIMEALGADGFLVNVARGSVVDEQALIQVLDAEKLGGAALDVFEHEPDVPALLRHSARAVLQPHRASATVETRLAMGELVIKNLAAHFADQSLLTAVI	ATGAAACCTGAAATCCTGCTGATTGAACCCATGATGCCCGAAATCGAGAAGCAGCTTGATGCTGCCTATACCGTGCATCGTTTTACCTCGGTTGCACAATTGAAAGAGAGTGCGGGCAGGATACGCGGTATTGCGACAGGAGGCGCGACCGGCGTGCCTGAAGCCGTCATGGATAGCCTGCCTGCCCTCGAGATCATTGCCATAAACGGGATCGGCACGGACGCTGTGGATCTGAAAAAAGCCAGGCAGCGCAATATCCATGTCACCACCACGCCGGGTGTCCTGACCGATGATGTGGCGGATATGGCGATGGGGCTTGTCCTGTCGCTTCTGCGCGGGTTGCCCTCAGGGGATCGGTATGTTCGTGACGGGGCCTGGGGGCAGAAACCCGCTCTGCCG…	-	GCF_000227545.1
4	✓	✓	A	CFR80_RS14960_Pseudomonadota_Komagataeibacter_oboediens	CFR80_RS14960	2-hydroxyacid dehydrogenase	Komagataeibacter oboediens	Pseudomonadota	MKPEILLIEPMMPEIEKQLDAAYTVHRFTSVAQLKDIAGRIRGIATGGATGVPEAVMDSLPALEIIAINGIGTDAVDLKKARQRNIHVTTTPGVLTDDVADMAMGLVLSLLRGLPAGDRYVRDGAWGNKPALPLGRKVTGRKLGIIGMGRVGRAIAHRAQAFAMPVSYTDLRDFELEDYAFVPDLPTLAQNSEILVIAASGGAGSRHLVNQEVMEALGADGFLVNVARGSVVDEQALIQVLEAGKLGGAALDVFEHEPDVPAPLRQSARVVLQPHRASATVETRLAMGDLVVKNLAAHFADQSLLTAVI	ATGAAACCTGAAATCCTGCTGATTGAACCCATGATGCCCGAAATCGAGAAGCAGCTTGATGCTGCCTATACCGTGCATCGTTTCACCTCGGTTGCACAACTGAAAGATATTGCGGGCAGGATACGCGGCATTGCAACAGGGGGTGCGACCGGTGTGCCCGAAGCCGTCATGGACAGCTTGCCTGCTCTTGAGATCATAGCCATAAACGGGATCGGCACGGACGCCGTGGACCTGAAAAAAGCCAGGCAGCGCAATATTCATGTCACCACCACGCCGGGCGTCCTGACCGATGATGTAGCGGATATGGCCATGGGGCTTGTCCTGTCGCTTCTGCGCGGGCTGCCGGCAGGAGACCGGTATGTTCGTGATGGGGCATGGGGGAATAAACCCGCCCTGCCG…	CFR80_14895	GCF_003207815.1
5	✓	✓	A	CFR77_RS14880_Pseudomonadota_Komagataeibacter_sucrofermentans	CFR77_RS14880	2-hydroxyacid dehydrogenase	Komagataeibacter sucrofermentans	Pseudomonadota	MKPEILLIEPMMPEIEKQLDAAYTVHRFTSVAQLKESVGRIRGIATGGATGVPEAVMDSLPALEIIAINGIGTDAVDLKKARQRNIHVTTTPGVLTDDVADMAMGLVLSLLRGLPAGDRYVRDGAWGDKPALPLGRKVTGRKLGIIGMGRVGRAIAHRAQAFGMPVSYTDLRDFELEDYAFVPDLPTLARDSEILVIAASGGEGSRHLVNREIMEALGPDGFLVNVARGSVVDEQALIQVLDAGKMGGAALDVFEHEPDVPTPLRQSARVVLQPHRASATVETRLAMGELVVKNLAAHFAGQSLLTAVI	ATGAAACCTGAAATCCTGCTGATTGAACCCATGATGCCCGAAATCGAAAAACAGCTTGATGCCGCCTATACCGTGCATCGTTTTACCTCGGTTGCGCAGTTGAAGGAAAGCGTGGGCAGGATACGCGGCATTGCAACAGGGGGTGCGACCGGTGTGCCTGAAGCCGTGATGGACAGCCTGCCCGCCCTTGAGATCATAGCCATAAACGGCATCGGTACGGACGCCGTAGACCTGAAGAAAGCCAGGCAGCGCAATATCCATGTCACGACCACGCCGGGTGTCCTGACCGATGATGTGGCGGATATGGCCATGGGGCTTGTCCTGTCGCTTCTGCGCGGGCTGCCCGCAGGGGACCGGTATGTTCGTGACGGGGCATGGGGGGATAAACCCGCCCTGCCG…	CFR77_14760	GCF_003207865.1
6	✓	✓	A	FMA36_RS08845_Pseudomonadota_Komagataeibacter_xylinus	FMA36_RS08845	2-hydroxyacid dehydrogenase	Komagataeibacter xylinus	Pseudomonadota	MKPEILLIEPMMPEIERQLDAAYTVHRFTSVAQLKDIAANIRGIATGGATGVPQAVMNSLPALEIIAINGIGTDAVNLKQARERNIHVTTTPGVLTDDVADMAIGLVLSLLRGLPGGDRYVRDGAWGDQPALPLGRKVTGKKLGIIGMGRVGRAIAHRAQAFAMPVSYTDLRDFELKDYAFVPDLLTLARNSEILVIAASGGGGSRHLVNREVMEALGPDGFLVNVARGSVVDEQALIQVLDAGTLGGAALDVFEHEPDVPAPLRHSARVVLQPHRASATVETRLAMGDLVVKNLAAHFADQALLTAVI	ATGAAACCCGAAATTCTGCTGATTGAACCCATGATGCCCGAAATTGAAAGGCAGCTTGATGCGGCCTATACCGTGCATCGTTTTACCTCGGTTGCGCAATTGAAGGATATTGCGGCCAATATACGCGGCATTGCGACGGGGGGCGCCACCGGTGTGCCACAGGCCGTCATGAACAGTCTGCCCGCCCTTGAAATCATAGCCATAAACGGAATTGGCACGGATGCCGTAAATCTGAAACAGGCCAGGGAGCGTAATATCCATGTTACCACTACGCCGGGCGTCTTGACTGATGATGTGGCGGATATGGCCATCGGGCTTGTCCTGTCGCTTCTGCGCGGGCTGCCCGGAGGGGACCGGTATGTCCGTGACGGAGCATGGGGCGATCAACCTGCCCTGCCG…	FMA36_08850	GCF_009834365.1
7	✓	✓	A	CDI09_RS12110_Pseudomonadota_Komagataeibacter_nataicola	CDI09_RS12110	2-hydroxyacid dehydrogenase	Komagataeibacter nataicola	Pseudomonadota	MKPEILLIEPMMPEIERQLDAAYTVHRFTSVAQLKDIAANIRGIATGGATGVPQAVMDSLPALEIIAINGIGTDAVNLKQARERNIHVTTTPGVLTDDVADMAIGLVLSLLRGLPAGDRYVRDGAWGDKPALPLGRKVTGRKLGIIGMGRVGRAIAHRAQAFAMPVSYTDLRDFELKDYAFVPDLLSLARNSEILVIAASGGGGSRHLVNAEVMEALGPDGFLVNVARGSVVDEQALIQALDAGKLGGAALDVFEHEPDVPAPLRHSTRVVLQPHRASATVETRLAMGDLVVKNLAAHFADQALLTAVI	ATGAAACCCGAAATTCTGCTGATTGAACCCATGATGCCCGAAATCGAAAGGCAGCTTGATGCGGCCTATACCGTGCATCGCTTTACCTCGGTTGCGCAACTGAAGGACATTGCGGCCAATATACGCGGCATTGCGACGGGTGGCGCCACCGGTGTGCCACAGGCCGTCATGGACAGCCTGCCTGCCCTTGAAATCATAGCCATAAACGGAATTGGCACGGATGCCGTAAACCTGAAGCAGGCCAGGGAGCGCAATATCCATGTCACCACCACGCCGGGTGTCCTGACTGATGATGTGGCGGATATGGCCATCGGGCTTGTCCTGTCGCTTCTGCGCGGTCTGCCCGCAGGGGACCGGTATGTCCGTGATGGGGCGTGGGGTGATAAACCGGCCCTGCCG…	CDI09_12025	GCF_003207795.1
8	✓	✓	A	B0W47_RS06405_Pseudomonadota_Komagataeibacter_nataicola	B0W47_RS06405	2-hydroxyacid dehydrogenase	Komagataeibacter nataicola	Pseudomonadota	MKPEILLIEPMMPEIERQLDAAYTVHRFTSVAQLKDIAANIRGIATGGATGVPQAVMDSLPALEIIAINGIGTDAVNLKQARERNIHVTTTPGVLTDDVADMAIGLVLSLLRGLPAGDRYVRDGAWGDKPALPLGRKVTGRKLGIIGMGRVGRAIAHRAQAFAMPVSYTDLRDFELKDYAFVPDLLSLARNSEILVIAASGGGGSRHLVNAEVMEALGPDGFLVNVARGSVVDEQALIQALDAGKLGGAALDVFEHEPDVPAPLRHSTRVVLQPHRASATVETRLAMGDLVVKNLAAHFADQALLTAVI	ATGAAACCCGAAATTCTGCTGATTGAACCCATGATGCCCGAAATCGAAAGGCAGCTTGATGCGGCCTATACCGTGCATCGCTTTACCTCGGTTGCGCAACTGAAGGACATTGCGGCCAATATACGCGGCATTGCGACGGGTGGCGCCACCGGTGTGCCACAGGCCGTCATGGACAGCCTGCCTGCCCTTGAAATCATAGCCATAAACGGAATTGGCACGGATGCCGTAAACCTGAAGCAGGCCAGGGAGCGCAATATCCATGTCACCACCACGCCGGGTGTCCTGACTGATGATGTGGCGGATATGGCCATCGGGCTTGTCCTGTCGCTTCTGCGCGGTCTGCCCGCAGGGGACCGGTATGTCCGTGATGGGGCGTGGGGTGATAAACCGGCCCTGCCG…	B0W47_06485	GCF_002009295.1
9	✓	✓	A	HNW77_RS02910_Pseudomonadota_Komagataeibacter_melomenusus	HNW77_RS02910	2-hydroxyacid dehydrogenase	Komagataeibacter melomenusus	Pseudomonadota	MKPEILLIEPMMPEIEKQLDAAYTVHRFTSVAQLKESAGRIRAIATGGATGVPEAVMDSLPALEIIAINGIGTDAVDLKKARQRNIHVTTTPGVLTDDVADMAMGLVLSLLRGLPAGDRYVRDGAWGHKPALPLGRKVTGKKLGIIGMGRVGRAIAHRAQAFAMPVSYTDLRDFELEDYAFVPDLPALARKSDILVIAASGGAGSRHLVNREVMEALGPDGFLVNVARGSVVDEQALVQVLDAGKLGGAALDVFEHEPDVPAALRHCERAVLQPHRASATVETRLAMGELVVKNLAAHFADESLLTAVI	ATGAAACCCGAAATCCTGCTGATTGAACCCATGATGCCCGAAATCGAGAAACAGCTCGATGCTGCTTATACCGTGCATCGTTTCACCTCGGTTGCACAGTTGAAGGAGAGCGCGGGCAGGATACGCGCCATTGCAACAGGGGGCGCGACCGGCGTGCCTGAAGCCGTCATGGACAGCCTGCCCGCCCTTGAGATCATTGCCATAAACGGCATCGGTACGGATGCCGTGGACCTGAAGAAAGCCCGGCAGCGCAATATCCATGTCACCACCACGCCGGGTGTCCTGACCGATGATGTGGCGGATATGGCCATGGGGCTTGTCCTGTCGCTTCTGCGCGGGCTGCCCGCAGGGGACCGGTATGTTCGCGACGGAGCATGGGGGCATAAACCCGCCCTGCCG…	HNW77_02905	GCF_013155395.1
10	✓	✓	A	CFR79_RS08105_Pseudomonadota_Komagataeibacter_saccharivorans	CFR79_RS08105	2-hydroxyacid dehydrogenase	Komagataeibacter saccharivorans	Pseudomonadota	MTKPEILLIEPMMPEIEKQLDAAYTVHRFTSLAQLKDIAGRIRGIATGGATGVPQAVMDSLPALEIIAINGIGTDAVNLKEARQRNIHVTTTPGVLTDDVADMAIGLIVSLLRGLPAGDRYVRDGEWGHKAAPPLGRKVTGKKLGIVGMGQVGRAIAHRARSFAMPVSYTDLRDLELKDYAFMSDLKTLARSSEILVIAASGGAGSRHLVNREVLDALGPDGFLINVARGSVVDEQALAQALDAGTLGGAGLDVFEHEPEVPEALRHSSRVVLQPHRASATVETRLAMGNLVVKNLAAHFADESLLTAVI	ATGACGAAACCTGAAATCCTGCTGATCGAACCCATGATGCCGGAAATCGAAAAGCAGCTTGATGCCGCCTATACGGTCCATCGCTTTACTTCGCTCGCACAGTTGAAAGACATCGCGGGCCGCATTCGCGGCATTGCTACCGGCGGAGCGACCGGCGTGCCGCAAGCCGTCATGGACAGCCTGCCAGCCCTTGAAATCATTGCCATAAACGGGATTGGCACCGATGCCGTGAACCTGAAGGAAGCAAGACAGCGCAATATCCATGTCACAACAACACCCGGTGTCCTGACCGATGATGTCGCGGATATGGCGATCGGACTGATCGTATCGCTGCTGCGCGGCCTGCCTGCCGGTGATCGATACGTGCGCGATGGGGAATGGGGCCATAAAGCCGCCCCG…	CFR79_08070	GCF_003207825.1
11	✓	✓	A	S101450_RS03880_Pseudomonadota_Komagataeibacter_saccharivorans	S101450_RS03880	2-hydroxyacid dehydrogenase	Komagataeibacter saccharivorans	Pseudomonadota	MTKPEILLIEPMMPESEKQLDAAYTVHRFTSLAQLKDIAGRIRGIATGGATGVPQAVMDSLPALEIIAINGIGTDAVNLKEARQRNIHVTTTPGVLTDDVADMAIGLIVSLLRGLPAGDRYVRDGEWGHKAAPPLGRKVTGKKLGIVGMGQVGRAIAHRARSFAMPVSYTDLRDLELKDYAFVSDLKTLARSSEILVIAASGGAGSRHLVNREVLDALGPDGFLINVARGSVVDEQALAQALDAGTLGGAGLDVFEHEPEVPETLRHSSRVVLQPHRASATVETRLAMGNLVVKNLAAHFADESLLTAVI	ATGACGAAACCTGAAATCCTGCTGATCGAACCCATGATGCCGGAAAGCGAAAAGCAGCTTGATGCCGCCTATACGGTTCATCGCTTTACTTCGCTCGCACAGTTGAAAGACATCGCGGGCCGCATTCGCGGCATTGCTACCGGCGGAGCGACCGGCGTGCCGCAAGCCGTCATGGACAGCCTGCCAGCCCTTGAAATCATTGCCATAAACGGGATTGGCACCGATGCCGTGAACCTGAAGGAAGCAAGACAGCGCAATATCCATGTCACAACAACACCCGGTGTCCTGACCGATGATGTCGCGGATATGGCGATCGGACTGATTGTATCGCTGCTGCGCGGCCTGCCTGCCGGTGATCGATACGTACGCGATGGGGAATGGGGCCATAAAGCCGCCCCG…	S101450_00789	GCF_002878245.1
12	✓	✓	A	DY926_RS01285_Pseudomonadota_Komagataeibacter_melaceti	DY926_RS01285	2-hydroxyacid dehydrogenase	Komagataeibacter melaceti	Pseudomonadota	MKPEILLIEPMMPEIEKQLDAAYTVHRFTSVAQLKDIARNIRGIATGGGTGVPEDVMNSLPALEIIAINGIGTDAVNLTEAKRRNIRVTTTPGVLTDDVADMAIGLILSLLRGLPAGDRYVRKGAWGHEAAPPLGRKVTGKKVGIIGMGHVGRAIALRARAFAMPVSYTDLKDFGLKDYTFVPDLKVLAQKSEILVIAASGGAGSRHLVNREVLEALGPQGFVVNVARGSVVDEQALVQVLEAGKLGGAALDVFEHEPDVPEALRQSSRTVLQPHRASATVETRLAMGELVVKNLAAHFADQSLLTAVV	ATGAAACCGGAAATCCTGCTTATCGAACCCATGATGCCTGAAATCGAAAAACAGCTTGATGCCGCCTATACCGTGCATCGCTTTACTTCGGTGGCACAGTTGAAGGACATTGCACGTAACATACGCGGCATTGCAACGGGTGGTGGCACTGGCGTGCCGGAAGATGTCATGAACAGCCTGCCCGCGCTTGAAATCATTGCCATCAACGGCATTGGCACGGATGCCGTAAACCTGACGGAAGCCAAACGGCGCAATATCCGCGTAACCACCACACCGGGCGTGCTGACCGATGATGTAGCGGATATGGCAATCGGGCTGATCCTGTCGCTCCTGCGTGGCCTGCCCGCAGGCGACAGGTATGTGCGTAAGGGCGCATGGGGCCATGAAGCCGCCCCGCCA…	DY926_01285	GCF_003403295.1
13	✓	✓	A	C3920_RS05325_Pseudomonadota_Novacetimonas_pomaceti	C3920_RS05325	2-hydroxyacid dehydrogenase	Novacetimonas pomaceti	Pseudomonadota	MKPEILLIEPMMPDIERQLDAAYTVHRFTSIAQLKDIAGNIRGIATGGATGVPQDVMDSLPALEIIAINGIGTDAVNLTQAKERNIRVTTTPGVLTDDVADMAIGLILSLLRGLPAGDRYVRDGEWGRKSAPPLGRKVTGKKLGIIGMGQVGRAIAHRAQAFAMPVSYTDLRDFGLKDHTFVPDLKTLARDSEVLVVAASGGAGSRHLVSREVMEAVGPEGFLVNVARGSVVDEQALAQVLEAGKLGGAALDVFEHEPEVPAALRHSPRTVLQPHRASATVETRLAMGELVVRNLAAHFANQPLPTAVI	ATGAAACCCGAAATTCTGCTTATTGAACCGATGATGCCTGACATCGAAAGACAGCTTGACGCGGCCTATACCGTGCATCGCTTTACTTCGATTGCGCAACTGAAGGACATCGCGGGCAATATACGCGGCATTGCAACGGGCGGTGCCACCGGCGTGCCGCAGGACGTCATGGACAGCCTGCCCGCCCTTGAAATCATTGCCATCAATGGAATTGGCACGGATGCCGTCAACCTGACGCAGGCCAAAGAACGAAATATTCGCGTCACCACCACGCCGGGCGTCCTGACCGATGACGTCGCGGACATGGCAATCGGGCTGATCCTGTCGCTGTTGCGGGGCCTGCCCGCAGGGGATCGGTATGTGCGTGACGGGGAGTGGGGCCGTAAATCCGCCCCGCCG…	C3920_05340	GCF_003206055.1
14	✓	✓	A	CFR71_RS10410_Pseudomonadota_Novacetimonas_pomaceti	CFR71_RS10410	2-hydroxyacid dehydrogenase	Novacetimonas pomaceti	Pseudomonadota	MKPEILLIEPMMPDIERQLDAAYTVHRFTSIAQLKDIAGNIRGIATGGATGVPQDVMDSLPALEIIAINGIGTDAVNLTQAKERNIRVTTTPGVLTDDVADMAIGLILSLLRGLPAGDRYVRDGEWGRKSAPPLGRKVTGKRLGIIGMGQVGRAIAHRAQAFAMPVSYTDLRDFGLKDHTFVPDLKTLARDSEVLVVAASGGAGSRHLVSREVMEAVGPEGFLVNVARGSVVDEQALAQVLEAGKLGGAALDVFEHEPEVPAALRHSPRTVLQPHRASATVETRLAMGELVVRNLAAHFANQSLPTAVI	ATGAAACCCGAAATTCTGCTTATTGAACCGATGATGCCTGACATCGAAAGACAGCTTGACGCGGCCTATACCGTGCATCGCTTTACTTCGATTGCGCAACTGAAGGACATCGCGGGCAATATACGCGGCATTGCAACGGGCGGTGCCACCGGCGTGCCGCAGGACGTCATGGACAGCCTGCCCGCCCTTGAAATCATTGCCATCAATGGAATTGGCACGGATGCCGTCAACCTGACGCAGGCCAAAGAACGAAATATCCGCGTCACCACCACGCCGGGCGTCCTGACCGATGACGTCGCGGACATGGCAATCGGGCTGATCCTGTCGCTGTTGCGGGGCCTGCCCGCAGGGGATCGGTATGTGCGTGACGGGGAATGGGGCCGTAAATCCGCCCCGCCG…	CFR71_10345	GCF_003207955.1
15	✓	✓	A	GLX_RS00595_Alpha_Komagataeibacter_medellinensis_NBRC_3288	GLX_RS00595	2-hydroxyacid dehydrogenase	Komagataeibacter medellinensis NBRC 3288	Alphaproteobacteria	MKPEILLIEPMMPEVEKQLDAAYTVHRFTSVEQLKTIAPNIRAIATGGATGVPASVMNSLPALEIIAINGIGTDAVDLKEAQRRHIHVTTTPGVLTDDVADMALGLILSLLRGLPESDRYVRDGAWGHSPAPALGHKVTGKKLGIIGMGQVGRAIARRAQAFAMPISYTDLKDFGLDEYHFVPDLKTLALDSEILVIAASGGPGSRHLVNRDILDAVGAHGVVVNVARGSVVDEQALVQALEEGALGGAALDVFEHEPNVPTALMHSNRTVLQPHRASATVETRLEMGNLVVRNLAAHFAGQSLPTAVI	ATGAAGCCTGAAATCCTGTTAATTGAACCGATGATGCCTGAAGTTGAAAAGCAGCTTGATGCGGCTTATACTGTTCATCGCTTCACCTCTGTGGAGCAATTGAAGACGATTGCCCCCAACATACGCGCAATTGCAACGGGCGGAGCGACAGGTGTGCCCGCGTCGGTCATGAACAGCCTGCCCGCGCTTGAAATCATTGCCATAAATGGTATTGGCACCGATGCCGTGGACCTGAAGGAAGCCCAACGACGGCATATTCATGTCACGACGACGCCAGGCGTCCTGACCGATGATGTGGCAGACATGGCGCTGGGTCTGATTCTGTCCCTGTTGCGTGGATTGCCAGAAAGTGATCGGTATGTGCGTGATGGTGCGTGGGGTCATTCACCCGCACCAGCC…	GLX_01160	GCF_000182745.2
16	✓	✓	A	D3W54_RS01770_Pseudomonadota_Komagataeibacter_medellinensis	D3W54_RS01770	2-hydroxyacid dehydrogenase	Komagataeibacter medellinensis	Pseudomonadota	MKPEILLIEPMMPEVEKQLDAAYTVHRFTSVEQLKTIAPNIRAIATGGATGVPASVMNSLPALEIIAINGIGTDAVDLKEARRRHIHVTTTPGVLTDDVADMALGLILSLLRGLPESDRYVRDGAWGHSPAPALGHKVTGKKLGIIGMGQVGRAIARRAQAFAMPISYTDLKDFGLDEYHFVPDLKTLALDSEILVIAASGGPGSRHLVNRDILDAVGAHGVVVNVARGSVVDEQALVQALEEGALGGAALDVFEHEPNVPTALMHSNRTVLQPHRASATVETRLEMGNLVVRNLAAHFAGQSLPTAVI	ATGAAGCCTGAAATCCTGTTAATTGAACCGATGATGCCTGAAGTTGAAAAGCAGCTTGATGCGGCTTATACTGTTCATCGCTTTACCTCTGTGGAGCAATTGAAGACGATTGCCCCCAACATACGCGCAATTGCAACGGGCGGAGCGACAGGTGTGCCCGCGTCGGTCATGAACAGCCTACCCGCACTTGAAATCATTGCCATAAATGGTATTGGCACCGATGCCGTGGACCTGAAGGAAGCCCGGCGACGGCATATTCATGTCACGACGACGCCAGGCGTCCTGACCGATGATGTGGCAGACATGGCGCTGGGTCTGATTCTGTCCCTGTTGCGTGGATTGCCAGAAAGTGATCGGTATGTACGTGATGGTGCGTGGGGTCATTCACCCGCACCAGCC…	D3W54_01500	GCF_009268135.1
17	✓	✓	A	BIV10_RS14725_Pseudomonadota_Novacetimonas_hansenii	BIV10_RS14725	2-hydroxyacid dehydrogenase	Novacetimonas hansenii	Pseudomonadota	MKPEILLIEPMMPEVEKQLDAAYTVHRFTSVEQLEAIAPNIRAIATGGATGVPAPVMNSLPALEIIAINGIGTDAVDLKEARRRHIHVTTTPGVLTDDVADMALGLILSLLRGLPESDRYVRDGAWGHSPAPALGHKVTGKKLGIIGMGQVGRAIARRAQAFSMPISYTDLKDFGLDEYHFVPDLKALALDSEILVIAASGGPGSRHLVNRDILDAVGTHGVVVNVARGSVVDEQALVQALEEGTLGGAALDVFEHEPNVPTALMHSNRTVLQPHRASATVETRLEMGNLVVRNLAAHFAGQALLTAVI	ATGAAGCCTGAAATCCTGTTAATTGAACCGATGATGCCTGAAGTTGAAAAGCAGCTTGATGCGGCTTATACCGTTCATCGCTTTACCTCTGTGGAGCAATTGGAGGCGATTGCCCCCAACATACGTGCGATTGCAACGGGCGGGGCGACAGGTGTGCCCGCGCCGGTCATGAACAGCCTGCCCGCACTTGAAATCATTGCCATAAATGGTATTGGCACTGATGCCGTGGACCTGAAGGAAGCCCGGCGGCGGCATATTCATGTCACGACGACGCCAGGTGTCCTGACCGATGATGTGGCAGACATGGCGCTGGGTCTGATTCTGTCCCTGCTGCGTGGATTGCCAGAAAGTGATCGGTATGTGCGTGATGGTGCGTGGGGTCATTCACCCGCACCGGCC…	-	GCF_001938745.1
18	✓	✓	A	ATCC53582_RS04505_Pseudomonadota_Novacetimonas_hansenii	ATCC53582_RS04505	2-hydroxyacid dehydrogenase	Novacetimonas hansenii	Pseudomonadota	MKPEILLIEPMMPEVEKQLDAAYTVHRFTSVEQLEAIAPNIRAIATGGATGVPAPVMNSLPALEIIAINGIGTDAVDLKEARRRHIHVTTTPGVLTDDVADMALGLILSLLRGLPESDRYVRDGAWGHSPAPALGHKVTGKKLGIIGMGQVGRAIARRAQAFSMPISYTDLKDFGLDEYHFVPDLKALALESEILVIAASGGPGSRHLVNRDILDAVGTHGVVVNVARGSVVDEQALVQALEEGTLGGAALDVFEHEPNVPTALMHSNRTVLQPHRASATVETRLEMGNLVVRNLAAHFAGQALLTAVI	ATGAAGCCTGAAATCCTGTTAATTGAACCGATGATGCCTGAAGTTGAAAAGCAGCTTGATGCGGCTTATACCGTTCATCGCTTTACCTCTGTGGAGCAATTGGAGGCGATTGCCCCCAACATACGCGCGATTGCAACGGGCGGGGCGACAGGTGTGCCCGCGCCGGTCATGAACAGCCTGCCCGCACTTGAAATCATTGCCATAAATGGTATTGGCACCGATGCCGTGGACCTGAAGGAAGCCCGGCGGCGGCATATTCATGTCACGACGACGCCAGGTGTCCTGACCGATGATGTGGCAGACATGGCGCTGGGTCTGATTCTGTCCCTGCTGCGTGGATTGCCAGAAAGTGATCGGTATGTGCGTGATGGTGCGTGGGGTCATTCACCCGCACCGGCC…	ATCC53582_00930	GCF_900016225.1
19	✓	✓	A	GHA01_RS03590_Pseudomonadota_Novacetimonas_hansenii	GHA01_RS03590	2-hydroxyacid dehydrogenase	Novacetimonas hansenii	Pseudomonadota	MKPEILLIEPMMPEVEKQLDAAYTVHRFTSVEQLEAIAPNIRAIATGGATGVPAPVMNSLPALEIIAINGIGTDAVDLKEARRRHIHVTTTPGVLTDDVADMALGLILSLLRGLPESDRYVRDGAWGHSPAPALGHKVTGKKLGIIGMGQVGRAIARRAQAFSMPISYTDLKDFGLDEYHFVPDLKALALESEILVIAASGGPGSRHLVNRDILDAVGTHGVVVNVARGSVVDEQALVQALEEGTLGGAALDVFEHEPNVPTALMHSNRTVLQPHRASATVETRLEMGNLVVRNLAAHFAGQALLTAVI	ATGAAGCCTGAAATCCTGTTAATTGAACCGATGATGCCTGAAGTTGAAAAGCAGCTTGATGCGGCTTATACCGTTCATCGCTTTACCTCTGTGGAGCAATTGGAGGCGATTGCCCCCAACATACGCGCGATTGCAACGGGCGGGGCGACAGGTGTGCCCGCGCCGGTCATGAACAGCCTGCCCGCACTTGAAATCATTGCCATAAATGGTATTGGCACCGATGCCGTGGACCTGAAGGAAGCCCGGCGGCGGCATATTCATGTCACGACGACGCCAGGTGTCCTGACCGATGATGTGGCAGACATGGCGCTGGGTCTGATTCTGTCCCTGCTGCGTGGATTGCCAGAAAGTGATCGGTATGTGCGTGATGGTGCGTGGGGTCATTCACCCGCACCGGCC…	GHA01_07000	GCF_006539705.1
20	✓	✓	A	BGC30_RS11370_Alpha_Novacetimonas_hansenii	BGC30_RS11370	2-hydroxyacid dehydrogenase	Novacetimonas hansenii	Alphaproteobacteria	MKPEILLIEPMMPEVEKQLDAAYTVHRFTSVEQLEAIAPNIRAIATGGATGVPAPVMNSLPALEIIAINGIGTDAVDLKEARRRHIHVTTTPGVLTDDVADMALGLILSLLRGLPESDRYVRDGAWGHSPAPALGHKVTGKKLGIIGMGQVGRAIARRAQAFSMPISYTDLKDFGLDEYHFVPDLKALALESEILVIAASGGPGSRHLVNRDILDAVGTHGVVVNVARGSVVDEQALVQALEEGTLGGAALDVFEHEPNVPTALMHSNRTVLQPHRASATVETRLEMGNLVVRNLAAHFAGQALLTAVI	ATGAAGCCTGAAATCCTGTTAATTGAACCGATGATGCCTGAAGTTGAAAAGCAGCTTGATGCGGCTTATACCGTTCATCGCTTTACCTCTGTGGAGCAATTGGAGGCGATTGCCCCCAACATACGCGCGATTGCAACGGGCGGGGCGACAGGTGTGCCCGCGCCGGTCATGAACAGCCTGCCCGCACTTGAAATCATTGCCATAAATGGTATTGGCACCGATGCCGTGGACCTGAAGGAAGCCCGGCGGCGGCATATTCATGTCACGACGACGCCAGGTGTCCTGACCGATGATGTGGCAGACATGGCGCTGGGTCTGATTCTGTCCCTGCTGCGTGGATTGCCAGAAAGTGATCGGTATGTGCGTGATGGTGCGTGGGGTCATTCACCCGCACCGGCC…	BGC30_14420	GCF_003416815.1
21	✓	✓	A	CFR74_RS01440_Pseudomonadota_Novacetimonas_hansenii	CFR74_RS01440	2-hydroxyacid dehydrogenase	Novacetimonas hansenii	Pseudomonadota	MKPEILLIEPMMPEVEKQLDAAYTVHRFTSVEQLEAIAPNIRAIATGGATGVPAPVMNSLPALEIIAINGIGTDAVDLKEARRRHIHVTTTPGVLTDDVADMALGLILSLLRGLPESDRYVRDGAWGHSPAPALGHKVTGKKLGIIGMGQVGRAIARRAQAFSMPISYTDLKDFGLDEYHFVPDLKALALESEILVIAASGGPGSRHLVNRDILDAVGTHGVVVNVARGSVVDEQALVQALEEGTLGGAALDVFEHEPNVPTALMHSNRTVLQPHRASATVETRLEMGNLVVRNLAAHFAGQALLTAVI	ATGAAGCCTGAAATCCTGTTAATTGAACCGATGATGCCTGAAGTTGAAAAGCAGCTTGATGCGGCTTATACCGTTCATCGCTTTACCTCTGTGGAGCAATTGGAGGCGATTGCCCCCAACATACGCGCGATTGCAACGGGCGGGGCGACAGGTGTGCCCGCGCCGGTCATGAACAGCCTGCCCGCACTTGAAATCATTGCCATAAATGGTATTGGCACCGATGCCGTGGACCTGAAGGAAGCCCGGCGGCGGCATATTCATGTCACGACGACGCCAGGTGTCCTGACCGATGATGTGGCAGACATGGCGCTGGGTCTGATTCTGTCCCTGCTGCGTGGATTGCCAGAAAGTGATCGGTATGTGCGTGATGGTGCGTGGGGTCATTCACCCGCACCGGCC…	CFR74_01440	GCF_003207935.1
22	✓	✓	A	BIV05_RS05745_Alpha_Komagataeibacter_hansenii	BIV05_RS05745	2-hydroxyacid dehydrogenase	Komagataeibacter hansenii	Alphaproteobacteria	MKPEILLIEPMMPEVEKQLDAAYTVHRFTSVEQLEAIAPNIRAIATGGATGVPAPVMNSLPALEIIAINGIGTDAVDLKEARRRHIHVTTTPGVLTDDVADMALGLILSLLRGLPESDRYVRDGAWGHSPAPALGHKVTGKKLGIIGMGQVGRAIARRAQAFSMPISYTDLKDFGLDEYHFVPDLKALALESEILVIAASGGPGSRHLVNRDILDAVGTHGVVVNVARGSVVDEQALVQALEEGTLGGAALDVFEHEPNVPTALMHSNRTVLQPHRASATVETRLEMGNLVVRNLAAHFAGQALLTAVI	ATGAAGCCTGAAATCCTGTTAATTGAACCGATGATGCCTGAAGTTGAAAAGCAGCTTGATGCGGCTTATACCGTTCATCGCTTTACCTCTGTGGAGCAATTGGAGGCGATTGCCCCCAACATACGCGCGATTGCAACGGGCGGGGCGACAGGTGTGCCCGCGCCGGTCATGAACAGCCTGCCCGCACTTGAAATCATTGCCATAAATGGTATTGGCACCGATGCCGTGGACCTGAAGGAAGCCCGGCGGCGGCATATTCATGTCACGACGACGCCAGGTGTCCTGACCGATGATGTGGCAGACATGGCGCTGGGTCTGATTCTGTCCCTGCTGCGTGGATTGCCAGAAAGTGATCGGTATGTGCGTGATGGTGCGTGGGGTCATTCACCCGCACCGGCC…	-	GCF_001938755.1
23	✓	✓	A	A8L53_RS01865_Pseudomonadota_Novacetimonas_hansenii	A8L53_RS01865	2-hydroxyacid dehydrogenase	Novacetimonas hansenii	Pseudomonadota	MKPEILLIEPMMPEVEKQLDAAYTVHRFTSVEQLEAIAPNIRAIATGGATGVPAPVMNSLPALEIIAINGIGTDAVDLKEARRRHIHVTTTPGVLTDDVADMALGLILSLLRGLPESDRYVRDGAWGHSPAPALGHKVTGKKLGIIGMGQVGRAIARRAQAFSMPISYTDLKDFGLDEYHFVPDLKALALESEILVIAASGGPGSRHLVNRDILDAVGTHGVVVNVARGSVVDEQALVQALEEGTLGGAALDVFEHEPNVPTALMHSNRTVLQPHRASATVETRLEMGNLVVRNLAAHFAGQALLTAVI	ATGAAGCCTGAAATCCTGTTAATTGAACCGATGATGCCTGAAGTTGAAAAGCAGCTTGATGCGGCTTATACCGTTCATCGCTTTACCTCTGTGGAGCAATTGGAGGCGATTGCCCCCAACATACGCGCGATTGCAACGGGCGGGGCGACAGGTGTGCCCGCGCCGGTCATGAACAGCCTGCCCGCACTTGAAATCATTGCCATAAATGGTATTGGCACCGATGCCGTGGACCTGAAGGAAGCCCGGCGGCGGCATATTCATGTCACGACGACGCCAGGTGTCCTGACCGATGATGTGGCAGACATGGCGCTGGGTCTGATTCTGTCCCTGCTGCGTGGATTGCCAGAAAGTGATCGGTATGTGCGTGATGGTGCGTGGGGTCATTCACCCGCACCGGCC…	-	GCF_001645815.1
24	✓	✓	A	A8L54_RS12190_Pseudomonadota_Novacetimonas_hansenii	A8L54_RS12190	2-hydroxyacid dehydrogenase	Novacetimonas hansenii	Pseudomonadota	MKPEILLIEPMMPEVEKQLDAAYTVHRFTSVEQLEAIAPNIRAIATGGATGVPAPVMNSLPALEIIAINGIGTDAVDLKEARRRHIHVTTTPGVLTDDVADMALGLILSLLRGLPESDRYVRDGAWGHSPAPALGHKVTGKKLGIIGMGQVGRAIARRAQAFSMPISYTDLKDFGLDEYHFVPDLKALALESEILVIAASGGPGSRHLVNRDILDAVGTHGVVVNVARGSVVDEQALVQALEEGTLGGAALDVFEHEPNVPTALMHSNRTVLQPHRASATVETRLEMGNLVVRNLAAHFAGQALLTAVI	ATGAAGCCTGAAATCCTGTTAATTGAACCGATGATGCCTGAAGTTGAAAAGCAGCTTGATGCGGCTTATACCGTTCATCGCTTTACCTCTGTGGAGCAATTGGAGGCGATTGCCCCCAACATACGCGCGATTGCAACGGGCGGGGCGACAGGTGTGCCCGCGCCGGTCATGAACAGCCTGCCCGCACTTGAAATCATTGCCATAAATGGTATTGGCACCGATGCCGTGGACCTGAAGGAAGCCCGGCGGCGGCATATTCATGTCACGACGACGCCAGGTGTCCTGACCGATGATGTGGCAGACATGGCGCTGGGTCTGATTCTGTCCCTGCTGCGTGGATTGCCAGAAAGTGATCGGTATGTGCGTGATGGTGCGTGGGGTCATTCACCCGCACCGGCC…	-	GCF_001645805.1
25	✓	✓	A	B7G66_RS04360_Pseudomonadota_Novacetimonas_hansenii_JCM_7643	B7G66_RS04360	2-hydroxyacid dehydrogenase	Novacetimonas hansenii JCM 7643	Pseudomonadota	MKPEILLIEPMMPEVEKQLDAAYTVHRFTSVEQLEAIAPNIRAIATGGATGVPAPVMNSLPALEIIAINGIGTDAVDLKEARRRHIHVTTTPGVLTDDVADMALGLILSLLRGLPESDRYVRDGAWGHSPAPALGHKVTGKKLGIIGMGQVGRAIARRAQAFSMPISYTDLKDFGLDEYHFVPDLKALALESEILVIAASGGPGSRHLVNRDILDAVGTHGVVVNVARGSVVDEQALVQALEEGTLGGAALDVFEHEPNVPTALMHSNRTVLQPHRASATVETRLEMGNLVVRNLAAHFAGQALLTAVI	ATGAAGCCTGAAATCCTGTTAATTGAACCGATGATGCCTGAAGTTGAAAAGCAGCTTGATGCGGCTTATACCGTTCATCGCTTTACCTCTGTGGAGCAATTGGAGGCGATTGCCCCCAACATACGCGCGATTGCAACGGGCGGGGCGACAGGTGTGCCCGCGCCGGTCATGAACAGCCTGCCCGCACTTGAAATCATTGCCATAAATGGTATTGGCACCGATGCCGTGGACCTGAAGGAAGCCCGGCGGCGGCATATTCATGTCACGACGACGCCAGGTGTCCTGACCGATGATGTGGCAGACATGGCGCTGGGTCTGATTCTGTCCCTGCTGCGTGGATTGCCAGAAAGTGATCGGTATGTGCGTGATGGTGCGTGGGGTCATTCACCCGCACCGGCC…	Gaha_0064_010	GCF_000964405.1
26	✓	✓	A	GXY_RS08390_Alpha_Komagataeibacter_hansenii_ATCC_23769	GXY_RS08390	2-hydroxyacid dehydrogenase	Komagataeibacter hansenii ATCC 23769	Alphaproteobacteria	MKPEILLIEPMMPEVEKQLDAAYTVHRFTSVEQLEAIAPNIRAIATGGATGVPAPVMNSLPALEIIAINGIGTDAVDLKEARRRHIHVTTTPGVLTDDVADMALGLILSLLRGLPESDRYVRDGAWGHSPAPALGHKVTGKKLGIIGMGQVGRAIARRAQAFSMPISYTDLKDFGLDEYHFVPDLKALALESEILVIAASGGPGSRHLVNRDILDAVGTHGVVVNVARGSVVDEQALVQALEEGTLGGAALDVFEHEPNVPTALMHSNRTVLQPHRASATVETRLEMGNLVVRNLAAHFAGQALLTAVI	ATGAAGCCTGAAATCCTGTTAATTGAACCGATGATGCCTGAAGTTGAAAAGCAGCTTGATGCGGCTTATACCGTTCATCGCTTTACCTCTGTGGAGCAATTGGAGGCGATTGCCCCCAACATACGCGCGATTGCAACGGGCGGGGCGACAGGTGTGCCCGCGCCGGTCATGAACAGCCTGCCCGCACTTGAAATCATTGCCATAAATGGTATTGGCACCGATGCCGTGGACCTGAAGGAAGCCCGGCGGCGGCATATTCATGTCACGACGACGCCAGGTGTCCTGACCGATGATGTGGCAGACATGGCGCTGGGTCTGATTCTGTCCCTGCTGCGTGGATTGCCAGAAAGTGATCGGTATGTGCGTGATGGTGCGTGGGGTCATTCACCCGCACCGGCC…	GXY_09104	GCF_000164395.1
27	✓	✓	A	S101450_RS04005_Pseudomonadota_Komagataeibacter_saccharivorans	S101450_RS04005	2-hydroxyacid dehydrogenase	Komagataeibacter saccharivorans	Pseudomonadota	MKPEILLLEPMMPEIEQQLDAAYTVHRHTPSATLAATLGDAAARIRAVATGGGTGVPDAVMDILPALGLIAINGIGTDAVNLDLARQRKVHVTTTPGVLTDDVADMAMGLILSLLRGLPAGDRYVRAGEWGKAPGPTLGRKVSGRKLGILGMGHVGQAIARRAGAFGMPVAYTDLRDLNLEGYRFIPDLAALAADSSILVVAASGGAGSRHLVSRQVLDALGADGFLINVARGSVVDEQALSSALEAGTLGGAGLDVFEHEPDVPESLRTSPRTVLQPHRASATVETRLAMGDLVVRNLAAYFAGQPLPTPVI	ATGAAGCCTGAAATCCTGCTGCTGGAACCCATGATGCCGGAAATCGAGCAACAGCTTGATGCGGCCTATACGGTCCATCGCCATACCCCTTCCGCAACGCTGGCCGCGACATTGGGGGATGCGGCGGCCCGGATACGGGCAGTTGCGACCGGCGGCGGGACGGGCGTGCCCGATGCGGTCATGGATATCCTGCCCGCCCTTGGGCTGATCGCCATAAACGGGATCGGGACCGACGCCGTCAATCTGGATCTGGCCCGGCAGCGGAAAGTGCATGTCACGACCACCCCCGGTGTCCTGACGGATGACGTGGCGGATATGGCGATGGGGCTGATCCTGTCGCTGCTGCGGGGCCTGCCTGCCGGGGATCGTTACGTGCGTGCGGGGGAATGGGGCAAGGCA…	-	GCF_002878245.1
28	✓	✓	A	CFR79_RS08250_Pseudomonadota_Komagataeibacter_saccharivorans	CFR79_RS08250	2-hydroxyacid dehydrogenase	Komagataeibacter saccharivorans	Pseudomonadota	MKPEILLLEPMMPEIEQQLDAAYTVHRHTPSATLAATLGDAAGRIRAVATGGGTGVPDAVMDILPALGLIAINGIGTDAVNLDLARQRKVHVTTTPGVLTDDVADMAMGLILSLLRGLPAGDRYVRAGEWGKAPGPTLGRKVSGRKLGILGMGHVGQAIARRAGAFGMPVAYTDLRDLNLEGYRFIPDLAALAADSSILVVAASGGAGSRHLVSRQVLDALGADGFLINVARGSVVDEQALSSALEAGTLGGAGLDVFEHEPDVPESLRTSPRTVLQPHRASATVETRLAMGDLVVRNLAAYFAGQPLPTPVI	ATGAAGCCTGAAATCCTGCTGCTGGAACCCATGATGCCGGAAATCGAGCAACAGCTTGATGCGGCCTATACGGTCCATCGTCACACACCCTCCGCAACGCTGGCCGCGACACTGGGGGATGCGGCGGGCCGGATACGGGCGGTTGCGACCGGCGGCGGGACGGGCGTGCCCGATGCGGTCATGGATATCCTGCCCGCCCTTGGGCTGATCGCCATAAACGGGATCGGGACCGACGCCGTCAATCTGGATCTGGCCCGGCAGCGGAAAGTGCATGTCACGACCACCCCCGGTGTCCTGACGGATGACGTGGCGGATATGGCGATGGGGCTGATCCTGTCGCTGCTGCGGGGCCTGCCTGCCGGGGATCGTTACGTGCGTGCGGGGGAATGGGGCAAGGCA…	CFR79_08215	GCF_003207825.1
29	✓	✓	A	CD178_RS12615_Pseudomonadota_Komagataeibacter_saccharivorans	CD178_RS12615	2-hydroxyacid dehydrogenase	Komagataeibacter saccharivorans	Pseudomonadota	MKPEILLLEPMMPEIEQQLDAAYTVHRHTPSATLAATLGDAAGRIRAVATGGGTGVPDAVMDILPALGLIAINGIGTDAVNLDLARQRKVHVTTTPGVLTDDVADMAMGLILSLLRGLPAGDRYVRAGEWGKAPGPTLGRKVSGRKLGILGMGHVGQAIARRAGAFGMPVAYTDLRDLNLEGYRFIPDLAALAADSSILVVAASGGAGSRHLVSRQVLDALGADGFLINVARGSVVDEQALSSALEAGTLGGAGLDVFEHEPVVPESLRTSPRTVLQPHRASATVETRLAMGDLVVRNLAAYFAGQTLPTPVI	ATGAAGCCTGAAATCCTGCTGCTGGAACCCATGATGCCGGAAATCGAGCAACAGCTTGATGCGGCCTATACGGTCCATCGTCACACACCCTCCGCAACGCTGGCCGCGACACTGGGGGATGCGGCGGGCCGGATACGGGCGGTTGCGACCGGCGGCGGGACGGGCGTGCCCGATGCGGTCATGGATATCCTGCCCGCCCTTGGGCTGATCGCCATAAACGGGATCGGGACCGACGCCGTCAATCTGGATCTGGCCCGGCAGCGGAAAGTGCATGTTACGACCACCCCCGGCGTCCTGACGGATGACGTGGCGGATATGGCGATGGGGCTGATCCTGTCGCTGCTGCGAGGCCTGCCTGCCGGGGATCGTTACGTGCGTGCGGGGGAATGGGGCAAGGCA…	CD178_02581	GCF_003546645.1
30	✓	✓	A	CFR80_RS10080_Pseudomonadota_Komagataeibacter_oboediens	CFR80_RS10080	2-hydroxyacid dehydrogenase	Komagataeibacter oboediens	Pseudomonadota	MKPAILLLEPMMPEIEKQLDAAYTVYRAATPEQLEKIAGSIRGIATGGGTGVPRAVMDSLPHLEIIAINGIGTDAVDLNEVRRRGIHVTTTPGVLTDDVADMAMGLLLSLLRGLPAADRYVRDGAWGSTPPPPLGHRVSGRRLGILGMGHVGQAVATRARAFGMPVSYTDRRDKALPGYAFVPDLPTLAHHSDVLVVAASGGAESRHLVNRQVLDALGPDGVLINVARGSVVDEAALVAALADGTLGGAGLDVFEHEPDVPDGLRTSPHTVLQPHRASATVETRLAMGNLVVGNLAAHFAGQPLLTPVV	ATGAAGCCTGCCATCCTGCTGCTTGAACCCATGATGCCTGAAATCGAGAAACAGCTTGATGCTGCCTATACCGTCTACCGTGCCGCCACACCCGAACAGCTGGAAAAAATTGCCGGATCAATCCGCGGCATTGCCACCGGCGGCGGCACGGGCGTGCCGCGCGCGGTCATGGACAGCCTGCCGCACCTTGAAATCATTGCCATAAACGGGATCGGCACAGATGCGGTCGACCTGAATGAGGTCAGACGTCGCGGCATTCATGTCACCACTACACCGGGCGTACTGACCGATGACGTGGCGGACATGGCCATGGGCCTGCTGCTGTCGCTGCTGCGCGGCCTGCCGGCAGCGGACCGTTACGTGCGTGACGGCGCATGGGGCAGCACCCCCCCGCCACCG…	CFR80_10060	GCF_003207815.1
31	✓	✓	A	GOB01_RS02665_Pseudomonadota_Komagataeibacter_oboediens_174Bp2	GOB01_RS02665	2-hydroxyacid dehydrogenase	Komagataeibacter oboediens 174Bp2	Pseudomonadota	MKPAILLLEPMMPEIEKQLDAAYTVYRAATPEQLEKIAGSIRGIATGGGTGVPRAVMDSLPHLEIIAINGIGTDAVDLNEVRRRGIHVTTTPGVLTDDVADMAMGLLLSLLRGLPAADRYVRDGAWGSTPPPPLGHRVSGRRLGILGMGHVGQAVATRARAFGMPVSYTDRRDKALPGYAFVPDLPTLAHHSDVLVVAASGGAESRHLVNRQVLDALGPDGVLINVARGSVVDEAALVAALADGTLGGAGLDVFEHEPDVPDGLRTSPHTVLQPHRASATVETRLAMGNLVVGNLAAHFAGQPLLTPVV	ATGAAGCCTGCCATCCTGCTGCTTGAACCCATGATGCCTGAAATCGAGAAACAGCTTGATGCTGCCTATACCGTCTACCGTGCCGCCACACCCGAACAGCTGGAAAAAATTGCCGGATCAATCCGCGGCATTGCCACCGGCGGCGGCACGGGCGTGCCGCGCGCGGTCATGGACAGCCTGCCGCACCTTGAAATCATTGCCATAAACGGGATCGGCACAGATGCGGTCGACCTGAATGAGGTCAGACGTCGCGGCATTCATGTCACCACTACACCGGGCGTACTGACCGATGACGTGGCGGACATGGCCATGGGCCTGCTGCTGTCGCTGCTGCGCGGCCTGCCGGCAGCGGACCGTTACGTGCGTGACGGCGCATGGGGCAGCACCCCCCCGCCACCG…	-	GCF_000227565.1
32	✓	✓	A	FZF12_RS01370_Alpha_Komagataeibacter_oboediens	FZF12_RS01370	2-hydroxyacid dehydrogenase	Komagataeibacter oboediens	Alphaproteobacteria	MKPAILLLEPMMPEIEKQLDAAYTVYRAATPEQLEKIAGSIRGIATGGGTGVPRAVMDSLPHLEIIAINGIGTDAVDLNEVRRRGIHVTTTPGVLTDDVADMAMGLLLSLLRGLPAADRYVRDGAWGSTPPPPLGHRVSGRRLGILGMGHVGQAVATRARAFGMPVSYTDRRDKALPGYAFVPDLPTLAHHSDVLVVAASGGAESRHLVNRQVLDALGPDGVLINVARGSVVDEAALVAALADGTLGGAGLDVFEHEPDVPDGLRTSPHTVLQPHRASATVETRLAMGNLVVGNLAAHFAGQPLLTPVV	ATGAAGCCTGCCATCCTGCTGCTTGAACCCATGATGCCTGAAATCGAGAAACAGCTTGATGCTGCCTATACCGTCTACCGTGCCGCCACACCCGAACAGCTGGAAAAAATTGCCGGATCAATCCGCGGCATTGCCACCGGCGGCGGCACGGGCGTGCCGCGCGCGGTCATGGACAGCCTGCCGCACCTTGAAATCATTGCCATAAACGGGATCGGCACAGATGCGGTCGACCTGAATGAGGTCAGACGTCGCGGCATTCATGTCACCACTACACCGGGCGTACTGACCGATGACGTGGCGGACATGGCCATGGGCCTGCTGCTGTCGCTGCTGCGCGGCCTGCCGGCAGCGGACCGTTACGTGCGTGACGGCGCATGGGGCAGCACCCCCCCGCCACCG…	-	GCF_009671185.1
33	✓	✓	A	B7447_RS05375_Pseudomonadota_Komagataeibacter_xylinus_NBRC_13693	B7447_RS05375	2-hydroxyacid dehydrogenase	Komagataeibacter xylinus NBRC 13693	Pseudomonadota	MKPAILLLEPMMPEIEKQLDAAYTVYRAATPEQLEKIAGSIRGIATGGGTGVPRAVMDSLPHLEIIAINGIGTDAVDLNEARRRGIHVTTTPGVLTDDVADMAMGLLLSLLRGLPAADRYVRDGAWGSNPPPPLGHRVSGRRLGILGMGHVGQAVATRARAFGMPVSYTDRRDKALPGYAFVPDLPTLAHHSDVLVVAASGGAESRHLVNRQVLDALGPDGVLINVARGSVVDEAALVAALADGTLGGAGLDVFEHEPDVPDGLRTSPHTVLQPHRASATVETRLAMGNLVVGNLAAHFAGQPLLTPVV	ATGAAGCCTGCCATCCTGCTGCTTGAACCCATGATGCCTGAAATCGAGAAACAGCTTGATGCTGCCTATACCGTCTACCGTGCCGCCACACCCGAACAGCTGGAAAAAATTGCCGGATCAATCCGCGGCATTGCCACTGGCGGCGGCACGGGCGTGCCGCGCGCGGTCATGGACAGCCTGCCGCACCTTGAAATCATTGCCATAAACGGGATCGGCACGGATGCGGTCGACCTGAATGAGGCCAGACGTCGCGGCATTCATGTCACCACTACGCCGGGCGTACTGACCGATGACGTGGCGGACATGGCCATGGGCCTGCTGCTGTCGCTGCTGCGCGGCCTGCCGGCAGCGGACCGTTACGTGCGTGACGGCGCATGGGGCAGCAACCCCCCGCCACCG…	Gxy13693_018_066	GCF_000964505.1
34	✓	✓	A	MSKU9_RS02305_Pseudomonadota_Komagataeibacter_diospyri	MSKU9_RS02305	2-hydroxyacid dehydrogenase	Komagataeibacter diospyri	Pseudomonadota	MKPDILLLEPMMPEIEKQLDAAYTVHRPMPGEPLDRIAGLIRGIATGGGTGVPRAVMDSLPRLEIIAVNGIGTDAIDLNEAKRRGIHVTTTPGVLTDDVADMAMGLLLALLRGLPASDRYVRDGAWGSRPAPPLGHRVSGRRLGILGMGHVGQAVAMRASAFSMPVSYTDRRDKTLPGYTFVPDLPTLAQHSDVLVVAASGGADSRHLVNRQILDALGPDGVLINVARGSVVDEAALVAALADGTLGGAGLDVFEHEPDVPDGLRTSPRTVLQPHRASATVETRLAMGNLVVGNLAAHFAGRPLLTPVV	ATGAAGCCCGATATCCTGCTGCTTGAACCCATGATGCCTGAAATCGAGAAACAGCTTGATGCGGCCTATACCGTCCATCGCCCCATGCCGGGCGAACCGTTGGACAGGATCGCCGGGCTGATACGCGGCATCGCGACCGGTGGTGGTACGGGCGTGCCCCGCGCGGTCATGGACAGCCTGCCCCGCCTTGAAATCATCGCCGTCAACGGCATCGGCACGGACGCCATTGACCTGAATGAAGCAAAGCGGCGTGGCATCCATGTCACCACCACGCCGGGCGTACTGACCGATGACGTTGCGGACATGGCGATGGGGCTGCTGCTGGCGCTGCTGCGCGGCCTGCCTGCATCGGACCGTTATGTGCGCGACGGCGCATGGGGCAGCAGGCCCGCGCCACCG…	MSKU9_0459	GCF_006538165.1
35	✓	✓	A	MSKU15_RS01335_Pseudomonadota_Komagataeibacter_diospyri	MSKU15_RS01335	2-hydroxyacid dehydrogenase	Komagataeibacter diospyri	Pseudomonadota	MKPDILLLEPMMPEIEKQLDAAYTVHRPMPGEPLDRIAGLIRGIATGGGTGVPRAVMDRLLRLEIIAVNGIGTDAVDLNEAKRRGIHVTTTPGVLTDDVADMAMGLLLALLRGLPASDRYVRDGAWGSRPAPPLGHRVSGRRLGILGMGHVGQAVAMRASAFSMPVSYTDRRDKTLPGYTFVPDLPTLAQHSDVLVVAASGGADSRHLVNRQILDALGPDGVLINVARGSVVDEAALVAALADGTLGGAGLDVFEHEPNVPDGLRTSPRTVLQPHRASATVETRLAMGNLVVGNLAAHFAGRPLLTPVV	ATGAAGCCCGATATCCTGCTGCTTGAACCCATGATGCCTGAAATCGAGAAACAGCTTGATGCGGCCTATACCGTCCATCGCCCCATGCCGGGCGAACCGTTGGACAGGATCGCCGGGCTGATACGCGGCATCGCGACCGGCGGTGGTACGGGCGTGCCCCGCGCGGTCATGGACAGGCTGCTCCGCCTTGAAATCATCGCCGTCAACGGCATCGGCACGGACGCTGTTGACCTGAATGAAGCAAAGCGGCGTGGCATCCATGTCACCACCACGCCGGGTGTACTGACCGATGACGTTGCGGACATGGCGATGGGGCTGCTGCTGGCGCTGCTGCGCGGCCTGCCTGCATCGGACCGTTATGTGCGCGACGGCGCATGGGGCAGCAGGCCCGCGCCACCG…	MSKU15_0271	GCF_006538185.1
36	✓	✓	A	BGC31_RS01990_Pseudomonadota_Komagataeibacter_xylinus	BGC31_RS01990	2-hydroxyacid dehydrogenase	Komagataeibacter xylinus	Pseudomonadota	MKPDILLLEPMMPEIEKQLDMAYNVHRPTAGEPLDKIAGSIRGIATGGGTGVPRAIMDSLPHLEIIAINGIGTDAVDLNEARRRGIHVTTTPGVLTDDVADMAMGLLLALLRGLPAADRYVRDGAWGNTPPPPLGHRVSGRRLGILGMGHVGQAVATRASAFAMPVSYTDRRDKALPGYTFVPELLALARDSDVLVVAASGGAGSRHLVNRQVLDALGPDGVLINVARGSVVDEAALVTALAQGTLGGAGLDVFEHEPDVPAGLRTSPRTVLQPHRASATVETRLAMGKLVIGNLAAHFAGRPLLTPVA	ATGAAGCCCGATATCCTGCTGCTTGAACCCATGATGCCTGAAATCGAGAAACAGCTTGATATGGCCTATAACGTCCATCGCCCGACAGCGGGTGAACCGTTGGACAAGATCGCCGGATCGATACGCGGCATCGCGACCGGCGGCGGCACCGGCGTGCCCCGCGCCATCATGGACAGCCTGCCCCACCTTGAGATCATCGCCATCAACGGCATCGGCACGGACGCCGTTGACCTGAATGAAGCAAGGCGGCGCGGCATCCATGTCACCACCACGCCGGGCGTGCTGACCGATGACGTGGCGGACATGGCGATGGGCCTGCTGCTGGCGCTGCTGCGCGGCCTGCCGGCGGCGGATCGTTACGTGCGCGACGGCGCATGGGGCAACACGCCCCCGCCCCCG…	BGC31_15795	GCF_003416835.1
37	✓	✓	A	BFX83_RS15050_Pseudomonadota_Komagataeibacter_xylinus	BFX83_RS15050	2-hydroxyacid dehydrogenase	Komagataeibacter xylinus	Pseudomonadota	MKPDILLLEPMMPEIEKQLDMAYNVHRPTAGEPLDKIAGSIRGIATGGGTGVPRAIMDSLPHLEIIAINGIGTDAVDLNEARRRGIHVTTTPGVLTDDVADMAMGLLLALLRGLPAADRYVRDGAWGNTPPPPLGHRVSGRRLGILGMGHVGQAVATRASAFAMPVSYTDRRDKALPGYTFVPELLALARDSDVLVVAASGGAGSRHLVNRQVLDALGPDGVLINVARGSVVDEAALVTALAQGTLGGAGLDVFEHEPDVPAGLRTSPRTVLQPHRASATVETRLAMGKLVIGNLAAHFAGRPLLTPVA	ATGAAGCCCGATATCCTGCTGCTTGAACCCATGATGCCTGAAATCGAGAAACAGCTTGATATGGCCTATAACGTCCATCGCCCGACAGCGGGTGAACCGTTGGACAAGATCGCCGGATCGATACGCGGCATCGCGACCGGCGGCGGCACCGGCGTGCCCCGCGCCATCATGGACAGCCTGCCCCACCTTGAGATCATCGCCATCAACGGCATCGGCACGGACGCCGTTGACCTGAATGAAGCAAGGCGGCGCGGCATCCATGTCACCACCACGCCGGGCGTGCTGACCGATGACGTGGCGGACATGGCGATGGGCCTGCTGCTGGCGCTGCTGCGCGGCCTGCCGGCGGCGGATCGTTACGTGCGCGACGGCGCATGGGGCAACACGCCCCCGCCCCCG…	BFX83_01790	GCF_003416775.1
38	✓	✓	A	HUK81_RS11925_Pseudomonadota_Komagataeibacter_swingsii	HUK81_RS11925	2-hydroxyacid dehydrogenase	Komagataeibacter swingsii	Pseudomonadota	MKPDILLLEPMMPEIEKQLDAAYNVHRPTAGEPLDKIAGSIRGIATGGGTGVPRAIMDSLPHLEIIAINGIGTDAVDLNEARRRGIHVTTTPGVLTDDVADMAMGLLLALLRGLPAADRYVRDGAWGNTPPPPPPLGHRVSGRRLGILGMGHVGQAVATRARAFAMPVSYTDRRDKALPGYTFVPELLALARDSDVLVVAASGGAGSRHLVNRQVLDALGPDGVLINVARGSVVDEAALVTALAQGTLGGAGLDVFEHEPDVPAGLRTSPRTVLQPHRASATVETRLAMGKLVMGNLAAHFAGRPLLTPVA	ATGAAGCCCGATATCCTGCTGCTTGAACCCATGATGCCTGAAATCGAGAAACAGCTTGATGCGGCCTATAACGTCCATCGCCCGACAGCGGGTGAACCGTTGGACAAGATCGCCGGATCGATACGCGGCATCGCGACCGGCGGCGGCACCGGCGTGCCCCGCGCCATCATGGACAGCCTGCCCCACCTTGAGATCATCGCCATCAACGGCATCGGCACGGACGCCGTTGACCTGAATGAAGCAAGGCGGCGCGGTATCCATGTCACCACCACGCCGGGCGTGCTGACCGATGACGTGGCGGACATGGCGATGGGCCTGCTGCTGGCGCTGCTGCGCGGCCTGCCGGCGGCGGACCGTTACGTGCGCGACGGCGCATGGGGCAACACGCCCCCGCCCCCG…	HUK81_11925	GCF_013376245.1
39	✓	✓	A	CFR76_RS02045_Pseudomonadota_Komagataeibacter_swingsii	CFR76_RS02045	2-hydroxyacid dehydrogenase	Komagataeibacter swingsii	Pseudomonadota	MKPDILLLEPMMPEIEKQLDAAYNVHRPTAGEPLDKIAGSIRGIATGGGTGVPRAIMDSLPHLEIIAINGIGTDAVDLNEARRRGIHVTTTPGVLTDDVADMAMGLLLALLRGLPAADRYVRDGAWGHTPAPPLGHRVSGRRLGILGMGHVGQAVATRASAFAMPVSYTDRCDKALPGYTFVPELLALARDSDVLVVAASGGAGSRHLVNRQVLDALGPDGVLINVARGSVVDEAALVAALAQGTLGGAGLDVFEHEPDVPEGLRTSPRTVLQPHRASATVETRLAMGRLVIGNLAAHFAGRPLLSPVA	ATGAAGCCCGATATCCTGCTGCTTGAACCCATGATGCCTGAAATCGAGAAACAGCTTGATGCGGCCTATAACGTCCATCGCCCGACAGCGGGTGAACCGCTAGACAAAATCGCCGGATCGATACGCGGCATCGCGACCGGCGGCGGCACCGGCGTGCCCCGCGCCATCATGGACAGCCTGCCCCACCTTGAGATCATCGCCATCAACGGCATCGGCACGGACGCCGTTGACCTGAATGAAGCAAGGCGGCGCGGCATCCATGTCACCACCACGCCGGGCGTGCTGACCGATGACGTGGCGGACATGGCGATGGGCCTGCTGCTGGCGCTGCTGCGCGGCCTGCCGGCGGCGGACCGTTACGTGCGCGACGGCGCATGGGGCCACACGCCCGCGCCCCCG…	CFR76_02035	GCF_003207895.1
40	✓	✓	A	F1542_RS02470_Pseudomonadota_Komagataeibacter_sp._FXV3	F1542_RS02470	2-hydroxyacid dehydrogenase	Komagataeibacter sp. FXV3	Pseudomonadota	MKPDILLLEPMMPEIEKQLDAAYNVHRPTAGEPLDKIAGSIRGIATGGGTGVPRAVMDTLPHLEIIAINGIGTDAVDLNEAKRRGIPVTITPGVLTDDVADMAMGLLLSLLRGLPAADRYVRDGGWGSRPMPPLGHRVSGRRLGILGMGHVGQAMATRASAFGMPVSYTDRRDKNLPGYTFVPELLTLARHSDVLVVAASGGAGSRHLVNRQVLDALGPDGVLINVARGSVVDEAALVTALANGTLGGAGLDVFEHEPDVPEALRTSSRTVLQPHRASATVETRLAMGKLVVENLAAHFTGRPLLTPVV	ATGAAACCCGATATCCTGCTGCTTGAACCCATGATGCCTGAAATCGAGAAACAGCTTGATGCGGCCTATAATGTCCATCGCCCGACAGCGGGTGAACCGTTGGACAAAATCGCCGGATCGATACGCGGCATTGCAACCGGTGGCGGCACGGGCGTGCCCCGCGCTGTCATGGACACCCTGCCCCATCTTGAGATCATCGCCATCAACGGCATTGGTACGGACGCTGTTGACCTGAATGAAGCAAAGCGACGCGGCATCCCTGTCACCATCACGCCGGGCGTGCTGACCGATGACGTGGCGGACATGGCCATGGGCCTGCTGCTGTCGCTGCTGCGCGGCCTGCCGGCGGCGGACCGTTACGTACGTGATGGCGGATGGGGCAGCAGGCCCATGCCACCG…	F1542_02555	GCF_015155755.1
41	✓	✓	A	S101446_RS02465_Pseudomonadota_Komagataeibacter_europaeus	S101446_RS02465	2-hydroxyacid dehydrogenase	Komagataeibacter europaeus	Pseudomonadota	MKPDILLLEPMMPEIEKQLDAAYTVHRPTAGEPLEKIAGLIRGIATGGGTGVPRAVMDSLPHLEIIAINGIGTDAVDLNEAKRRGIHVTTTPGVLTDDVADMAMGLLLSLLRGLPAADRYVRDGGWGRRPAPPLGHRVSGRRLGILGMGHVGQAVATRASAFGMPVSYTDRRDKNLPGYTFVPELPTLARNSDVLVVAASGGAGSRHLVNRQVLDALGPDGVLVNVARGSVVDETALVAALADGTLRGAGLDVFEHEPDVPEGLRTSSRTVLQPHRASATVETRMAMGKLVVENLAAHFAGRPLLTPVV	ATGAAGCCCGATATCCTGCTGCTTGAACCCATGATGCCTGAAATCGAGAAACAGCTTGATGCGGCCTATACCGTCCATCGGCCGACAGCCGGTGAACCGTTGGAGAAAATCGCCGGACTGATACGCGGTATCGCGACCGGCGGCGGCACGGGCGTGCCCCGCGCCGTCATGGACAGCCTGCCCCATCTGGAAATCATCGCCATCAACGGCATTGGCACGGACGCCGTTGACCTGAATGAAGCAAAGCGACGCGGCATCCATGTCACCACCACGCCGGGCGTACTGACCGATGACGTGGCGGACATGGCCATGGGCCTGCTGCTGTCGCTGCTGCGCGGGCTGCCGGCGGCGGACCGCTACGTGCGTGATGGCGGATGGGGCCGCAGGCCCGCGCCACCG…	S101446_00487	GCF_002173515.1
42	✓	✓	A	GEU02_RS07720_Pseudomonadota_Komagataeibacter_europaeus_LMG_18494	GEU02_RS07720	2-hydroxyacid dehydrogenase	Komagataeibacter europaeus LMG 18494	Pseudomonadota	MKPDILLLEPMMPEIEKQLDAAYTVHRPTAGEPLDKIAGLIRGIATGGGTGVPRAVMDSLPHLEIIAINGIGTDAVDLNEAKRRGIHVTTTPGVLTDDVADMATGLLLSLLRGLPAADRYVRDGGWGRRPAPPLGHRVSGRRLGILGMGHVGQAVATRASAFGMPVSYTDRRDKNLPGYTFVPELPTLARNSDVLVVAASGGAGSRHLVNRQVLDALGPDGVLVNVARGSVVDETALVAALADGTLRGAGLDVFEHEPDVPEGLRTSSRTVLQPHRASATVETRMAMGKLVVENLAAHFAGRPLLTPVV	ATGAAGCCCGATATCCTGCTGCTTGAACCCATGATGCCTGAAATCGAGAAACAGCTTGATGCGGCCTATACCGTCCATCGGCCGACAGCGGGTGAACCGTTGGATAAAATCGCCGGACTGATACGCGGTATCGCGACGGGCGGCGGCACGGGCGTGCCCCGCGCCGTCATGGACAGCCTGCCCCATCTGGAAATCATCGCCATCAACGGCATTGGCACGGACGCCGTTGACCTGAATGAAGCAAAGCGACGCGGCATCCATGTCACCACCACGCCGGGCGTACTGACCGATGACGTGGCGGACATGGCCACGGGCCTGCTGCTGTCGCTACTGCGCGGGCTGCCGGCGGCGGACCGCTACGTGCGTGATGGCGGATGGGGCCGTAGGCCCGCGCCACCG…	-	GCF_000227545.1
43	✓	✓	A	B7451_RS13135_Pseudomonadota_Komagataeibacter_europaeus_NBRC_3261	B7451_RS13135	2-hydroxyacid dehydrogenase	Komagataeibacter europaeus NBRC 3261	Pseudomonadota	MKPDILLLEPMMPEIEKQLDAAYTVHRPTAGEPLDKIAGLIRGIATGGGTGVPRAVMDSLPHLEIIAINGIGTDAVDLNEAKRRGIHVTTTPGVLTDDVADMAMGLLLSLLRGLPAADRYVRDGGWGRRPAPPLGHRVSGRRLGILGMGHVGQAVATRASAFGMPVSYTDRRDKNLPGYTFVPELPTLARNSDVLVVAASGGAGSRHLVNRQVLDALGPDGVLVNVARGSVVDETALVAALADGTLGGAGLDVFEHEPDVPEGLRTSSRTVLQPHRASATVETRMAMGKLVVENLAAHFAGRPLLTPVV	ATGAAGCCCGATATCCTGCTGCTTGAACCCATGATGCCTGAAATCGAGAAACAGCTTGATGCGGCCTATACCGTCCATCGGCCGACAGCCGGTGAACCGTTGGATAAAATCGCCGGACTGATACGCGGTATCGCGACCGGCGGCGGCACGGGCGTGCCCCGCGCCGTCATGGACAGCCTGCCCCATCTGGAAATCATCGCCATCAACGGCATTGGCACGGACGCCGTTGACCTGAATGAAGCAAAGCGACGCGGCATCCATGTCACCACCACGCCGGGCGTACTGACCGATGACGTGGCGGACATGGCCATGGGCCTGCTGCTGTCGCTACTGCGCGGGTTGCCGGCGGCGGACCGCTACGTGCGTGATGGCGGATGGGGCCGCAGGCCCGCGCCACCG…	Geu3261_0175_005	GCF_000964485.1
44	✓	✓	A	KOEU_RS05595_Pseudomonadota_Komagataeibacter_europaeus	KOEU_RS05595	2-hydroxyacid dehydrogenase	Komagataeibacter europaeus	Pseudomonadota	MKPDILLLEPMMPEIEKQLDAAYTVHRPIAGEPLDKIAGLIRGIATGGGTGVPRAVMDSLPHLEIIAINGIGTDAVDLNEAKRRGIHVTTTPGVLTDDVADMAMGLLLSLLRGLPAADRYVRDGGWGRRPAPPLGHRVSGRRLGILGMGHVGQAVATRASAFGMPVSYTDRRDKNLPGYTFVPELPTLARNSDVLVVAASGGAGSRHLVNRQVLDALGPDGVLVNVARGSVVDETALVAALADGTLGGAGLDVFEHEPDVPEGLRTSSRTVLQPHRASATVETRMAMGKLVVENLAAHFAGRPLLTPVV	ATGAAGCCCGATATCCTGCTGCTTGAACCCATGATGCCTGAAATCGAGAAACAGCTTGATGCGGCCTATACCGTCCATCGGCCGATAGCGGGTGAACCGTTGGATAAAATCGCCGGACTGATACGCGGTATCGCGACCGGCGGCGGCACGGGCGTGCCCCGCGCCGTCATGGACAGCCTGCCCCATCTGGAAATCATCGCCATCAACGGCATTGGCACGGACGCCGTTGACCTGAATGAAGCAAAGCGACGCGGCATCCATGTCACCACCACGCCGGGCGTACTGACCGATGACGTGGCGGACATGGCCATGGGCCTGCTGCTGTCGCTGCTGCGCGGGCTGCCGGCGGCGGACCGCTACGTGCGTGATGGCGGATGGGGCCGCAGGCCCGCGCCACCG…	KOEU_11250	GCF_001273645.1
45	✓	✓	A	GEU03_RS05140_Pseudomonadota_Komagataeibacter_europaeus_5P3	GEU03_RS05140	2-hydroxyacid dehydrogenase	Komagataeibacter europaeus 5P3	Pseudomonadota	MKPDILLLEPMMPEIEKQLDAAYTVHRPIAGEPLDKIAGLIRGIATGGGTGVPRAVMDSLPHLEIIAINGIGTDAVDLNEAKRRGIHVTTTPGVLTDDVADMAMGLLLSLLRGLPAADRYVRDGGWGRRPAPPLGHRVSGRRLGILGMGHVGQAVATRASAFGMPVSYTDRRDKNLPGYTFVPELPTLARNSDVLVVAASGGAGSRHLVNRQVLDALGPDGVLVNVARGSVVDETALVAALADGTLGGAGLDVFEHEPDVPEGLRTSSRTVLQPHRASATVETRMAMGKLVVENLAAHFAGRPLLTPVV	ATGAAGCCCGATATCCTGCTGCTTGAACCCATGATGCCTGAGATCGAGAAACAGCTTGATGCGGCCTATACCGTCCATCGGCCGATAGCGGGTGAACCGTTGGATAAAATCGCCGGACTGATACGCGGTATCGCGACCGGCGGCGGCACGGGCGTGCCCCGCGCCGTCATGGACAGCCTGCCCCATCTGGAAATCATCGCCATCAACGGCATTGGCACGGACGCCGTTGACCTGAATGAAGCAAAGCGACGCGGCATCCATGTCACCACCACGCCGGGCGTACTGACCGATGACGTGGCGGACATGGCCATGGGCCTGCTGCTGTCGCTGCTGCGCGGGCTGCCGGCGGCGGACCGCTACGTGCGTGATGGCGGATGGGGCCGCAGGCCCGCGCCACCG…	-	GCF_000285335.1
46	✓	✓	A	GEU01_RS06825_Pseudomonadota_Komagataeibacter_europaeus_LMG_18890	GEU01_RS06825	2-hydroxyacid dehydrogenase	Komagataeibacter europaeus LMG 18890	Pseudomonadota	MKPDILLLEPMMPEIEKQLDAAYTVHRPIAGEPLDKIAGLIRGIATGGGTGVPRAVMDSLPHLEIIAINGIGTDAVDLNEAKRRGIHVTTTPGVLTDDVADMAMGLLLSLLRGLPAADRYVRDGGWGRRPAPPLGHRVSGRRLGILGMGHVGQAVATRASAFGMPVSYTDRRDKNLPGYTFVPELPTLARNSDVLVVAASGGAGSRHLVNRQVLDALGPDGVLVNVARGSVVDETALVAALADGTLGGAGLDVFEHEPDVPEGLRTSSRTVLQPHRASATVETRMAMGKLVVENLAAHFAGRPLLTPVV	ATGAAGCCCGATATCCTGCTGCTTGAACCCATGATGCCTGAGATCGAGAAACAGCTTGATGCGGCCTATACCGTCCATCGGCCGATAGCGGGTGAACCGTTGGATAAAATCGCCGGACTGATACGCGGTATCGCGACCGGCGGCGGCACGGGCGTGCCCCGCGCCGTCATGGACAGCCTGCCCCATCTGGAAATCATCGCCATCAACGGCATTGGCACGGACGCCGTTGACCTGAATGAAGCAAAGCGACGCGGCATCCATGTCACCACCACGCCGGGCGTACTGACCGATGACGTGGCGGACATGGCCATGGGCCTGCTGCTGTCGCTGCTGCGCGGGCTGCCGGCGGCGGACCGCTACGTGCGTGATGGCGGATGGGGCCGCAGGCCCGCGCCACCG…	-	GCF_000285295.1
47	✓	✓	A	H7F03_RS08650_Pseudomonadota_Komagataeibacter_europaeus	H7F03_RS08650	2-hydroxyacid dehydrogenase	Komagataeibacter europaeus	Pseudomonadota	MKPDILLLEPMMPEIEKQLDAAYTVHRPIAGEPLDKIAGLIRGIATGGGTGVPRAVMDSLPHLEIIAINGIGTDAVDLNEAKRRGIHVTTTPGVLTDDVADMAMGLLLSLLRGLPAADRYVRDGGWGRRPAPPLGHRVSGRRLGILGMGHVGQAVATRASAFGMPVSYTDRRDKNLPGYTFVSELPTLARNSDVLVVAASGGAGSRHLVNRQVLDALGPDGVLVNVARGSVVDETALVAALADGTLGGAGLDVFEHEPDVPEGLRTSSRTVLQPHRASATVETRMAMGKLVVENLAAHFAGRPLLTPVV	ATGAAGCCCGATATCCTGCTGCTTGAACCCATGATGCCTGAAATCGAGAAACAGCTTGATGCGGCCTATACCGTCCATCGGCCGATAGCGGGTGAACCGTTGGATAAAATCGCTGGACTGATACGCGGTATCGCGACCGGCGGCGGCACGGGCGTGCCCCGCGCCGTCATGGACAGCCTGCCCCATCTGGAAATCATCGCCATCAACGGCATTGGCACGGACGCCGTTGACCTGAATGAAGCAAAGCGACGCGGCATCCATGTCACCACCACGCCGGGCGTACTGACCGATGACGTGGCGGACATGGCCATGGGCCTGCTGCTGTCGCTGCTGCGCGGGCTGCCGGCGGCGGACCGCTACGTGCGTGATGGCGGATGGGGCCGCAGGCCCGCGCCACCG…	-	GCF_014121165.1
48	✓	✓	A	CDI09_RS07595_Pseudomonadota_Komagataeibacter_nataicola	CDI09_RS07595	2-hydroxyacid dehydrogenase	Komagataeibacter nataicola	Pseudomonadota	MKPEILLLEPMMDAIEKQLEAAYVVHRPGAAGVPADVAPRIRGIATGGGTGVPRPLMDSLPGLEIIAINGIGTDAVDLEEARRRGIRVTTTPGVLTDDVADMAMGLLLSLLRGLPESDRYVRAGAWGHAPAPPLGHRVSGRRMGILGMGHVGQAIAARARGFGISIAYTDRCDKQLPGCVFVPELLALARGVDTLVVAASGGAGSRNLVNAAVLEALGPEGVLINIARGSIVDETALAAALAAGKLGGAGLDVFAHEPDVPETLRTAPRTVLQPHRASATLETRLAMGELVVANLAAHFARRPLPSPVV	ATGAAACCTGAAATCCTGCTGCTTGAACCCATGATGGATGCCATCGAAAAACAGCTTGAGGCGGCTTATGTCGTGCACAGGCCCGGGGCTGCGGGCGTGCCTGCGGATGTTGCGCCGCGCATACGCGGCATTGCCACCGGCGGCGGCACGGGCGTGCCCCGCCCGTTGATGGACAGCCTGCCGGGGCTGGAAATCATCGCCATCAATGGCATCGGCACCGATGCGGTCGATCTGGAGGAAGCCCGCAGGCGGGGCATCCGCGTCACCACCACGCCGGGCGTGCTGACCGATGACGTGGCGGACATGGCCATGGGGCTGCTGCTGTCGCTGCTGCGCGGCCTGCCTGAATCCGATCGCTACGTGCGCGCGGGCGCATGGGGGCACGCCCCGGCGCCGCCA…	CDI09_07550	GCF_003207795.1
49	✓	✓	A	B0W47_RS01375_Pseudomonadota_Komagataeibacter_nataicola	B0W47_RS01375	2-hydroxyacid dehydrogenase	Komagataeibacter nataicola	Pseudomonadota	MKPEILLLEPMMDAIEKQLEAAYVVHRPGAAGVPADVAPRIRGIATGGGTGVPRPLMDSLPGLEIIAINGIGTDAVDLEEARRRGIRVTTTPGVLTDDVADMAMGLLLSLLRGLPESDRYVRAGAWGHAPAPPLGHRVSGRRMGILGMGHVGQAIAARARGFGISIAYTDRCDKQLPGCVFVPELLALARGVDTLVVAASGGAGSRNLVNAAVLEALGPEGVLINIARGSIVDETALAAALAAGKLGGAGLDVFAHEPDVPETLRTAPRTVLQPHRASATLETRLAMGELVVANLAAHFARRPLPSPVV	ATGAAACCTGAAATCCTGCTGCTTGAACCCATGATGGATGCCATCGAAAAACAGCTTGAGGCGGCTTATGTCGTGCACAGGCCCGGGGCTGCGGGCGTGCCTGCGGATGTTGCGCCGCGCATACGCGGCATTGCCACCGGCGGCGGCACGGGCGTGCCCCGCCCGTTGATGGACAGCCTGCCGGGGCTGGAAATCATCGCCATCAATGGCATCGGCACCGATGCGGTCGATCTGGAGGAAGCCCGCAGGCGGGGCATCCGCGTCACCACCACGCCGGGCGTGCTGACCGATGACGTGGCGGACATGGCCATGGGGCTGCTGCTGTCGCTGCTGCGCGGCCTGCCTGAATCCGATCGCTACGTGCGCGCGGGCGCATGGGGGCACGCCCCGGCGCCGCCA…	B0W47_01390	GCF_002009295.1
50	✓	✓	A	HNW77_RS01700_Pseudomonadota_Komagataeibacter_melomenusus	HNW77_RS01700	2-hydroxyacid dehydrogenase	Komagataeibacter melomenusus	Pseudomonadota	MKPEILLLEPMMDTIEKQLEAAYVVHRPDPAGVPADVAGRIRGIATGGGTGVPRPLMDSLPELEIIAINGIGTDAVDLLEARRRGIRVTTTPGVLTDDVADMAMGLLLALLRGLPESDRYVRAGAWGHAPAPALGHRVSGRRMGIFGMGHVGQAIAVRARAFGMAIAYTDHQDKNLPGCAFVPDLLTLARGVDTLVVAASGGAGSRNMVNAAVLAALGPAGVLINIARGSIVDEAALVAALTAGTLGGAGLDVFAHEPDVPEALRASPRTVLQPHRASATVETRLAMGELVLANLAAHFAGRPLPTPVA	GTGAAGCCCGAAATCCTATTGCTTGAACCCATGATGGACACCATCGAGAAACAGCTCGAGGCAGCCTATGTGGTGCACCGCCCGGACCCCGCAGGCGTGCCTGCGGATGTGGCGGGGCGCATCCGCGGCATTGCCACCGGGGGCGGCACGGGCGTGCCCCGCCCGTTGATGGACAGCCTGCCGGAACTGGAAATCATCGCCATCAACGGCATCGGCACCGATGCGGTCGATCTGCTTGAAGCCCGCAGGCGCGGCATCCGCGTCACCACCACGCCGGGCGTACTGACCGATGACGTGGCGGACATGGCCATGGGCCTGCTGCTGGCGCTGCTGCGCGGCCTGCCTGAATCCGACCGCTACGTGCGCGCGGGCGCATGGGGCCACGCCCCGGCACCCGCG…	HNW77_01700	GCF_013155395.1
51	✓	✓	A	DV027_RS09700_Pseudomonadota_Komagataeibacter_xylinus	DV027_RS09700	2-hydroxyacid dehydrogenase	Komagataeibacter xylinus	Pseudomonadota	MKPEILLLEPMMPPIEKQLEAAYVVHRPGPAGVPADVAGRIRGIATGGGTGVPRALMDSLPALEIIAINGIGTDAVDLEEARRRGIRVTTTPGVLTDDVADMAMGLLLSLLRGLPDSDRYVRAGAWGHDPAPPLGHRVSGRRMGIFGMGHVGQAIAARARAFGMAIAYTDRRDKNLPGCAFVPDLLTLARGVDTLVVAASGGAGSRNLVNAAVLAALGPEGVLINIARGSIVDEAALVAALTAGTLGGAGLDVFAHEPDVPAALRTSPRTVLQPHRASATVETRLAMGQLVVANLAAHFARTPLPTPVV	ATGAAACCCGAAATCCTGTTGCTTGAACCCATGATGCCCCCCATCGAGAAACAGCTCGAGGCGGCCTATGTCGTGCACAGGCCGGGGCCTGCCGGGGTGCCCGCGGATGTTGCGGGGCGCATACGCGGCATTGCCACCGGCGGCGGCACGGGCGTGCCCCGCGCGTTGATGGACAGCCTGCCTGCGCTGGAAATCATCGCCATCAACGGCATCGGCACCGATGCGGTCGATCTGGAGGAAGCCCGCAGGCGGGGCATCCGGGTCACCACCACGCCGGGCGTGCTGACCGATGACGTGGCCGACATGGCCATGGGGCTGCTGCTGTCGCTGCTGCGCGGCCTGCCTGACTCTGATCGCTACGTGCGCGCGGGCGCATGGGGCCATGATCCGGCTCCGCCG…	-	GCF_004302915.1
52	✓	✓	A	FMA36_RS14450_Pseudomonadota_Komagataeibacter_xylinus	FMA36_RS14450	2-hydroxyacid dehydrogenase	Komagataeibacter xylinus	Pseudomonadota	MKPEILLLEPMMDPIKKQLEAAYVVHRPEGMGVPADVAPRIRGIATGGGTGVPRALMDGLPALEIIAINGIGTDAVDLVEARRRGIRVTTTPGVLTDDVADMGMGLLLSLLRGLPQSDRYVRAGEWGHAPAPALGHRVSGRRMGIFGMGHVGQAIAARARAFGMPIAYTDYHDKHLPDCVFVPELLTLAREVDTLVIAASGGAGSRNLVNAPVLAALGPEGVLINIARGSIVDEAALVAALAAGTLGGAGLDVFAHEPDVPEALRTSPRTVLQPHRASATIETRLAMGELVVANLAAHFANRPLPTPVV	ATGAAGCCCGAAATTCTGCTGCTTGAACCCATGATGGACCCCATCAAGAAACAGCTCGAGGCCGCTTATGTCGTGCACAGGCCCGAAGGGATGGGGGTGCCTGCAGATGTTGCACCACGCATACGCGGCATTGCCACCGGCGGCGGCACGGGCGTGCCCCGCGCGTTGATGGACGGCCTGCCGGCGCTGGAAATCATCGCCATAAACGGCATCGGCACCGATGCGGTCGATCTGGTAGAGGCCCGCAGGCGGGGCATTCGGGTCACCACCACGCCAGGCGTGCTGACCGATGACGTGGCCGACATGGGCATGGGCCTGCTGCTGTCTCTGCTACGTGGCCTGCCCCAATCCGACCGCTACGTGCGCGCGGGTGAATGGGGCCACGCACCCGCGCCCGCG…	FMA36_14425	GCF_009834365.1
53	✓	✓	A	CXP35_RS02470_Pseudomonadota_Komagataeibacter_xylinus	CXP35_RS02470	2-hydroxyacid dehydrogenase	Komagataeibacter xylinus	Pseudomonadota	MKPEILLLDPMMDAIEKQLEAAYVVHRAGPAGVPADVAGRIRGIATGGGTGVPRAVMDSLPGLEIIAINGIGTDAVDLVEARRRGIRVTTTPGVLTDDVADMAMGLLLSLLRGLPESDRYVRAGAWGHDPAPPLGHRVSGRRMGIFGMGHVGQAIAARARAFNMAIAYTDRHDKHLPGCLFVPDLLTLAQGVDTLVIAASGGVGSRNLVNAPVLAALGPEGVLINIARGSIVDEAALVAALAAGTLGGAGLDVFAHEPDVPEALRTSPRTVLQPHRASATVETRLAMGQLVVANLAAHFAGGPLPSPVV	ATGAAGCCCGAAATCCTGCTGCTTGACCCCATGATGGACGCCATCGAGAAACAGCTCGAGGCCGCTTATGTCGTGCACCGAGCGGGGCCTGCCGGGGTGCCGGCGGACGTTGCCGGGCGCATACGCGGCATTGCCACCGGGGGCGGCACGGGCGTGCCCCGCGCGGTGATGGACAGCCTGCCGGGGCTTGAAATCATCGCCATCAACGGCATCGGCACCGATGCGGTCGATCTGGTTGAAGCCCGCAGGCGGGGCATCCGGGTCACCACCACGCCGGGCGTGCTGACCGATGACGTGGCGGACATGGCCATGGGGCTGCTGCTGTCGCTGCTGCGCGGCCTGCCTGAATCGGATCGCTACGTGCGCGCGGGCGCATGGGGCCACGACCCGGCCCCGCCG…	CXP35_02430	GCF_004006375.1
54	✓	✓	A	CFR75_RS11895_Pseudomonadota_Komagataeibacter_xylinus	CFR75_RS11895	2-hydroxyacid dehydrogenase	Komagataeibacter xylinus	Pseudomonadota	MKPEILLLDPMMDAIEKQLEAAYVVHRAGPAGVPADVAGRIRGIATGGGTGVPRAVMDSLPGLEIIAINGIGTDAVDLVEARRRGIRVTTTPGVLTDDVADMAMGLLLSLLRGLPESDRYVRAGAWGHDPAPPLGHRVSGRRMGIFGMGHVGQAIAARARAFNMAIAYTDRHDKHLPGCLFVPDLLTLAQGVDTLVIAASGGVGSRNLVNAPVLAALGPEGVLINIARGSIVDEAALVAALAAGTLGGAGLDVFAHEPDVPEALRTSPRTVLQPHRASATVETRLAMGQLVVANLAAHFAGGPLPSPVV	ATGAAGCCCGAAATCCTGCTGCTTGACCCCATGATGGACGCCATCGAGAAACAGCTCGAGGCCGCTTATGTCGTGCACCGAGCGGGGCCTGCCGGGGTGCCGGCGGACGTTGCCGGGCGCATACGCGGCATTGCCACCGGGGGCGGCACGGGCGTGCCCCGCGCGGTGATGGACAGCCTGCCGGGGCTTGAAATCATCGCCATCAACGGCATCGGCACCGATGCGGTCGATCTGGTTGAAGCCCGCAGGCGGGGCATCCGGGTCACCACCACGCCGGGCGTGCTGACCGATGACGTGGCGGACATGGCCATGGGGCTGCTGCTGTCGCTGCTGCGCGGCCTGCCTGAATCGGATCGCTACGTGCGCGCGGGCGCATGGGGCCACGACCCGGCCCCGCCG…	CFR75_11795	GCF_003207915.1
55	✓	✓	A	GXY01S_RS10920_Pseudomonadota_Komagataeibacter_xylinus_NBRC_15237	GXY01S_RS10920	2-hydroxyacid dehydrogenase	Komagataeibacter xylinus NBRC 15237	Pseudomonadota	MKPEILLLDPMMDAIEKQLEAAYVVHRAGPAGVPADVAGRIRGIATGGGTGVPRAVMDSLPGLEIIAINGIGTDAVDLVEARRRGIRVTTTPGVLTDDVADMAMGLLLSLLRGLPESDRYVRAGAWGHDPAPPLGHRVSGRRMGIFGMGHVGQAIAARARAFNMAIAYTDRHDKHLPGCLFVPDLLTLAQGVDTLVIAASGGVGSRNLVNAPVLAALGPEGVLINIARGSIVDEAALVAALAAGTLGGAGLDVFAHEPDVPEALRTSPRTVLQPHRASATVETRLAMGQLVVANLAAHFAGGPLPSPVV	ATGAAGCCCGAAATCCTGCTGCTTGACCCCATGATGGACGCCATCGAGAAACAGCTCGAGGCCGCTTATGTCGTGCACCGAGCGGGGCCTGCCGGGGTGCCGGCGGACGTTGCCGGGCGCATACGCGGCATTGCCACCGGGGGCGGCACGGGCGTGCCCCGCGCGGTGATGGACAGCCTGCCGGGGCTTGAAATCATCGCCATCAACGGCATCGGCACCGATGCGGTCGATCTGGTTGAAGCCCGCAGGCGGGGCATCCGGGTCACCACCACGCCGGGCGTGCTGACCGATGACGTGGCGGACATGGCCATGGGGCTGCTGCTGTCGCTGCTGCGCGGCCTGCCTGAATCGGATCGCTACGTGCGCGCGGGCGCATGGGGCCACGACCCGGCCCCGCCG…	-	GCF_001571345.1
56	✓	✓	A	CFR78_RS04840_Pseudomonadota_Komagataeibacter_rhaeticus	CFR78_RS04840	2-hydroxyacid dehydrogenase	Komagataeibacter rhaeticus	Pseudomonadota	MKPDLLLLEPMLPDIERRLEAAYTLHRDATLPGDVAARIRAIATGGGTGVPPALMAGLPALEIIAINGIGTDAVDLAEARRRHIRVTTTPGILTNDVADMALGLLLDLMRGITAGDRYVRAGAWGHTPAPPLGHTVSGRKLGLVGMGHIGRAIATRATAFGMTVSYTALHDHNLPGYGFVPDVVALARQSEILVVAASGGAGSRHLVNAAVLAALGPNGFLVNIARGSVVDEDALVTALAQGTLAGAGLDVFAHEPDVPQALRDSPRTVLQSHRASATIETRLAMGNLVVDNLAAHFAGRPLPTPVV	ATGAAACCCGACCTCCTTCTGCTCGAACCCATGCTGCCCGATATCGAGCGCAGGCTTGAAGCCGCCTATACCCTGCATCGTGACGCCACGCTGCCGGGCGATGTGGCCGCGCGGATACGCGCCATCGCCACCGGCGGCGGGACCGGCGTGCCCCCGGCCCTGATGGCCGGCCTGCCCGCGCTGGAAATCATTGCCATCAACGGCATTGGCACCGATGCCGTTGACCTGGCCGAGGCGCGCAGGCGCCACATCCGTGTCACCACCACGCCCGGCATCCTGACCAATGACGTGGCGGACATGGCACTGGGCCTGCTGCTGGACCTGATGCGCGGCATCACGGCGGGGGACCGTTACGTGCGTGCGGGCGCATGGGGCCACACGCCTGCCCCGCCGCTGGGC…	CFR78_04805	GCF_003207855.1
57	✓	✓	A	GLUCORHAEAF1_RS03410_Pseudomonadota_Komagataeibacter_rhaeticus_AF1	GLUCORHAEAF1_RS03410	2-hydroxyacid dehydrogenase	Komagataeibacter rhaeticus AF1	Pseudomonadota	MKPDLLLLEPMLPDIERRLEAAYTLHRDATLPGDVAARIRAIATGGGTGVPPALMAGLPALEIIAINGIGTDAVDLAEARRRHIRVTTTPGILTNDVADMALGLLLDLMRGITAGDRYVRAGAWGHTPAPPLGHTVSGRKLGLVGMGHIGRAIATRATAFGMTVSYTALHDHNLPGYGFVPDVVALARQSEILVVAASGGAGSRHLVNAAVLAALGPNGFLVNIARGSVVDEDALVTALAQGTLAGAGLDVFAHEPDVPQALRDSPRTVLQSHRASATIETRLAMGNLVVDNLAAHFAGRPLPTPVV	ATGAAACCCGACCTCCTTCTGCTCGAACCCATGCTGCCCGATATCGAGCGCAGGCTTGAAGCCGCCTATACCCTGCATCGTGACGCCACGCTGCCGGGCGATGTGGCCGCGCGGATACGCGCCATCGCCACCGGCGGCGGGACCGGCGTGCCCCCGGCCCTGATGGCCGGCCTGCCCGCGCTGGAAATCATTGCCATCAACGGCATTGGCACCGATGCCGTTGACCTGGCCGAGGCGCGCAGGCGCCACATCCGTGTCACCACCACGCCCGGCATCCTGACCAATGACGTGGCGGACATGGCACTGGGCCTGCTGCTGGACCTGATGCGCGGCATCACGGCGGGGGACCGTTACGTGCGTGCGGGCGCATGGGGCCACACGCCTGCCCCGCCGCTGGGC…	GLUCORHAEAF1_02315	GCF_000700985.1
58	✓	✓	A	KRIGEM_RS09335_Pseudomonadota_Komagataeibacter_rhaeticus	KRIGEM_RS09335	2-hydroxyacid dehydrogenase	Komagataeibacter rhaeticus	Pseudomonadota	MKPDLLLLEPMLPEIERRLEAAYTLHRDATLPGDVAARIRAIATGGGTGVPPALMAGLPALEIIAINGIGTDAVDLAEARRRHIRVTTTPGILTNDVADMALGLLLDLMRGITAGDRYVRAGAWGHTPAPPLGHTVSGRKLGLVGMGHIGRAIATRATAFGMTVSYTALHDHNLPGYGFVPDVVALARQSEILVVAASGGAGSRHLVNAAVLAALGPNGFLVNIARGSVVDEDALVTALAQGTLAGAGLDVFAHEPDVPQALRDSPRTVLQSHRASATIETRLAMGNLVVDNLAAHFAGRPLPTPVV	ATGAAACCCGACCTCCTTCTGCTCGAACCCATGCTGCCCGAAATCGAGCGCAGGCTTGAAGCCGCCTATACCCTGCATCGTGACGCCACGCTGCCGGGCGATGTGGCCGCGCGGATACGCGCCATCGCCACCGGCGGCGGGACCGGCGTGCCCCCGGCCCTGATGGCCGGCCTGCCCGCGCTGGAAATCATTGCCATCAACGGCATTGGCACCGATGCCGTTGACCTGGCCGAGGCGCGCAGGCGCCACATCCGTGTCACCACCACGCCCGGCATCCTGACCAATGACGTGGCGGACATGGCACTGGGCCTGCTGCTGGACCTGATGCGCGGCATCACGGCGGGGGACCGTTACGTGCGTGCGGGCGCATGGGGCCACACGCCTGCCCCGCCGCTGGGC…	KRIGEM_01333	GCF_900086575.1
59	✓	✓	A	ICJ78_RS06760_Pseudomonadota_Komagataeibacter_rhaeticus	ICJ78_RS06760	2-hydroxyacid dehydrogenase	Komagataeibacter rhaeticus	Pseudomonadota	MKPDLLLLEPMLPEIERRLEAAYTLHRDATLPGDVAARIRAIATGGGTGVPPALMAGLPALEIIAINGIGTDAVDLAEARRRHIRVTTTPGILTNDVADMALGLLLDLMRGITAGDRYVRAGAWGHTPAPPLGHTVSGRKLGLVGMGHIGRAIATRATAFGMTVSYTALHDHNLPGYGFVPDVVALARQSEILVVAASGGAGSRHLVNAAVLAALGPNGFLVNIARGSVVDEDALVTALAQGTLAGAGLDVFAHEPDVPQALRDSPRTVLQSHRASATIETRLAMGNLVVDNLAAHFAGRPLPTPVV	ATGAAACCCGACCTCCTTCTGCTCGAACCCATGCTGCCCGAAATCGAGCGCAGGCTTGAAGCCGCCTATACCCTGCATCGTGACGCCACGCTGCCGGGCGATGTGGCCGCGCGGATACGCGCCATCGCCACCGGCGGCGGGACCGGCGTGCCCCCGGCCCTGATGGCCGGCCTGCCCGCGCTGGAAATCATTGCCATCAACGGCATTGGCACCGATGCCGTTGACCTGGCCGAGGCGCGCAGGCGCCACATCCGTGTCACCACCACGCCCGGCATCCTGACCAATGACGTGGCGGACATGGCACTGGGCCTGCTGCTGGACCTGATGCGCGGCATCACGGCGGGGGACCGTTACGTGCGTGCGGGCGCATGGGGCCACACGCCTGCCCCGCCGCTGGGC…	ICJ78_06760	GCF_014725815.1
60	✓	✓	A	GWK63_RS06705_Pseudomonadota_Komagataeibacter_rhaeticus	GWK63_RS06705	2-hydroxyacid dehydrogenase	Komagataeibacter rhaeticus	Pseudomonadota	MKPDLLLLEPMLPEIERRLEAAYTLHRDATLPGDVAARIRAIATGGGTGVPPALMAGLPALEIIAINGIGTDAVDLAEARRRHIRVTTTPGILTNDVADMALGLLLDLMRGITAGDRYVRAGAWGHTPAPPLGHTVSGRKLGLVGMGHIGRAIATRATAFGMTVSYTALHDHNLPGYGFVPDVVALARQSEILVVAASGGAGSRHLVNAAVLAALGPNGFLVNIARGSVVDEDALVTALAQGTLAGAGLDVFAHEPDVPQALRDSPRTVLQSHRASATIETRLAMGNLVVDNLAAHFAGRPLPTPVV	ATGAAACCCGACCTCCTTCTGCTCGAACCCATGCTGCCCGAAATCGAGCGCAGGCTTGAAGCCGCCTATACCCTGCATCGTGACGCCACGCTGCCGGGCGATGTGGCCGCGCGGATACGCGCCATCGCCACCGGCGGCGGGACCGGCGTGCCCCCGGCCCTGATGGCCGGCCTGCCCGCGCTGGAAATCATTGCCATCAACGGCATTGGCACCGATGCCGTTGACCTGGCCGAGGCGCGCAGGCGCCACATCCGTGTCACCACCACGCCCGGCATCCTGACCAATGACGTGGCGGACATGGCACTGGGCCTGCTGCTGGACCTGATGCGCGGCATCACGGCGGGGGACCGTTACGTGCGTGCGGGCGCATGGGGCCACACGCCTGCCCCGCCGCTGGGC…	GWK63_06705	GCF_011611525.1
61	✓	✓	A	CT154_RS09740_Pseudomonadota_Komagataeibacter_xylinus	CT154_RS09740	2-hydroxyacid dehydrogenase	Komagataeibacter xylinus	Pseudomonadota	MKPDLLLLEPMLPEIERRLEAAYTLHRDATLPGDVAARIRAIATGGGTGVPPALMAGLPALEIIAINGIGTDAVDLAEARRRHIRVTTTPGILTNDVADMALGLLLDLMRGITAGDRYVRAGAWGHTPAPPLGHTVSGRKLGLVGMGHIGRAIATRATAFGMTVSYTALHDHNLPGYGFVPDVVALARQSEILVVAASGGAGSRHLVNAAVLAALGPNGFLVNIARGSVVDEDALVTALAQGTLAGAGLDVFAHEPDVPQALRDSPRTVLQSHRASATIETRLAMGNLVVDNLAAHFAGRPLPTPVV	ATGAAACCCGACCTCCTTCTGCTCGAACCCATGCTGCCCGAAATCGAGCGCAGGCTTGAAGCCGCCTATACCCTGCATCGTGACGCCACGCTGCCGGGCGATGTGGCCGCGCGGATACGCGCCATCGCCACCGGCGGCGGGACCGGCGTGCCCCCGGCCCTGATGGCCGGCCTGCCCGCGCTGGAAATCATTGCCATCAACGGCATTGGCACCGATGCCGTTGACCTGGCCGAGGCGCGCAGGCGCCACATCCGTGTCACCACCACGCCCGGCATCCTGACCAATGACGTGGCGGACATGGCACTGGGCCTGCTGCTGGACCTGATGCGCGGCATCACGGCGGGGGACCGTTACGTGCGTGCGGGCGCATGGGGCCACACGCCTGCCCCGCCGCTGGGC…	CT154_09650	GCF_002762195.1
62	✓	✓	A	SXCC_RS08785_Pseudomonadota_Gluconacetobacter_sp._SXCC-1	SXCC_RS08785	2-hydroxyacid dehydrogenase	Gluconacetobacter sp. SXCC-1	Pseudomonadota	MKPDLLLLEPMLPEIERRLEAAYTLHRDATLPGDVAARIRAIATGGGTGVPPALMAGLPALEIIAINGIGTDAVDLAEARRRHIRVTTTPGILTNDVADMALGLLLDLMRGITAGDRYVRAGAWGHTPAPPLGHTVSGRKLGLVGMGHIGRAIATRATAFGMTVSYTALHDHNLPGYGFVPDVVALARQSEILVVAASGGAGSRHLVNAAVLAALGPNGFLVNIARGSVVDEDALVTALAQGTLAGAGLDVFAHEPDVPQALRDSPRTVLQSHRASATIETRLAMGNLVVDNLAAHFAGRPLPTPVV	ATGAAACCCGACCTCCTTCTGCTCGAACCCATGCTGCCCGAAATCGAGCGCAGGCTTGAAGCCGCCTATACCCTGCATCGTGACGCCACGCTGCCGGGCGATGTGGCCGCGCGGATACGCGCCATCGCCACCGGCGGCGGGACCGGCGTGCCCCCGGCCCTGATGGCCGGCCTGCCCGCGCTGGAAATCATTGCCATCAACGGCATTGGCACCGATGCCGTTGACCTGGCCGAGGCGCGCAGGCGCCACATCCGTGTCACCACCACGCCCGGCATCCTGACCAATGACGTGGCGGACATGGCACTGGGCCTGCTGCTGGACCTGATGCGCGGCATCACGGCGGGGGACCGTTACGTGCGTGCGGGCGCATGGGGCCACACGCCTGCCCCGCCGCTGGGC…	SXCC_02326	GCF_000208635.1
63	✓	✓	A	HLH36_RS08300_Pseudomonadota_Gluconacetobacter_aggeris	HLH36_RS08300	2-hydroxyacid dehydrogenase	Gluconacetobacter aggeris	Pseudomonadota	MKPAILLIEPMLPQIEKALDDAYVVHRFTDVASLADVAGSIRGIATGGATGVPPDVMAALPELGIIAINGIGTDAVDLNRARERGIRVTTTPGVLTADVADMALGLILMACRGLGTGDRYVRAGSWGREPIALGHAVTGKRLGILGLGQVGRAIAARAGGFDMPVAYHDIREIPESGHTYFADLAELARHSDILVVAASGGAQSRNLVDRTVLEALGPRGVLVNVARGSVVDEDALVAALQAGTLGAAGLDVFQHEPHVPEALMTMDNVVLQPHRASATVETRLAMGDLVVRNLAAWFGGKALLTPVV	ATGAAACCTGCCATTCTCCTGATCGAGCCGATGCTGCCGCAGATCGAAAAAGCCCTGGACGACGCCTATGTCGTGCATCGTTTCACCGATGTCGCGTCGCTGGCGGACGTGGCCGGATCGATCCGCGGCATCGCGACCGGCGGCGCGACCGGCGTGCCCCCCGATGTGATGGCCGCGCTGCCCGAACTGGGGATCATCGCGATCAACGGGATCGGGACCGACGCGGTGGACCTGAACAGGGCGCGCGAGCGCGGCATCCGCGTCACGACGACGCCCGGCGTGCTGACCGCCGATGTCGCCGATATGGCGCTGGGGCTGATCCTGATGGCCTGCCGGGGCCTGGGCACCGGCGACCGCTATGTCCGTGCCGGATCGTGGGGCAGGGAACCGATCGCGCTG…	HLH36_08325	GCF_014174395.1
64	✓	✓	A	HLH34_RS05275_Pseudomonadota_Gluconacetobacter_azotocaptans	HLH34_RS05275	2-hydroxyacid dehydrogenase	Gluconacetobacter azotocaptans	Pseudomonadota	MKPDILLLEPMMPQIEKALDDAYTVHRFTDVAALKGVASSIRGIATGGGVGVPPDVMAALPELGIVAINGIGTDAVDLNVARERGIRVTTTPGVLTADVADMALGLILATCRGLAVGDRYVRAGSWGTAPLALGHTVTGQKMGILGLGQVGRAIAARGQAFGMPIAYHDIREFPETGYTYHADLVELARASDILVVAASGGAQSRNIVNQAVLEAVGPEGVLINVARGSVVDEDALVAALQAGTLGGAGLDVFQHEPHVPDALKTMDNVVLQPHRASATVETRLAMGDLVVRNLAAWFAGESLLTPVV	ATGAAACCCGACATTCTCCTGCTCGAACCGATGATGCCGCAGATCGAAAAGGCGCTGGACGATGCCTATACCGTGCATCGCTTCACCGACGTGGCGGCCCTGAAGGGGGTCGCGTCGTCCATCCGCGGGATTGCGACGGGCGGGGGCGTGGGCGTGCCGCCCGACGTGATGGCGGCATTGCCGGAACTGGGGATCGTGGCGATCAACGGCATCGGTACCGACGCGGTGGACCTGAACGTGGCGCGTGAACGCGGCATCCGTGTAACGACGACGCCCGGCGTGCTGACCGCCGATGTCGCCGACATGGCCCTGGGCCTGATCCTGGCGACCTGCCGTGGGCTGGCGGTCGGCGACCGCTATGTCCGGGCCGGGTCGTGGGGTACGGCGCCGCTGGCGCTG…	HLH34_05285	GCF_014174355.1
65	✓	✓	A	HLH28_RS10455_Pseudomonadota_Gluconacetobacter_tumulisoli	HLH28_RS10455	2-hydroxyacid dehydrogenase	Gluconacetobacter tumulisoli	Pseudomonadota	MKPDILLLEPMMPQIEKALDDAYTVHRFTDLAALQGVASSIRGIATGGGVGVPPDVMAALPELGIVAINGIGTDAVDLNVARDRGIRVTTTPGVLTADVADMALGLILATCRGLAIGDRYVRAGSWGKAPLALGHTVTGQKMGILGLGQVGRAIAVRGQAFGMPIAYHDIREFPETGYTYHADLVELARASDILVVAASGGAQSRNIVNQAVLEAVGPEGVLINVARGSVVDEDALVAALQAGTLGGAGLDVFQHEPHVPDALKTMDNVVLQPHRASATVETRLAMGDLVVRNLAAWFAGESLLTPVV	ATGAAACCCGACATCCTTCTGCTCGAACCGATGATGCCGCAGATCGAAAAGGCGCTGGACGATGCCTATACCGTGCATCGCTTCACCGACCTGGCGGCCCTGCAGGGGGTCGCGTCGTCCATCCGCGGGATCGCGACCGGCGGGGGCGTGGGCGTGCCGCCCGACGTGATGGCGGCGCTGCCCGAACTGGGGATCGTGGCGATCAACGGCATCGGCACCGACGCGGTGGACCTGAACGTGGCGCGGGATCGCGGCATCCGGGTGACGACGACGCCCGGCGTGCTGACCGCCGATGTCGCCGACATGGCCCTGGGCCTGATCCTGGCGACCTGCCGTGGCCTGGCGATCGGCGACCGGTATGTCCGCGCCGGGTCGTGGGGCAAGGCGCCGCTGGCGCTG…	HLH28_10475	GCF_014174155.1
66	✓	✓	A	HLH21_RS13780_Pseudomonadota_Gluconacetobacter_johannae	HLH21_RS13780	2-hydroxyacid dehydrogenase	Gluconacetobacter johannae	Pseudomonadota	MKPDILLLEPMMPQIEKALDDAYTVHRFTDVAALKGVASSIRGIATGGGVGVPPDVMAALPELGIVAINGIGTDAVDLNVARERGIRVTTTPGVLTADVADMALGLILATCRGLAVGDRYVRAGSWGTAPLALGHTVTGQKMGILGLGQVGRAIAVRGQAFGMPIAYHDIREFPETGYTYHADLVELARASDILVVAASGGAQSRNIVNQAVLEALGPEGVLVNVARGSVVDEEALVAALQAGTLGAAGLDVFQHEPHVPDALKTMDNVVLQPHRASATVETRLAMGDLVVRNLAAWFAGESLLTPVV	ATGAAACCCGACATTCTCCTGCTTGAACCGATGATGCCGCAGATCGAAAAGGCGCTGGACGATGCCTATACCGTGCATCGCTTCACCGACGTGGCGGCCCTGAAGGGGGTCGCGTCGTCCATCCGCGGAATCGCGACCGGCGGGGGCGTAGGCGTGCCGCCCGACGTGATGGCGGCGCTGCCGGAACTGGGGATCGTGGCGATCAACGGCATCGGCACCGACGCGGTGGACCTGAACGTGGCGCGCGAACGCGGTATCCGCGTGACGACGACGCCCGGCGTGCTGACCGCCGATGTCGCCGACATGGCCCTGGGCCTGATCCTGGCGACCTGCCGTGGGCTGGCGGTCGGGGACCGGTATGTCCGGGCCGGGTCGTGGGGCACGGCGCCGCTGGCGCTG…	HLH21_13800	GCF_014174305.1
67	✓	✓	A	HLH35_RS18275_Pseudomonadota_Gluconacetobacter_asukensis	HLH35_RS18275	2-hydroxyacid dehydrogenase	Gluconacetobacter asukensis	Pseudomonadota	MKPDILLIEPMLPQIEKALDDAYVVHRFTDVASLAGVAGSIRGIATGGATGVPPDVMAALPELGIIAINGIGTDAVDLNRARERGIRVTTTPGVLTADVADMALGLILMACRGLGTGDRYVRAGSWGREPIALGHAVTGKRLGILGLGQVGRAIAARAGAFDMPIAYHDIREIPESGHTYFADLTELARHSDILVVAASGGAQSRNIVDRTVLEALGPDGVLINVARGSVVDEDALVAALQAGTLGGAGLDVFQHEPHVPDALKTMDNVVLQPHRASATVETRLAMGDLVVRNLAAWFGGEALLTPVV	ATGAAACCTGACATTCTCTTGATCGAGCCGATGCTGCCGCAGATCGAAAAGGCCCTGGACGATGCCTATGTCGTGCATCGTTTCACCGATGTCGCGTCGCTGGCGGGCGTGGCCGGGTCGATCCGCGGCATCGCGACCGGCGGTGCGACTGGCGTGCCCCCCGATGTGATGGCCGCGCTACCCGAACTGGGGATCATCGCGATCAACGGGATCGGGACCGACGCGGTGGACCTGAACAGGGCGCGCGAGCGCGGCATCCGCGTCACGACGACGCCCGGCGTGCTGACCGCCGATGTCGCCGATATGGCGCTGGGGCTGATCCTGATGGCGTGCCGGGGCCTGGGCACCGGCGACCGCTATGTCCGTGCCGGATCGTGGGGCAGGGAGCCGATCGCGCTG…	HLH35_18300	GCF_014174375.1
68	✓	✓	A	HLH29_RS07205_Pseudomonadota_Gluconacetobacter_tumulicola	HLH29_RS07205	2-hydroxyacid dehydrogenase	Gluconacetobacter tumulicola	Pseudomonadota	MKPDILLIEPMLPQIEKALDDAYVVHRFTDVASLTGVAGSIRGIATGGATGVPPDVMAALPELGIIAINGIGTDAVDLNTARARGIRVTTTPGVLTADVADMALGLILMACRGLGTGDRYVRAGSWGREPIALGHAVTGKRLGILGLGQVGRAIAARARAFDMSIAYHDIREIPESGHTYFADLTELARHSDILVVAASGGAQSRNIVDRSVLEALGPDGVLINVARGSVVDEDALVAALQAGTLGGAGLDVFQHEPHVPDALKTMDNVVLQPHRASATVETRLAMGDLVVRNLAAWFGGEALPTPVV	ATGAAACCTGACATTCTCTTGATCGAGCCGATGCTGCCGCAGATCGAAAAGGCCCTGGACGATGCCTATGTCGTGCATCGTTTCACCGATGTCGCGTCGCTGACGGGCGTGGCCGGGTCGATCCGCGGTATCGCGACCGGCGGTGCGACCGGCGTGCCCCCCGATGTGATGGCCGCGCTGCCCGAACTGGGGATCATCGCGATCAACGGGATCGGGACCGACGCGGTGGACCTGAACACGGCGCGCGCGCGCGGTATCCGCGTCACGACGACGCCCGGCGTGCTGACCGCCGATGTCGCCGATATGGCGCTGGGGCTGATCCTGATGGCGTGCCGGGGGCTGGGCACCGGCGACCGCTATGTCCGTGCCGGATCGTGGGGCAGGGAGCCGATCGCGCTG…	HLH29_07220	GCF_014174215.1
69	✓	✓	A	HLH33_RS03065_Pseudomonadota_Gluconacetobacter_diazotrophicus	HLH33_RS03065	2-hydroxyacid dehydrogenase	Gluconacetobacter diazotrophicus	Pseudomonadota	MKPDILLIEPMMPQIEKALDDAYTVHRFTDVAALAGVAGSIRGIATGGGSGVPADVMAALPELGIIAINGIGTDAVDLNVARQRGIRVTTTPGVLTADVADMALGLILMACRGLGTGDRYVRAGSWGKAPIALGHTVTGRKLGILGLGQVGRAIAARARAFDMPIAYHDIREIPESGYTYFADLTELARDSDVLVVAASGGAQSRNIVDKTVLEALGPDGVLINVARGTVVDEDALVAALQAGTLGGAGLDVFQHEPHVPDALKTMDNVALQPHRASATVETRLAMGDLVVRNLAAWFAGQSLLTPVV	ATGAAACCCGATATTCTTCTGATCGAGCCGATGATGCCGCAGATCGAGAAGGCCCTCGACGATGCCTATACCGTGCATCGTTTCACCGACGTCGCGGCGCTGGCGGGCGTTGCCGGGTCGATCCGCGGCATCGCGACCGGCGGCGGCAGCGGCGTGCCGGCCGATGTGATGGCGGCCCTGCCTGAACTGGGAATCATCGCGATCAACGGGATCGGGACCGACGCGGTGGATCTGAACGTGGCGCGCCAGCGCGGCATCCGCGTCACGACGACGCCGGGCGTGCTGACCGCCGATGTCGCCGACATGGCGCTGGGCCTGATCCTGATGGCCTGCCGGGGCCTGGGCACCGGCGACCGCTATGTTCGCGCCGGATCGTGGGGCAAGGCCCCGATCGCGCTG…	HLH33_03075	GCF_014174315.1
70	✓	✓	A	FBZ86_RS00175_Pseudomonadota_Gluconacetobacter_diazotrophicus	FBZ86_RS00175	2-hydroxyacid dehydrogenase	Gluconacetobacter diazotrophicus	Pseudomonadota	MKPDILLIEPMMPQIEKALDDAYTVHRFTDVAALAGVAGSIRGIATGGGSGVPADVMAALPELGIIAINGIGTDAVDLNVARQRGIRVTTTPGVLTADVADMALGLILMACRGLGTGDRYVRAGSWGKAPIALGHTVTGRKLGILGLGQVGRAIAARARAFDMPIAYHDIREIPESGYTYFADLTELARDSDVLVVAASGGAQSRNIVDKTVLEALGPDGVLINVARGTVVDEDALVAALQAGTLGGAGLDVFQHEPHVPDALKTMDNVALQPHRASATVETRLAMGDLVVRNLAAWFAGQSLLTPVV	ATGAAACCCGATATTCTTCTGATCGAGCCGATGATGCCGCAGATCGAGAAGGCCCTCGACGATGCCTATACCGTGCATCGTTTCACCGACGTCGCGGCGCTGGCGGGCGTTGCCGGGTCGATCCGCGGCATCGCGACCGGCGGCGGCAGCGGCGTGCCGGCCGATGTGATGGCGGCCCTGCCTGAACTGGGAATCATCGCGATCAACGGGATCGGGACCGACGCGGTGGATCTGAACGTGGCGCGCCAGCGCGGCATCCGCGTCACGACGACGCCGGGCGTGCTGACCGCCGATGTCGCCGACATGGCGCTGGGCCTGATCCTGATGGCCTGCCGGGGCCTGGGCACCGGCGACCGCTATGTTCGCGCCGGATCGTGGGGCAAGGCCCCGATCGCGCTG…	FBZ86_10137	GCF_007828635.1
71	✓	✓	A	GDI_RS05655_Pseudomonadota_Gluconacetobacter_diazotrophicus_PA1_5	GDI_RS05655	2-hydroxyacid dehydrogenase	Gluconacetobacter diazotrophicus PA1 5	Pseudomonadota	MKPDILLIEPMMPQIEKALDDAYTVHRFTDVAALAGVAGSIRGIATGGGSGVPADVMAALPELGIIAINGIGTDAVDLNVARQRGIRVTTTPGVLTADVADMALGLILMACRGLGTGDRYVRAGSWGKAPIALGHTVTGRKLGILGLGQVGRAIAARARAFDMPIAYHDIREIPESGYTYFADLTELARDSDVLVVAASGGAQSRNIVDKTVLEALGPDGVLINVARGTVVDEDALVAALQAGTLGGAGLDVFQHEPHVPDALKTMDNVALQPHRASATVETRLAMGDLVVRNLAAWFAGQSLLTPVV	ATGAAACCCGATATTCTTCTGATCGAGCCGATGATGCCGCAGATCGAGAAGGCCCTCGACGATGCCTATACCGTGCATCGTTTCACCGACGTCGCGGCGCTGGCGGGCGTTGCCGGGTCGATCCGCGGCATCGCGACCGGCGGCGGCAGCGGCGTGCCGGCCGATGTGATGGCGGCCCTGCCTGAACTGGGAATCATCGCGATCAACGGGATCGGGACCGACGCGGTGGATCTGAACGTGGCGCGCCAGCGCGGCATCCGCGTCACGACGACGCCGGGCGTGCTGACCGCCGATGTCGCCGACATGGCGCTGGGCCTGATCCTGATGGCCTGCCGGGGCCTGGGCACCGGCGACCGCTATGTTCGCGCCGGATCGTGGGGCAAGGCCCCGATCGCGCTG…	GDI1197	GCF_000067045.1
72	✓	✓	A	GDIA_RS09620_Alpha_Gluconacetobacter_diazotrophicus_PA1_5	GDIA_RS09620	2-hydroxyacid dehydrogenase	Gluconacetobacter diazotrophicus PA1 5	Alphaproteobacteria	MKPDILLIEPMMPQIEKALDDAYTVHRFTDVAALAGVAGSIRGIATGGGSGVPADVMAALPELGIIAINGIGTDAVDLNVARQRGIRVTTTPGVLTADVADMALGLILMACRGLGTGDRYVRAGSWGKAPIALGHTVTGRKLGILGLGQVGRAIAARARAFDMPIAYHDIREIPESGYTYFADLTELARDSDVLVVAASGGAQSRNIVDKTVLEALGPDGVLINVARGTVVDEDALVAALQAGTLGGAGLDVFQHEPHVPDALKTMDNVALQPHRASATVETRLAMGDLVVRNLAAWFAGQSLLTPVV	ATGAAACCCGATATTCTTCTGATCGAGCCGATGATGCCGCAGATCGAGAAGGCCCTCGACGATGCCTATACCGTGCATCGTTTCACCGACGTCGCGGCGCTGGCGGGCGTTGCCGGGTCGATCCGCGGCATCGCGACCGGCGGCGGCAGCGGCGTGCCGGCCGATGTGATGGCGGCCCTGCCTGAACTGGGAATCATCGCGATCAACGGGATCGGGACCGACGCGGTGGATCTGAACGTGGCGCGCCAGCGCGGCATCCGCGTCACGACGACGCCGGGCGTGCTGACCGCCGATGTCGCCGACATGGCGCTGGGCCTGATCCTGATGGCCTGCCGGGGCCTGGGCACCGGCGACCGCTATGTTCGCGCCGGATCGTGGGGCAAGGCCCCGATCGCGCTG…	Gdia_1910	GCF_000021325.1
73	✓	✓	A	CFR71_RS09275_Pseudomonadota_Novacetimonas_pomaceti	CFR71_RS09275	2-hydroxyacid dehydrogenase	Novacetimonas pomaceti	Pseudomonadota	MKPDILLMERMMPRIEKALNDAYTVHYLPDVPALPAIAPRIRAVVTGGGTGVPPDIMAALPQLGLIAINGIGTDAVDLNVARQRNIHVTTTPGVLTDDVADMAIALLLALSRGIVRGDRYVRDGKWPQGAPIPLGHRVTGRVMGIVGMGHVGRAIARRAEAFGMRVAYNDVREMTDVGFAFHADLEDLARSSEILVVAAAGGAGSRGIVNAKVLEALGPEGLLINVARGSVVDEDALVAALQQGRIGGAGLDVFAHEPDVPPALLGMDNVVLQPHRASATVETRLAMGEMVLKNVAAFYAGEKLLSPVV	ATGAAACCCGATATCTTGTTGATGGAACGCATGATGCCCCGGATCGAGAAGGCACTGAACGATGCCTATACGGTGCATTACCTTCCCGATGTGCCGGCCCTTCCGGCCATCGCGCCGCGCATCCGTGCCGTGGTTACCGGCGGCGGGACCGGTGTTCCCCCCGATATCATGGCGGCCCTGCCACAGCTGGGGCTGATCGCCATCAACGGGATCGGCACGGATGCGGTTGACCTCAACGTGGCGCGCCAACGCAATATCCATGTCACCACCACTCCGGGTGTCCTGACCGACGACGTGGCGGATATGGCGATTGCGCTGCTTCTGGCGCTCAGCAGGGGGATTGTTCGGGGTGATCGGTATGTGCGTGACGGAAAATGGCCCCAGGGGGCACCAATCCCG…	CFR71_09225	GCF_003207955.1
74	✓	✓	A	C3920_RS04565_Pseudomonadota_Novacetimonas_pomaceti	C3920_RS04565	2-hydroxyacid dehydrogenase	Novacetimonas pomaceti	Pseudomonadota	MKPDILLMERMMPRIEKALNDAYMVHYLPDVPALPAIAPRIRAVVTGGGTGVPPDIMAALPQLGLIAINGIGTDAVDLNVARQRNIHVTTTPGVLTDDVADMAIALLLALSRGIVRGDRYVRDGKWPQGAPIPLGHRVTGRVMGIVGMGHVGRAIARRAEAFGMRVAYNDVREMTDVGFAFHADLEDLARSSEILVVAAAGGAGSRGIVNAKVLEALGPEGLLINVARGSVVDEDALVAALQQERIGGAGLDVFAHEPDVPPALLGMDNVVLQPHRASATVETRLAMGEMVLKNVAAFYAGEKLLSPVV	ATGAAACCCGATATCTTGTTGATGGAACGCATGATGCCCCGGATCGAGAAGGCACTGAACGATGCCTATATGGTGCATTATCTTCCCGATGTGCCGGCCCTTCCGGCCATCGCGCCGCGCATCCGCGCCGTGGTCACCGGCGGCGGGACCGGTGTTCCCCCCGATATCATGGCGGCCCTGCCACAGCTGGGGCTGATCGCCATCAACGGGATCGGCACGGATGCGGTTGACCTCAACGTGGCGCGCCAACGCAATATCCATGTCACCACCACTCCGGGTGTCCTGACCGACGACGTGGCGGATATGGCGATTGCGCTGCTTCTGGCGCTCAGCAGGGGGATTGTTCGGGGCGATCGGTATGTGCGTGACGGAAAATGGCCCCAGGGGGCACCAATCCCG…	C3920_04590	GCF_003206055.1
75	✓	✓	A	CFR73_RS13365_Pseudomonadota_Novacetimonas_maltaceti	CFR73_RS13365	2-hydroxyacid dehydrogenase	Novacetimonas maltaceti	Pseudomonadota	MKPDIVLLERMMPPIEKALDAAYTVHYLPDMPSLEAIAPRVRAVVTGGGTGVPPDVMAALPELGLIAINGIGTDAVDLQAARRRNIHVTTTPGVLTDDVADMAIALLLAASRGIVRADRYVREGEWPKGAPIALGHRVSGRRMGIVGLGHVGRAIAHRAQAFGMQVAYNDVREIPDAGLAFHASLTDLARCSDILVVAAAGGAGSRGIVNEGVLDALGSAGLLINVARGSVVDESALVAALRDGRLGGAGLDVFAHEPDVPAALLAMDNVVLQPHRASATVETRQAMGEMVLGNLAAFHAGRPLLSAVV	ATGAAGCCCGATATCGTCCTGCTGGAGCGCATGATGCCGCCGATCGAAAAGGCGCTGGATGCGGCCTATACGGTGCATTACCTGCCGGACATGCCCTCGCTGGAGGCGATTGCGCCGCGGGTCCGCGCGGTCGTGACTGGCGGGGGGACGGGGGTTCCGCCCGATGTCATGGCGGCGCTGCCGGAACTTGGCCTGATCGCCATCAACGGGATCGGCACCGATGCCGTCGACCTGCAGGCCGCCCGGCGGCGCAACATCCATGTCACCACCACGCCCGGTGTCCTGACCGATGACGTGGCGGACATGGCGATTGCCCTCCTGCTCGCGGCCAGTCGCGGCATCGTGCGTGCGGACCGGTATGTGCGTGAGGGTGAGTGGCCCAAGGGCGCGCCCATCGCG…	CFR73_13320	GCF_003206475.1
76	✓	✓	A	CFR72_RS14195_Pseudomonadota_Gluconacetobacter_entanii	CFR72_RS14195	2-hydroxyacid dehydrogenase	Gluconacetobacter entanii	Pseudomonadota	MKPEIVLLERMMPQIEKALDDAYTVHYLPDTPSLAAVAPRVRAVVTGGGTGVPPNVMAALPELGLIAVNGIGTDAVDLREARRRNIHVTTTPGVLTDDVADMAIALLLAVSRGIVRADRYVRAGDWSTGAPIALGHRVSGKRMGIVGLGHVGRAIAHRAQAFGMQVAYNDVREIPDAGFAYHADLTDLARASDILVVAAAGGAGSRGIVNAGVLDALGHAGILVNVARGSVVDEDALVAALREGRLGGAGLDVFAHEPDVPAALLAMDNVVLQPHRASATVETRLAMGEMVLGNLAAFYAGSRLLSAVV	ATGAAGCCCGAGATCGTGCTGCTGGAACGCATGATGCCCCAGATCGAAAAGGCGCTGGATGACGCCTATACGGTGCATTACCTGCCGGACACGCCCTCACTGGCGGCGGTTGCGCCACGGGTCCGTGCGGTGGTGACTGGTGGGGGAACGGGGGTTCCGCCCAATGTCATGGCCGCGCTGCCTGAACTGGGCCTGATTGCGGTCAACGGGATCGGCACGGACGCGGTTGACCTGCGGGAGGCACGGCGGCGCAACATCCACGTAACCACTACGCCTGGTGTCCTGACCGATGACGTGGCGGACATGGCGATCGCCCTCCTGCTTGCGGTCAGTCGCGGCATTGTCCGGGCCGACCGGTACGTGCGCGCAGGTGACTGGTCCACGGGCGCGCCCATTGCG…	CFR72_14110	GCF_003206495.1
77	✓	✓	A	GL297_RS07385_Pseudomonadota_Komagataeibacter_sp._FXV2	GL297_RS07385	2-hydroxyacid dehydrogenase	Komagataeibacter sp. FXV2	Pseudomonadota	MKPEIVLLERMMPQLEKALDDAYTVHYLPDTPSLAAVAPRVRAVVTGGGTGVPPDVMAALPELGLIAVNGIGTDAVDLREARRRNIHVTTTPGVLTDDVADMAIALLLAVSRGIVRADRYVRAGDWPTGAPIALGHRVSAKRMGIVGLGHVGRAIAHRAQAFGMQVAYNDVREIPDAGFAYHADLTDLARASDILVVAAAGGAGSRGIVNAGVLDALGHAGILVNVARGSVVDEDALVAALREGRLGGAGLDVFSHEPDVPEALLAMDNVVLQPHRASATVETRLAMGEMVLGNLAAFYAGSRLLSAVV	ATGAAGCCCGAGATCGTGCTGCTGGAACGCATGATGCCCCAGCTCGAAAAGGCGCTGGATGACGCCTATACGGTGCATTACCTGCCGGACACGCCCTCACTGGCGGCGGTTGCGCCACGGGTCCGTGCGGTGGTGACCGGTGGGGGAACGGGGGTTCCGCCCGATGTCATGGCCGCGTTGCCTGAACTGGGCCTGATCGCGGTCAACGGGATCGGCACGGACGCGGTTGACCTGCGGGAGGCACGGCGGCGCAACATCCACGTGACCACTACGCCGGGTGTCCTGACCGATGACGTGGCGGACATGGCGATCGCCCTCCTGCTTGCGGTCAGTCGCGGCATTGTCCGGGCCGACCGGTATGTGCGCGCAGGTGACTGGCCCACGGGCGCGCCCATTGCG…	GL297_07330	GCF_015125055.1
78	✓	✓	A	ED629_RS07370_Pseudomonadota_Asaia_bogorensis	ED629_RS07370	2-hydroxyacid dehydrogenase	Asaia bogorensis	Pseudomonadota	MKPHILLIEPMMPFVEAELEQGYVLHRWNGETLPSGVSIRGVVTGGGTGLPRKLMDALSDLEIITINGIGTDAVDLVEAARRNIAVTVTRDVLTDDVADLAMALMLSALRDLLPGDALVRQGLWGSKGLPLSRKVSGAKLGIVGMGQVGQAIARRAQAFSMPVSYFSRRDLSLPGIPFVADLKALAEASDVLVVAASGGAQSRHLISEDIIEAVGPEGLLVNVARGSVVDEEALVRALQDGRLGRAALDVFADEPHVPQALTTMSNVVLQPHRASATIETRTAMGRLVLDNLAAHFAGTPLLTPVFPATVPAPSAPVAAREAEPAS	ATGAAACCTCATATCCTCCTTATCGAACCCATGATGCCATTTGTGGAAGCCGAGCTTGAGCAAGGCTACGTGCTTCATCGCTGGAATGGTGAGACGCTTCCTTCGGGGGTGTCGATACGCGGGGTGGTGACCGGCGGCGGTACGGGGCTGCCGCGCAAGTTGATGGACGCGCTGTCTGATCTGGAGATCATCACCATCAACGGCATCGGTACGGATGCGGTGGATCTGGTCGAAGCTGCGCGCCGCAATATTGCCGTGACCGTCACGCGTGATGTGCTGACCGACGATGTGGCCGATCTCGCGATGGCCCTTATGCTGTCAGCCCTGCGGGACCTGTTGCCCGGTGATGCGCTGGTTCGACAAGGGCTATGGGGTAGCAAGGGGTTGCCGCTATCGCGC…	-	GCF_900465315.1
79	✓	✓	A	F3J08_RS06960_Pseudomonadota_Asaia_sp._As-1742	F3J08_RS06960	2-hydroxyacid dehydrogenase	Asaia sp. As-1742	Pseudomonadota	MMPFVEAELEQGYVLHRWNGETLPSEVSIRGVVTGGGTGLPRKLMDALSDLEIITINGIGTDAVDLVEAARRNIAVTVTRDVLTDDVADLAMALMLSALRDLLPGDALVRQGLWGSKGLPLSRKVSGAKLGIVGMGQVGQAIARRAQAFSMPVSYFSRRDLSLPGIPFVADLKALAEASDVVVVAASGGAQSRHLISEDIIEAVGPEGLLVNVARGSVVDEEALVRALQDGRLGRAALDVFADEPHVPQALTTMSNVVLQPHRASATIETRTAMGRLVLDNLAAHFAGTPLLTPVFPATVPAPSAPVAAREAEPAS	ATGATGCCATTTGTGGAAGCCGAGCTTGAGCAAGGCTACGTGCTTCATCGCTGGAATGGTGAGACGCTTCCTTCGGAGGTGTCGATACGCGGGGTGGTGACCGGCGGCGGTACGGGGCTGCCTCGCAAGTTGATGGACGCGCTGTCTGATCTGGAGATCATCACCATCAACGGCATCGGTACGGATGCGGTGGATCTGGTCGAAGCTGCGCGCCGCAATATTGCCGTGACCGTCACGCGTGATGTGCTGACCGACGATGTGGCCGATCTCGCGATGGCCCTTATGCTGTCAGCCCTGCGGGACCTGTTGCCCGGTGATGCGCTGGTTCGACAAGGGCTATGGGGTAGCAAGGGGTTGCCGCTATCGCGCAAGGTCAGCGGGGCGAAACTCGGCATTGTG…	F3J08_06910	GCF_011753235.1
80	✓	✓	A	ED655_RS07585_Pseudomonadota_Asaia_bogorensis	ED655_RS07585	2-hydroxyacid dehydrogenase	Asaia bogorensis	Pseudomonadota	MKPHILLIEPMMPFVEAELEQGYVLHRWHGETLPSGVSIRGVVTGGGTGLPRKLMDALPDLEIITINGIGTDAVDLVEAARRNIAVTVTRDVLTDDVADLAMALMLSALRDLLPGDALVRQGLWGSKGLPLSRKVSGAKLGIVGMGQVGQAIARRAQAFSMPVSYFSRRDLSLPGIPFVADLKALAEASDVLVVAASGGAQSRHLISEDIIEAVGPEGLLVNVARGSVVDEEALVSALQDGRLGRAALDVFADEPHVPQALTTMSNVVLQPHRASATIETRTAMGRLVLDNLAAHFADTPLLTPVFPATVPAPSAPVAAREAEPAS	GTGAAACCTCATATCCTTCTTATCGAACCCATGATGCCTTTCGTGGAAGCCGAGCTCGAGCAAGGCTACGTGCTCCATCGCTGGCATGGTGAGACGCTTCCCTCCGGCGTGTCGATACGCGGGGTGGTGACCGGCGGCGGTACGGGGCTGCCTCGCAAGTTGATGGACGCGCTGCCGGATCTGGAGATCATCACCATCAACGGCATCGGTACGGATGCGGTAGATCTGGTCGAGGCTGCGCGCCGCAATATCGCCGTGACCGTCACACGTGATGTGCTGACCGACGATGTGGCCGATCTCGCGATGGCCCTTATGCTGTCAGCCCTGCGGGACCTGTTGCCCGGTGATGCGCTGGTTCGACAAGGGCTATGGGGTAGCAAGGGGTTGCCGCTATCGCGC…	-	GCF_900465345.1
81	✓	✓	A	ABO01nite_RS09390_Pseudomonadota_Asaia_bogorensis_NBRC_16594	ABO01nite_RS09390	2-hydroxyacid dehydrogenase	Asaia bogorensis NBRC 16594	Pseudomonadota	MKPHILLIEPMMPFVEAELEQGYVLHRWNGETLPSGVSIRGVVTGGGTGLPRKLMDALPDLEIITINGIGTDAVDLVEAARRNIAVTVTRDVLTDDVADLAMALLLSALRDLLPGDALVRQGLWGSKGLPLSRKVSGAKLGIVGMGQVGQAIARRAQAFSMPVSYFSRRDLSLPGIPFVADLKALAEASDVLVVAASGGAQSRHLISEDIIEAVGPEGLLVNVARGSVVDEEALVRALQDGRLGRAALDVFADEPHVPQALTTMSNVVLQPHRASATIETRTAMGRLVLDNLAAHFAGTPLLTPVFPATVPAPSAPVAAREAEPAT	GTGAAACCTCATATCCTTCTTATCGAGCCCATGATGCCATTTGTGGAAGCCGAGCTTGAGCAGGGCTACGTGCTTCATCGCTGGAATGGTGAGACGCTACCTTCGGGCGTATCGATACGCGGGGTGGTGACCGGCGGCGGTACGGGGCTGCCTCGCAAGCTGATGGACGCGCTGCCTGATCTGGAGATCATCACCATTAACGGTATCGGTACGGATGCGGTTGATCTGGTCGAGGCTGCGCGCCGCAATATCGCCGTGACCGTCACGCGTGATGTGCTGACCGACGATGTGGCCGATCTCGCGATGGCCCTTCTGCTGTCAGCCCTGCGGGACCTGTTGCCCGGCGATGCGCTGGTGCGACAAGGGCTATGGGGTAGCAAGGGATTGCCGCTATCGCGC…	ABO01nite_18970	GCF_007989265.1
82	✓	✓	A	Asbog_RS06585_Alpha_Asaia_bogorensis_NBRC_16594	Asbog_RS06585	2-hydroxyacid dehydrogenase	Asaia bogorensis NBRC 16594	Alphaproteobacteria	MKPHILLIEPMMPFVEAELEQGYVLHRWNGETLPSGVSIRGVVTGGGTGLPRKLMDALPDLEIITINGIGTDAVDLVEAARRNIAVTVTRDVLTDDVADLAMALLLSALRDLLPGDALVRQGLWGSKGLPLSRKVSGAKLGIVGMGQVGQAIARRAQAFSMPVSYFSRRDLSLPGIPFVADLKALAEASDVLVVAASGGAQSRHLISEDIIEAVGPEGLLVNVARGSVVDEEALVRALQDGRLGRAALDVFADEPHVPQALTTMSNVVLQPHRASATIETRTAMGRLVLDNLAAHFAGTPLLTPVFPATVPAPSAPVAAREAEPAT	GTGAAACCTCATATCCTTCTTATCGAGCCCATGATGCCATTTGTGGAAGCCGAGCTTGAGCAGGGCTACGTGCTTCATCGCTGGAATGGTGAGACGCTACCTTCGGGCGTATCGATACGCGGGGTGGTGACCGGCGGCGGTACGGGGCTGCCTCGCAAGCTGATGGACGCGCTGCCTGATCTGGAGATCATCACCATTAACGGTATCGGTACGGATGCGGTTGATCTGGTCGAGGCTGCGCGCCGCAATATCGCCGTGACCGTCACGCGTGATGTGCTGACCGACGATGTGGCCGATCTCGCGATGGCCCTTCTGCTGTCAGCCCTGCGGGACCTGTTGCCCGGCGATGCGCTGGTGCGACAAGGGCTATGGGGTAGCAAGGGATTGCCGCTATCGCGC…	Asbog_01338	GCF_001547995.1
83	✓	✓	A	ASAP_RS06995_Pseudomonadota_Asaia_bogorensis	ASAP_RS06995	2-hydroxyacid dehydrogenase	Asaia bogorensis	Pseudomonadota	MKPHILLIEPMMPFVEAELEQGYVLHRWNGETLPSGVSIRGVVTGGGTGLPRKLMDALPDLEIITINGIGTDAVDLVEATRRNIAVTVTRDVLTDDVADLAMTLILSALRDLLPGDALVRQGLWGSKGLPLSRKVSGAKLGIVGMGQVGQAIARRAQAFSMPVSYFSRRDLSLPGIPFVADLKALAEASDVLVVAASGGAQSRHLISEAIIEAVGPEGLLVNVARGSVVDEEALVRALQDGRLGRAALDVFADEPRVPQALTTMGNVVLQPHRASATIETRTAMGRLVLDNLVAHFAGTPLLTPVFPATVPASSAPVAAREAEPAS	GTGAAACCTCATATCCTTCTTATCGAACCCATGATGCCATTTGTGGAAGCCGAGCTTGAGCAAGGCTACGTGCTTCATCGCTGGAATGGTGAGACGCTTCCTTCGGGCGTATCGATACGCGGGGTGGTGACCGGCGGCGGTACGGGGCTGCCTCGCAAGCTGATGGACGCGCTGCCCGATCTGGAGATCATCACCATTAACGGCATCGGTACGGATGCGGTGGATCTGGTCGAGGCTACGCGCCGCAATATCGCCGTGACCGTCACGCGTGATGTTCTGACCGACGATGTGGCCGATCTCGCGATGACCCTTATACTGTCAGCCCTGCGGGACCTGTTGCCCGGCGATGCGCTGGTGCGACAAGGGCTATGGGGTAGCAAGGGATTGCCGCTATCGCGC…	ASAP_1493	GCF_000724025.1
84	✓	✓	A	P792_RS21340_Pseudomonadota_Asaia_sp._SF2.1	P792_RS21340	2-hydroxyacid dehydrogenase	Asaia sp. SF2.1	Pseudomonadota	MKPHILLIEPMMPFVEAELEQGYVLHRWNGETLPSGVSIRGVVTGGGTGLPRKLMDALPDLEIITINGIGTDAVDLVEATRRNIAVTVTRDVLTDDVADLAMTLILSALRDLLPGDALVRQGLWGSKGLPLSRKVSGAKLGIVGMGQVGQAIARRAQAFSMPVSYFSRRDLSLPGIPFVADLKALAEASDVLVVAASGGAQSRHLISEAIIEAVGPEGLLVNVARGSVVDEEALVRALQDGRLGRAALDVFADEPRVPQALTTMGNVVLQPHRASATIETRTAMGRLVLDNLVAHFAGTPLLTPVFPATVPASSAPVAAREAEPAS	GTGAAACCTCATATCCTTCTTATCGAACCCATGATGCCATTTGTGGAAGCCGAGCTTGAGCAAGGCTACGTGCTTCATCGCTGGAATGGTGAGACGCTTCCTTCGGGCGTATCGATACGCGGGGTGGTGACCGGCGGCGGTACGGGGCTGCCTCGCAAGCTGATGGACGCGCTGCCCGATCTGGAGATCATCACCATTAACGGCATCGGTACGGATGCGGTGGATCTGGTCGAGGCTACGCGCCGCAATATCGCCGTGACCGTCACGCGTGATGTTCTGACCGACGATGTGGCCGATCTCGCGATGACCCTTATACTGTCAGCCCTGCGGGACCTGTTGCCCGGCGATGCGCTGGTGCGACAAGGGCTATGGGGTAGCAAGGGATTGCCGCTATCGCGC…	P792_00885	GCF_000505765.1
85	✓	✓	A	C0V97_RS09200_Pseudomonadota_Asaia_sp._W19	C0V97_RS09200	2-hydroxyacid dehydrogenase	Asaia sp. W19	Pseudomonadota	MKPDILLLEPMMPAIETALDSAYRVHRWTGGTPSEGGAIRGIVTGGGTGVPRTLMDALPSLEMIAINGIGTDAVDLVEAQRRHIAVTVTRDVLTDDVADLAMALILASMRDLLPGDRLVRDGLWGKQALPLARKVSGARLGIVGMGQVGQAIGRRAQAFAMPVSYYSRRDLDLPFTPFVSDLVRLAEQSDVLVVAASGGVQSRHLVSREVIDAVGPKGLLVNVARGSVVDEAALVQALQEGRLGRAALDVFTDEPHVPEALWSMPNVVLQPHRASATIETRQAMGQLVLDNVAAHFAGKPLLTPVIL	ATGAAACCCGATATTCTTCTTCTCGAGCCGATGATGCCCGCTATCGAGACGGCGCTCGATAGCGCCTATAGGGTGCATCGCTGGACCGGCGGCACACCATCGGAAGGGGGGGCAATACGGGGTATCGTGACCGGCGGTGGCACGGGCGTGCCGCGCACTCTCATGGATGCACTGCCCTCCCTCGAAATGATCGCGATCAACGGGATCGGGACCGATGCGGTCGATCTCGTTGAGGCGCAGCGCAGGCACATTGCCGTCACCGTCACGCGCGACGTGCTGACCGATGATGTGGCCGACCTCGCCATGGCGCTCATCCTGGCCTCCATGCGTGATCTTCTTCCGGGTGACCGGCTTGTACGGGACGGACTATGGGGGAAGCAGGCATTGCCTCTCGCGCGC…	C0V97_09370	GCF_003994335.1
86	✓	✓	A	JCM25354_RS07585_Pseudomonadota_Asaia_prunellae_JCM_25354	JCM25354_RS07585	2-hydroxyacid dehydrogenase	Asaia prunellae JCM 25354	Pseudomonadota	MKPHLLLIEPMMPAVEKALDESYVVHRWQKDELPKDAPIRAIATGGGTGVPRAVMDALPALEIIAINGIGTDAVDLVEASRRGIAVTVTRDVLTDDVADLAMALMLASMRDLLPGDRLVRDNLWGKQVLPLARKVSGARVGIVGMGQVGQAIGKRAQAFSMQVSYFSRRNLDLPAFPFVSSLPALAEQSDILVVAASGGAQSRNLVDRKVIDALGPDGLLVNVARGTVVDEQALVSALQEGRLGRAALDVFTDEPNVPDALKTMPNVVLQPHRASATIETRQAMGRLVLDNLTAHFAGSPLLTPVTPLF	ATGAAGCCTCATCTCCTTCTGATCGAGCCAATGATGCCTGCGGTCGAAAAGGCGCTCGACGAGTCCTATGTTGTGCATCGATGGCAGAAAGACGAACTGCCGAAAGATGCGCCAATACGTGCGATCGCAACAGGCGGCGGCACCGGCGTCCCTCGTGCCGTTATGGACGCACTGCCCGCACTGGAGATTATTGCCATAAACGGTATCGGCACCGATGCGGTGGATCTGGTTGAGGCGTCGCGCCGCGGGATTGCTGTTACTGTGACGCGTGATGTGCTGACAGACGATGTGGCCGATCTTGCCATGGCGCTCATGCTTGCTTCGATGCGTGATCTTTTGCCTGGTGATCGTCTCGTACGTGATAATCTCTGGGGCAAGCAGGTTCTCCCTCTGGCCCGC…	-	GCF_000613885.1
87	✓	✓	A	JCM25414_RS08225_Pseudomonadota_Asaia_platycodi_JCM_25414	JCM25414_RS08225	2-hydroxyacid dehydrogenase	Asaia platycodi JCM 25414	Pseudomonadota	MKPHLLLIEPMMTEIETALDAAYTVHRWQKDTLPGDVAIRAIATGGGTGVPRAVMDALPDLEVIAINGIGTDAVDLVEAARRRIAVTVTRDVLTDDVADLAMTLMLAALRDLLPGDRLVRDGLWGKQALPLARKVSGAKLGIVGMGQVGQAIARRAQAFSMQVSYFSRRNLDLPFTPFVNDLVALAAQSDILVVAASGGTQSRNLVNREVIEALGPNGLLVNVARGTVVDEEALVAALQKGQLGRAALDVFVDEPNVPDALRTMSNVVLQPHRASATLETRQAMGKLVLDNLAAHFAGRPLLTPVTI	ATGAAGCCCCATCTTCTTCTGATCGAACCTATGATGACCGAAATCGAGACTGCGCTCGATGCGGCTTACACGGTGCATCGCTGGCAGAAAGACACGCTTCCCGGCGATGTGGCCATTCGCGCCATCGCGACGGGCGGTGGAACAGGCGTGCCGCGTGCGGTGATGGATGCGTTGCCTGATTTGGAGGTGATTGCCATCAATGGTATCGGTACTGACGCCGTCGATCTGGTAGAGGCGGCCCGACGTCGTATCGCCGTGACGGTTACTCGTGACGTGCTGACCGATGATGTCGCCGATCTTGCGATGACGCTTATGCTCGCCGCCTTGCGTGACCTGCTGCCAGGAGATCGCCTTGTGCGTGACGGCTTGTGGGGCAAGCAGGCTCTTCCGCTCGCCCGC…	-	GCF_000614545.1
88	✓	✓	A	IEV53_RS09410_Pseudomonadota_Asaia_siamensis	IEV53_RS09410	2-hydroxyacid dehydrogenase	Asaia siamensis	Pseudomonadota	MKPHLLLIEPMMPEIEAALDAAYTVHRWQKDTLPSDVPIRAIATGGGTGVPRAIMDALPALEVIAINGIGTDAVDLVEAARRGIAVTVTRDVLTDDVADLAMALMLASLRDLLPGDRLVRDGLWGKQGLPLARKVSGSRLGIVGMGQVGQAIARRAQAFSMQVSYFSRRNLDLPFTPFVNNLVALAAQSDVLVVAASGGPQSRNLVNREVIEALGPNGLLVNVARGTVVDEQALVAALQEGRLGRAALDVFVDEPNVPDALKTMGNVVLQPHRASATLETRQAMGRLVVDNLAAHFAGRPLLTPVAL	ATGAAGCCTCATCTTCTCCTGATCGAACCCATGATGCCCGAAATCGAGGCTGCGCTGGATGCGGCTTATACCGTGCACCGCTGGCAAAAAGACACGCTACCGAGTGATGTGCCGATACGCGCCATCGCGACTGGCGGCGGCACCGGCGTGCCACGCGCGATAATGGATGCCCTGCCTGCGCTGGAGGTGATTGCCATCAATGGTATCGGAACCGATGCCGTTGATCTTGTCGAAGCTGCAAGGCGCGGTATCGCCGTCACCGTGACGCGTGACGTGCTGACCGACGATGTAGCCGATCTTGCCATGGCGCTCATGCTCGCCTCCCTGCGTGACCTGCTGCCAGGAGACCGCCTGGTGCGTGACGGCTTGTGGGGCAAGCAAGGGCTTCCTCTTGCACGC…	GCM10007207_18910	GCF_014635085.1
89	✓	✓	A	HLH27_RS16410_Pseudomonadota_Gluconacetobacter_takamatsuzukensis	HLH27_RS16410	2-hydroxyacid dehydrogenase	Gluconacetobacter takamatsuzukensis	Pseudomonadota	MKPEILLIEPMMAEIEDALRSAYIVHPYDGAADPTHYARTIRGIATGGGTGVPRAVMDSLPALEIIAINGIGTDAVDLKEAARRSIAVTTTPGVLTDDVADLALAFILTAMRDLLAGDRFVRDGQWGKGTLPLAHTASGRRLGILGMGQVGRAVARRARGFDMSIAYHDLKDLEIEGAAYVESLVELARQSDILVIAASGGPQSRHIVDRAVMEALGPHGLLVNVARGSVVDEEALVAALRDGVLGKAALDVFEHEPNVPPALWSMENTVLQPHRASATVETRLRMGRLVVDNLAAHFAGRPLLTPVR	GTGAAGCCGGAAATACTTTTGATCGAACCCATGATGGCGGAAATCGAGGACGCGCTCCGCTCCGCCTATATCGTGCATCCCTATGACGGCGCGGCCGATCCGACGCATTATGCCAGGACGATCCGGGGCATCGCGACCGGTGGCGGGACGGGTGTCCCCCGCGCGGTAATGGACAGCCTGCCGGCACTGGAGATCATTGCCATCAACGGCATCGGCACCGATGCGGTAGACCTGAAGGAAGCGGCGCGCCGCTCCATCGCCGTGACGACGACGCCGGGCGTGTTGACGGACGACGTCGCCGACCTGGCCCTTGCCTTCATTCTGACGGCGATGCGCGACCTGCTGGCGGGCGATCGCTTCGTCCGGGACGGGCAGTGGGGAAAGGGCACGCTGCCGCTG…	HLH27_16435	GCF_014174275.1
90	✓	✓	A	HLH48_RS14130_Pseudomonadota_Gluconacetobacter_sacchari	HLH48_RS14130	2-hydroxyacid dehydrogenase	Gluconacetobacter sacchari	Pseudomonadota	MMAEIEDALRSAYIVHPYDGAADPSRYAKTIRGIATGGGTGVPRAVMDSLPALEIIAINGIGTDAVDLKEAARRSIAVTTTPGVLTDDVADLALAFILAAMRDLLAGDRFVRDGQWGKGTLPLAHTATGRRLGILGMGQVGRAVARRARGFDMSIAYHDLKDFGIEGATYVPSLVELARQSDILVIAASGGPQSRHIVNRDIMEALGPQGLLVNVARGSVVDEDALVAALRDGTLGKAALDVFEHEPNVPPALWSMGNIVLQPHRASATVETRLRMGQLVVDNLAAHFAGQPLLTQVR	ATGATGGCGGAAATCGAGGACGCGCTCCGTTCCGCCTATATCGTGCATCCGTATGACGGGGCGGCCGATCCGAGCCGATACGCCAAGACGATCCGTGGCATCGCGACCGGCGGCGGGACCGGCGTCCCTCGCGCGGTCATGGACAGCCTGCCGGCGCTGGAGATCATCGCCATCAACGGCATCGGTACCGATGCGGTGGATCTGAAGGAAGCGGCGCGGCGCTCCATTGCCGTGACGACCACGCCGGGCGTGCTGACGGATGATGTGGCCGACCTGGCCCTGGCCTTCATTCTGGCGGCGATGCGGGATCTGCTGGCGGGCGATCGCTTCGTCCGGGATGGCCAGTGGGGGAAGGGGACGTTGCCGCTGGCCCATACCGCCACCGGGCGCCGCCTGGGT…	HLH48_14155	GCF_014174255.1
91	✓	✓	A	HK24_RS05510_Pseudomonadota_Gluconobacter_sp._DsW_058	HK24_RS05510	2-hydroxyacid dehydrogenase	Gluconobacter sp. DsW_058	Pseudomonadota	MKPEILLIEPMMPEVEQVLDAAYVVHRYNETLVLTDIAPCIRGIVTGGGSGVPSHIMTALPNLEIISINGIGTDAVDLVQASHRGISVTTTQNVLTDDVADLAMAFILAATRDLIPGDSFVRNGQWGTGFLPLAHKVTGKKLGIFGMGKVGQAISRRAHGFDMPVSYFSRTNLELPDIPFIPSLTALAKQSDILVVAASGGPQSRHLVNRDVMEALGPDGLLVNISRGSVVDEQTMVSLLQDGKLGKAALDVFENEPSVPAALYRMSNVVLQPHRASATVETRRQMGQLVTANLAAHFCGAPLLTPVI	ATGAAACCGGAAATTCTTCTTATCGAGCCCATGATGCCTGAAGTCGAGCAGGTACTGGACGCCGCGTATGTTGTGCACCGTTATAATGAAACGCTGGTATTGACGGACATCGCACCGTGCATTCGGGGTATCGTCACCGGCGGCGGAAGCGGTGTCCCCTCCCACATCATGACAGCCCTTCCTAACCTGGAGATCATTTCCATCAATGGAATTGGGACTGATGCCGTCGATCTCGTTCAGGCCAGCCACCGTGGTATCAGCGTTACGACAACGCAAAACGTCCTGACAGATGACGTGGCAGATCTCGCCATGGCTTTCATCCTCGCGGCAACGCGCGACCTGATTCCGGGAGACAGTTTTGTCCGCAATGGTCAGTGGGGCACCGGCTTCCTCCCCTTG…	HK24_13590	GCF_002153615.1
92	✓	✓	A	GCE01_RS10000_Pseudomonadota_Gluconobacter_cerinus	GCE01_RS10000	2-hydroxyacid dehydrogenase	Gluconobacter cerinus	Pseudomonadota	MKPEILLIEPMMPEVEQALDAAYVVHRYNEMLILTDIAPRIRGIVTGGGTGVPSHIMTALPNLEIISINGIGTDAVDLVQASRRGISVTTTQNVLTDDVADLAMAFILAATRDLLPGDSFVRNGQWGTGFLPLAHKVTGKKLGIFGMGKVGQAISRRAHGFNMPVSYFSRTNLELPDIPFIPSLTALAKQSDILVVAASGGPQSRHLVNRDVMEALGPDGLLVNISRGSVVDEQTMVSLLQDGKLGKAALDVFENEPSIPAALYGMNNVVLQPHRASATVETRRQMGQLVTANLAAHFCGAPLLTPVI	ATGAAACCGGAAATTCTTCTTATCGAGCCCATGATGCCTGAAGTCGAGCAGGCATTGGACGCCGCGTATGTTGTTCACCGTTATAATGAAATGCTGATATTGACGGACATCGCACCGCGCATTCGGGGCATCGTCACTGGCGGCGGAACCGGTGTCCCCTCCCACATCATGACGGCCCTTCCTAACCTGGAGATCATTTCCATCAATGGAATTGGGACTGATGCCGTCGATCTCGTTCAGGCCAGCCGCCGTGGTATCAGCGTTACGACAACGCAGAACGTCCTGACAGATGACGTGGCAGATCTCGCCATGGCTTTCATCCTTGCGGCAACGCGCGACCTGCTTCCAGGAGACAGTTTTGTCCGCAACGGTCAGTGGGGCACGGGCTTCCTCCCCTTG…	-	GCF_002723935.1
93	✓	✓	A	A0123_RS10455_Pseudomonadota_Gluconobacter_cerinus	A0123_RS10455	2-hydroxyacid dehydrogenase	Gluconobacter cerinus	Pseudomonadota	MKPEILLIEPMMPEVEQALDAAYVVHRYNETLVLTDIAPRIRGIVTGGGTGVPSHIMTALPNLEIISINGIGTDAVDLVQASHRGISVTTTQNVLTDDVADLAMAFILAATRDLLPGDSFVRNGQWGTGFLPLAHKVTGKKLGIFGMGKVGQAISRRAHGFDMPVSYFSRTNLELPDIPFIPSLTALAKQSDILVVAASGGPQSRHFVNRDVMEALGPDGLLVNISRGSVVDEQAMVSLLQDGRLGKAALDVFENEPSVPAALYGMNNVVLQPHRASATVETRRQMGQLVIANLAAHFCGAPLLTPVI	ATGAAACCGGAAATTCTTCTTATCGAGCCCATGATGCCTGAAGTCGAGCAGGCACTGGACGCCGCGTATGTTGTTCACCGTTATAATGAAACGCTGGTATTGACGGACATCGCACCGCGTATTCGGGGCATCGTCACTGGCGGCGGAACCGGTGTTCCATCCCACATCATGACGGCCCTTCCTAACCTAGAGATCATTTCCATCAATGGAATTGGGACTGATGCCGTTGATCTCGTTCAGGCCAGCCACCGTGGTATTAGCGTGACGACAACGCAGAACGTCCTGACAGATGACGTGGCAGATCTCGCCATGGCTTTCATCCTCGCGGCAACGCGCGACCTGCTTCCGGGAGACAGTTTTGTCCGCAACGGTCAGTGGGGCACAGGCTTCCTCCCCTTG…	A0123_02129	GCF_001645165.1
94	✓	✓	A	VZ55_RS12895_Pseudomonadota_Gluconobacter_oxydans	VZ55_RS12895	2-hydroxyacid dehydrogenase	Gluconobacter oxydans	Pseudomonadota	MKPEILLIEPMMPEVEQALDAEYVVHRYNETLVLTDIAPRIRGIVTGGGTGVPSHIMTALPNLEIISINGIGTDAVDLVQASHRGISVTTTQNVLTDDVADLAMAFILAATRDLLPGDSFVRNGQWGTGFLPLAHKVTGKKLGIFGMGKVGQAISRRAHGFDMPVSYFSRTNLELPDIPFIPSLTALAKQSDILVVAASGGPQSRHFVNRDVMEALGPDGLLVNISRGSVVDEQAMVSLLQDGRLGKAALDVFENEPSVPAALYGMNNVVLQPHRASATVETRRQMGQLVIANLAAHFCGAPLLTPVI	ATGAAACCGGAAATTCTTCTTATCGAGCCCATGATGCCTGAAGTCGAGCAGGCACTGGACGCCGAGTATGTTGTTCACCGTTATAATGAAACGCTGGTATTGACGGACATCGCACCGCGTATTCGGGGCATCGTCACTGGCGGCGGAACCGGTGTTCCATCCCACATCATGACGGCCCTTCCTAACCTAGAGATCATTTCCATCAATGGAATTGGGACTGATGCCGTTGATCTCGTTCAGGCCAGCCACCGTGGTATTAGCGTGACGACAACGCAGAACGTCCTGACAGATGACGTGGCAGATCTCGCCATGGCTTTCATCCTCGCGGCAACGCGCGACCTGCTTCCGGGAGACAGTTTTGTCCGCAACGGTCAGTGGGGCACAGGCTTCCTCCCCTTG…	-	GCF_001008185.1
95	✓	✓	A	HKD25_RS03795_Pseudomonadota_Gluconobacter_wancherniae	HKD25_RS03795	2-hydroxyacid dehydrogenase	Gluconobacter wancherniae	Pseudomonadota	MKPELLLVEPMMPEIENFLDTAYIVHRYDGSVLPANVASRIRGVATGGGTGVPATLMKALTNLEIIAINGVGTDAVDLKEAARRGISVTTTLNVLTDDVADLAMALMLAGMRDLVPGDQFVRNHQWGVGQLPLAHKVTGQKLGIVGMGQVGQAIAKRARGFDMPVSYYSRRDLTLPGIPFVPELRALAAQSDILVISASGGAQSRHLINRDIMEALGPSGLLVNVSRGSVVDEQALVELLTQGKLGKAALDVFESEPAVPEALLTMKNVVLQPHRASATVETRLQMGQLVVDNLKAHFAGTPLLTPVQ	ATGAAACCGGAATTGCTTCTTGTAGAACCCATGATGCCTGAAATAGAAAATTTTCTCGATACGGCTTATATCGTTCATCGTTATGATGGATCAGTTCTGCCCGCTAATGTTGCCTCGCGTATTCGAGGGGTTGCTACAGGCGGCGGTACCGGTGTTCCAGCAACGCTCATGAAGGCTTTGACGAACCTTGAAATTATTGCCATCAATGGTGTGGGAACAGATGCCGTTGATCTGAAAGAAGCAGCACGACGCGGCATCTCCGTAACGACAACCTTGAACGTCCTGACGGATGACGTCGCAGATCTCGCCATGGCACTCATGTTGGCGGGAATGCGCGATCTGGTTCCAGGAGACCAGTTCGTCCGGAACCACCAATGGGGCGTGGGTCAGCTTCCGCTT…	HKD25_03805	GCF_015244585.1
96	✓	✓	A	GWA01_RS03805_Pseudomonadota_Gluconobacter_wancherniae_NBRC_103581	GWA01_RS03805	2-hydroxyacid dehydrogenase	Gluconobacter wancherniae NBRC 103581	Pseudomonadota	MKPELLLVEPMMPEIENFLDTAYIVHRYDGSVLPANVASRIRGVATGGGTGVPATLMKALTNLEIIAINGVGTDAVDLKEAARRGISVTTTLNVLTDDVADLAMALMLAGMRDLVPGDQFVRNHQWGVGQLPLAHKVTGQKLGIVGMGQVGQAIAKRARGFDMPVSYYSRRDLTLPGIPFVPELRALAAQSDILVISASGGAQSRHLINRDIMEALGPSGLLVNVSRGSVVDEQALVELLTQGKLGKAALDVFESEPAVPEALLTMKNVVLQPHRASATVETRLQMGQLVVDNLKAHFAGTPLLTPVQ	ATGAAACCGGAATTGCTTCTTGTAGAACCCATGATGCCTGAAATAGAAAATTTTCTCGATACGGCTTATATCGTTCATCGTTATGATGGATCAGTTCTGCCCGCTAATGTTGCCTCGCGTATTCGAGGGGTTGCTACAGGCGGCGGTACCGGTGTTCCAGCAACGCTCATGAAGGCTTTGACGAACCTTGAAATTATTGCCATCAATGGTGTGGGAACAGATGCCGTTGATCTGAAAGAAGCAGCACGACGCGGCATCTCCGTAACGACAACCTTGAACGTCCTGACGGATGACGTCGCAGATCTCGCCATGGCACTCATGTTGGCGGGAATGCGCGATCTGGTTCCAGGAGACCAGTTCGTCCGGAACCACCAATGGGGCGTGGGTCAGCTTCCGCTT…	GWA01_07660	GCF_007988885.1
97	✓	✓	A	GFGA_RS00465_Pseudomonadota_Gluconobacter_frateurii_NBRC_103465	GFGA_RS00465	2-hydroxyacid dehydrogenase	Gluconobacter frateurii NBRC 103465	Pseudomonadota	MKTEILLVEPMMPEIEAILDATYIVHRYDGSIIPPDVAARIRGIATGGGTGVPNQLMQSLSNLEVIAINGVGTDAVDLKEAARRNIGVTTTLNVLTDDVADLAMALMLAAMRDLVPGDQFVRDHQWGVNQLPLARKVTGQKLGIVGMGQVGQAIARRARGFDMPVSYYSRRDLSLPEAPFVPDLRALAEQSDILVVSASGGAQSRHLISRDVMESLGPYGLLVNISRGSVVDEHALVELLEQGKLGKAALDVFESEPTVPEALLTMKNVVLQPHRASATVETRLQMGRLVIANLAAHFAGAPLLTPVQ	ATGAAGACGGAAATACTTCTTGTTGAACCCATGATGCCTGAAATCGAAGCTATTCTTGATGCCACATATATTGTGCATCGTTACGATGGTTCGATTATTCCGCCAGATGTTGCCGCGCGTATTCGCGGGATTGCAACAGGCGGCGGAACTGGAGTGCCAAACCAGCTAATGCAGAGCCTTTCGAACCTTGAAGTCATTGCTATCAATGGTGTCGGAACGGATGCCGTTGACCTGAAAGAAGCAGCACGACGTAATATTGGCGTAACCACAACATTGAATGTTCTGACGGATGATGTAGCGGATCTCGCCATGGCACTGATGCTGGCGGCAATGCGTGACCTGGTTCCGGGAGATCAGTTCGTTCGGGATCATCAATGGGGTGTCAATCAACTTCCGTTG…	GFGA_1d1466	GCF_000509445.1
98	✓	✓	A	AD937_RS02670_Pseudomonadota_Gluconobacter_japonicus	AD937_RS02670	2-hydroxyacid dehydrogenase	Gluconobacter japonicus	Pseudomonadota	MKTEILLVEPMMPEIEAILDATYIVHRYDGLIIPPDVAARIRGIATGGGTGVPNQLMQSLSNLEVIAINGVGTDAVDLKEAARRNIGVTTTLNVLTDDVADLAMALMLAAMRDLVPGDQFVRDHQWGVNQLPLARKVTGQKLGIVGMGQVGQAIARRARGFDMPVSYYSRRDLSLPEAPFVPDLRALAEQSDILVVSASGGAQSRHLISRDVMEALGPYGLLVNISRGSVVDEHALVELLEQGKLGKAALDVFESEPTVPEALLTMKNVVLQPHRASATVETRLQMGRLVIANLAAHFAGAPLLTPVQ	ATGAAGACGGAAATACTTCTTGTTGAACCCATGATGCCTGAAATCGAAGCTATTCTTGATGCCACATATATTGTGCATCGTTACGATGGTTTGATTATTCCGCCAGATGTTGCCGCGCGTATTCGCGGGATTGCAACAGGCGGCGGAACTGGAGTGCCAAACCAGCTAATGCAGAGCCTTTCGAACCTTGAAGTCATTGCTATCAATGGTGTCGGAACGGATGCCGTTGACCTGAAAGAAGCAGCACGACGTAATATTGGCGTAACTACAACCTTGAATGTTCTGACGGATGATGTCGCGGATCTCGCCATGGCGCTGATGCTGGCGGCAATGCGTGATCTGGTTCCGGGAGATCAGTTCGTTCGAGACCATCAATGGGGTGTCAATCAACTTCCGTTG…	AD937_02670	GCF_001580765.1
99	✓	✓	A	GLF_1777_Pseudomonadota_Gluconobacter_frateurii_NBRC_101659	GLF_1777	2-hydroxyacid dehydrogenase	Gluconobacter frateurii NBRC 101659	Pseudomonadota	MKTEILLVEPMMPEIEAILDATYIVHRYDGSIIPPDVAARIRGIATGGGTGVPNQLMQSLSNLEVIAINGVGTDAVDLKEAARRNIGLTTTLNVLTDDVADLAMALMLAAMRDLVPGDQFVRDHQWGVNQLPLARKVTGQKLGIVGMGQVGQAIARRARGFDMPVSYYSRRDLSLPEAPFVPDLRALAEQSDILVVSASGGAQSRHLISRDVMEALGPYGLLVNISRGSVVDEHALVELLEQGKLGKAALDVFESEPTVPEALLTMKNVVLQPHRASATVETRLQMGRLVIANLAAHFAGAPLLTPVQ	-	-	GCF_000284875.2
100	✓	✓	A	HKD32_RS14005_Pseudomonadota_Gluconobacter_japonicus	HKD32_RS14005	2-hydroxyacid dehydrogenase	Gluconobacter japonicus	Pseudomonadota	MKTEILLVEPMMPEIEAVLDATYIVHRYDDSIIPPDVAARIRGIATGGGTGVPNQLMQSLSNLEVIAINGVGTDAVDLKEAARRNIGVTTTLNVLTDDVADLAMALMLAAMRDLVPGDQFVRDHQWGAGQLPLARKVTGQKLGIVGMGQVGQAIARRARGFDMPVSYYSRRDLSLPEAPFVPDLRALAEQSDILVVSASGGAQSRHLISRDVMEALGPFGLLVNISRGSVVDEHALVELLEQGKLGKAALDVFESEPTVPEALLTMKNVVLQPHRASATVETRLQMGRLVIANLAAHFAGAPLLTPVQ	ATGAAGACGGAAATACTTCTTGTTGAACCCATGATGCCTGAAATCGAAGCTGTTCTTGATGCCACATATATTGTGCATCGTTACGATGATTCGATTATTCCGCCAGATGTTGCCGCGCGTATTCGCGGGATTGCAACAGGCGGCGGAACTGGAGTGCCAAACCAGCTAATGCAGAGCCTTTCGAACCTTGAAGTCATTGCTATCAATGGTGTCGGAACGGATGCCGTTGACCTAAAAGAAGCAGCACGACGTAATATTGGCGTAACTACAACCTTGAATGTTCTGACGGATGATGTCGCGGATCTCGCCATGGCACTGATGCTGGCGGCAATGCGTGATCTGGTTCCGGGAGATCAGTTCGTTCGGGATCATCAATGGGGTGCCGGTCAACTTCCCTTG…	HKD32_14110	GCF_015244665.1
101	✓	✓	A	AD935_RS01890_Pseudomonadota_Gluconobacter_japonicus	AD935_RS01890	2-hydroxyacid dehydrogenase	Gluconobacter japonicus	Pseudomonadota	MKTEILLVEPMMPEIEAILEATYIVHRYDGSIIPPDVAARIRGIATGGGTGVPNQLMQSLSNLEVIAINGVGTDAVDLKEAARRNIGVTTTLNVLTDDVADLAMALMLAAMRDLVPGDQFVRDHQWGVGQLPLARKVTGQKLGIVGMGQVGLAIARRARGFDMPVSYYSRRDLSLPEAPFVPDLRALAEQSDILVVSASGGAQSRHLISRDVMEALGPFGLLVNISRGSVVDEHALVELLEQGKLGKAALDVFESEPTVPEALLTMKNVVLQPHRASATVETRLQMGRLVIANLAAHFAGAPLLTPVQ	ATGAAGACGGAAATACTTCTTGTTGAACCCATGATGCCTGAAATCGAAGCTATTCTTGAGGCCACATATATTGTGCATCGTTACGATGGTTCGATTATTCCGCCAGATGTTGCCGCGCGTATTCGCGGGATTGCAACAGGCGGCGGAACTGGAGTGCCAAACCAGCTAATGCAGAGCCTTTCGAACCTTGAAGTCATTGCTATCAATGGTGTCGGAACGGATGCCGTTGACCTGAAAGAAGCAGCACGACGTAATATCGGCGTAACTACAACCTTGAATGTTCTGACGGATGATGTCGCGGATCTCGCCATGGCACTGATGCTGGCGGCAATGCGTGATCTGGTTCCGGGAGATCAGTTCGTTCGGGATCATCAATGGGGTGTCGGTCAACTTCCCTTG…	AD935_01885	GCF_001580715.1
102	✓	✓	A	AD942_RS00570_Pseudomonadota_Gluconobacter_japonicus	AD942_RS00570	2-hydroxyacid dehydrogenase	Gluconobacter japonicus	Pseudomonadota	MKTEILLVEPMMPEIEAVLDATYIVHRYDDSIIPPDVAARIRGIATGGGTGVPNQLMQSLSNLEVIAINGVGTDAVDLKEAARRNIGVTTTLNVLTDDVADLAMALMLAAMRDLVPGDQFVRDHQWGAGQLPLARKVTGQKLGIVGMGQVGQAIARRARGFDMPVSYYSRRDLSLPEAPFVPDLRALAEQSDILVVSASGGAQSRHLISRDVMEALGPFGLLVNISRGSVVDEHALVELLEQGKLGKAALDVFESEPTVPEALLTMKNVVLQPHRASATVETRLQMGRLVIANLAAHFAGAPLLTPVQ	ATGAAGACGGAAATACTTCTTGTTGAACCCATGATGCCTGAAATCGAAGCTGTTCTTGATGCCACATATATTGTGCATCGTTACGATGATTCGATTATTCCGCCAGATGTTGCCGCGCGTATTCGCGGGATTGCAACAGGCGGCGGAACTGGAGTGCCAAACCAGCTAATGCAGAGCCTTTCGAACCTTGAAGTCATTGCTATCAATGGTGTCGGAACGGATGCCGTTGACCTAAAAGAAGCAGCACGACGTAATATTGGCGTAACTACAACCTTGAATGTTCTGACGGATGATGTCGCGGATCTCGCCATGGCACTGATGCTGGCGGCAATGCGTGATCTGGTTCCGGGAGATCAGTTCGTTCGGGATCATCAATGGGGTGCCGGTCAACTTCCCTTG…	AD942_00565	GCF_001580865.1
103	✓	✓	A	F1189_RS24210_Pseudomonadota_Rhodovastum_atsumiense	F1189_RS24210	2-hydroxyacid dehydrogenase	Rhodovastum atsumiense	Pseudomonadota	MKPDLLLIEPMMASIEARLDEAFQVHRLYQAQDKAGFVAAIAPVIRAVVTGGGSGISRETVDLLPQLGIIAINGIGTDAVDLDHARSRGIRVTTTPDVLTDDVADMAIGLMITSLRQIATGDRFVRAGKWLGGKLPLARRVSGKRLGIIGLGRIGRAVARRAEAFGMSIAYTDLRAFDDVPYRFEPTPQALAAASDVLLIAAAGGPQSRGLVNEAVLNALGPDGTLVNIARGSVVDEPALVAALAEGRLGGAGLDVFADEPRVPEVLWRMDNVVLQPHRASATVETRFAMGELVLANLAAYFAGREPPTAVV	GTGAAGCCCGACCTCCTGCTGATCGAACCGATGATGGCGTCCATCGAGGCCCGGCTTGACGAGGCCTTCCAGGTGCACCGGCTGTACCAGGCCCAGGACAAGGCGGGCTTCGTCGCCGCCATCGCCCCCGTCATCCGCGCCGTCGTCACCGGCGGCGGCAGCGGCATCAGCCGCGAAACCGTGGATCTGCTGCCGCAGCTCGGCATCATCGCCATCAACGGCATCGGCACCGACGCGGTCGATCTCGATCACGCCCGCAGCCGTGGCATCCGCGTCACCACCACGCCCGACGTGCTGACCGACGACGTCGCCGATATGGCGATCGGCCTGATGATCACTTCCCTGCGCCAGATCGCTACCGGCGACCGCTTCGTGCGCGCGGGTAAGTGGTTGGGCGGC…	F1189_24215	GCF_008630155.1
104	✓	✓	A	E0493_RS12110_Pseudomonadota_Pseudoroseomonas_coralli	E0493_RS12110	2-hydroxyacid dehydrogenase	Pseudoroseomonas coralli	Pseudomonadota	MKPEVLLIGAMMPELESRLDADYTVHRLAQAGDKEAFLAEVGPRVRGIVTGGVTGASRALMERLPHLGIVAVNGIGTDAVDLDYARAQGIRVTTTPNVLTDDVADMAMALLLATSRQICQSDRYVRQGLWGRQGLPLARKVTGKKLGIVGLGRIGRAVAKRAEGFGMPIAYTDVTEIPGVHYRRVPDLAALAEWAEILVVAAAGGPQSRGVVNAAVLEALGPEGILINVARGSIVDEPALVAALEGKRIAGAGLDVFVDEPKVPEALWRMDNVVLQPHRASATFETRIAMGELVLANLAAHFDGREPPTAVV	ATGAAGCCTGAGGTGCTGCTGATCGGCGCGATGATGCCGGAACTGGAGTCGCGGCTGGATGCCGACTACACCGTGCATCGCCTGGCCCAGGCCGGGGACAAGGAAGCCTTCCTGGCGGAGGTCGGGCCCCGCGTTCGCGGCATCGTGACGGGAGGCGTCACGGGGGCCAGCCGGGCGCTGATGGAGCGGCTGCCGCATCTCGGCATCGTCGCGGTGAACGGCATCGGCACCGACGCGGTGGATCTCGACTACGCGCGCGCCCAGGGCATCCGCGTCACCACCACGCCCAACGTGCTGACCGACGACGTGGCGGACATGGCCATGGCGCTGCTGCTGGCGACCTCGCGGCAGATCTGCCAGTCCGACCGCTACGTGCGGCAGGGGCTCTGGGGGCGGCAG…	E0493_12085	GCF_009829925.1
105	✓	✓	A	F0Q34_RS12175_Pseudomonadota_Pseudoroseomonas_oryzae	F0Q34_RS12175	2-hydroxyacid dehydrogenase	Pseudoroseomonas oryzae	Pseudomonadota	MKPDVLLIGTMMPALERRLDEAFTVHRLHQVENREAFLAGMGPRIRGIITGGVAGAGRALMEALPALEIVAVNGIGTDAVDLDYARVHGIRVTTTPDVLTDDVADMAMALLLATARQICWGDRHVRAGLWARQGLPLGRKIGGSKLGILGLGRIGRAVAHRAEAFGMEIAYTDVAEISGVSFRRVPALIDLARWADILVIAASGGLQSHGIVDAAVLDALGPQGMLVNVARGSIVDEAALVAALVEKRLGAAGLDVFVDEPAVPEALLGLDHVVLQPHRASATLETRLAMGDLVLSNLAAHFAGGEPLTAAV	ATGAAGCCCGATGTGTTGTTGATCGGCACGATGATGCCGGCCCTTGAGCGGCGCCTGGACGAGGCCTTCACGGTGCACCGGCTGCACCAGGTGGAGAACCGCGAGGCTTTCCTGGCCGGGATGGGACCGCGCATCCGTGGCATCATCACCGGCGGCGTCGCCGGGGCCGGCCGCGCGCTCATGGAGGCGCTGCCGGCGCTGGAGATCGTCGCGGTGAACGGCATCGGCACGGATGCCGTGGATCTCGATTACGCGCGCGTGCACGGCATCCGCGTGACCACGACGCCGGATGTGCTGACCGATGATGTGGCGGACATGGCGATGGCGCTGCTGCTCGCGACGGCGCGGCAGATCTGCTGGGGCGACCGCCATGTGCGCGCCGGCCTTTGGGCCAGGCAG…	F0Q34_12170	GCF_008386565.1
106	✓	✓	A	RGI145_RS12240_Alpha_Roseomonas_gilardii	RGI145_RS12240	2-hydroxyacid dehydrogenase	Roseomonas gilardii	Alphaproteobacteria	MKPDILLLQAMPEPVEAALDAAYAVHRLHKAADPQRLLREMGPSIRGVVTGGVKGASRSLMEALPKLEIVAVSGVGTDAVDLAFAREHGIRVTTTPGVLTDDVADMAMALILSVLRMTAFNDRFVRAGRWRAGEAPPLARKVTGRRLGILGLGQIGRAIARRAEGFSMEIAYTDLRPLPGSAYRFEPDLRALAEASDVLVVAASGGEQSRGIVGRTVLDALGPRGFLVNVARGSVVDEAELVAALAEKRLGGAGLDVFVEEPNVPEALLGMDNVVLQPHRASATEETRLTMGQVVLDNLAAQFAGRPLPSAVA	GTGAAGCCAGACATCCTCCTGCTCCAGGCCATGCCGGAACCGGTCGAGGCCGCGCTCGATGCCGCCTATGCCGTCCATCGCCTGCACAAGGCCGCCGACCCGCAGCGGCTGCTGCGCGAGATGGGGCCCTCGATCCGCGGCGTGGTCACCGGCGGCGTGAAGGGTGCGTCCCGGAGCCTCATGGAAGCCCTGCCGAAGCTGGAGATCGTCGCGGTCAGCGGCGTCGGCACGGATGCGGTGGACCTCGCCTTCGCGCGCGAGCATGGCATCCGCGTGACCACCACCCCGGGCGTCCTGACCGATGATGTCGCCGACATGGCCATGGCGCTGATCCTCTCCGTGCTGCGCATGACCGCCTTCAACGACCGCTTCGTGCGGGCGGGGCGCTGGCGGGCGGGC…	RGI145_12135	GCF_001941945.1
107	✓	✓	A	ROTAS13_RS05790_Pseudomonadota_Roseomonas_sp._TAS13	ROTAS13_RS05790	2-hydroxyacid dehydrogenase	Roseomonas sp. TAS13	Pseudomonadota	MKPDILLLQAMPEPVEAALDAAYAVHRLHKAADPQQLLREVGPSIRGVVTGGVKGASRALMEALPKLEIVAVSGVGTDAVDLAHARERGIRVTTTPGVLTDDVADMAMALILSALRMTAFNDRFVRAGRWRAGEAPPLARKVTGRRLGILGLGQIGRAIARRAEGFSMEIAYTDLKPLPGCAYRFEPELRALAEASDMLVVAASGGEQSRGIVGRAVLDALGPRGFLVNVARGSVVDEAELVAALAEKRLGGAGLDVFLDEPNVPEALLGMDNVVLQPHRASATEETRLAMGQVVLDNLAAQFAGRPLPSAVV	GTGAAGCCAGACATCCTCCTGCTCCAGGCCATGCCGGAACCGGTCGAGGCCGCGCTCGACGCCGCCTATGCCGTCCACCGCCTGCACAAGGCCGCCGACCCGCAGCAACTGCTGCGCGAGGTGGGGCCGTCGATCCGCGGCGTGGTCACCGGCGGCGTGAAGGGGGCGTCCCGCGCCCTGATGGAAGCCCTGCCGAAGCTGGAGATCGTCGCGGTCAGCGGCGTCGGCACGGATGCGGTGGACCTCGCCCATGCGCGGGAGCGCGGCATCCGCGTGACCACCACCCCGGGCGTGCTGACCGACGACGTCGCCGACATGGCCATGGCGCTGATCCTGTCGGCGCTCCGCATGACGGCCTTCAACGACCGCTTCGTGCGGGCAGGGCGCTGGCGGGCGGGC…	ROTAS13_01145	GCF_001950415.1
108	✓	✓	A	APZ41_RS03400_Pseudomonadota_Roseomonas_mucosa	APZ41_RS03400	2-hydroxyacid dehydrogenase	Roseomonas mucosa	Pseudomonadota	MKPDILLLQAMPEPVEAALDAAYAVHRLHKAADPQQLLREVGPSIRGVVTGGVKGASRALMEALPKLEIVAVSGVGTDAVDLAHARERGIRVTTTPGVLTDDVADMAMALILSALRMTAFNDRFVRAGRWRAGEAPPLARKVTGRRLGILGLGQIGRAIARRAEGFSMEIAYTDLKPLPGCAYRFEPELRALAEASDMLVVAASGGEQSRGIVGRAVLDALGPRGFLVNVARGSVVDEAELVAALAEKRLGGAGLDVFLDEPNVPEALLGMDNVVLQPHRASATEETRLAMGQVVLDNLAAQFAGRPLPSAVV	GTGAAGCCAGACATCCTCCTGCTCCAGGCCATGCCGGAACCGGTCGAGGCCGCGCTCGACGCCGCCTATGCCGTCCACCGCCTGCACAAGGCCGCCGACCCGCAGCAACTGCTGCGCGAGGTGGGGCCGTCGATCCGCGGCGTGGTCACCGGCGGCGTGAAGGGGGCGTCCCGCGCCCTGATGGAAGCCCTGCCGAAGCTGGAGATCGTCGCGGTCAGCGGCGTCGGCACGGATGCGGTGGACCTCGCCCATGCGCGGGAGCGCGGCATCCGCGTGACCACCACCCCGGGCGTGCTGACCGACGACGTCGCCGACATGGCCATGGCGCTGATCCTGTCGGCGCTCCGCATGACGGCCTTCAACGACCGCTTCGTGCGGGCAGGGCGCTGGCGGGCGGGC…	APZ41_003400	GCF_001466485.2
109	✓	✓	A	CTJ15_RS05230_Pseudomonadota_Roseomonas_sp._FDAARGOS_362	CTJ15_RS05230	2-hydroxyacid dehydrogenase	Roseomonas sp. FDAARGOS_362	Pseudomonadota	MKPDILLLQAMPEPVEAALDAAYAVHRLHKAADPQQLLREVGPSIRGVVTGGVKGASRALMEALPKLEIVAVSGVGTDAVDLAHARERGIRVTTTPGVLTDDVADMAMALILSALRMTAFNDRFVRAGRWRAGEAPPLARKVTGRRLGILGLGQIGRAIARRAEGFSMEIAYTDLKPLPGCAYRFEPELRALAEASDMLVVAASGGEQSRGIVGRAVLDALGPRGFLVNVARGSVVDEAELVAALAEKRLGGAGLDVFLDEPNVPEALLGMDNVVLQPHRASATEETRLAMGQVVLDNLAAQFAGRPLPSAVV	GTGAAGCCAGACATCCTCCTGCTCCAGGCCATGCCGGAACCGGTCGAGGCCGCGCTCGACGCCGCCTATGCCGTCCACCGCCTGCACAAGGCCGCCGACCCGCAGCAACTGCTGCGCGAGGTGGGGCCGTCGATCCGCGGCGTGGTCACCGGCGGCGTGAAGGGGGCGTCCCGCGCCCTGATGGAAGCCCTGCCGAAGCTGGAGATCGTCGCGGTCAGCGGCGTCGGCACGGATGCGGTGGACCTCGCCCATGCGCGGGAGCGCGGCATCCGCGTGACCACCACCCCGGGCGTGCTGACCGACGACGTCGCCGACATGGCCATGGCGCTGATCCTGTCGGCGCTCCGCATGACGGCCTTCAACGACCGCTTCGTGCGGGCAGGGCGCTGGCGGGCGGGC…	CTJ15_05200	GCF_002754815.1
110	✓	✓	A	DYH92_RS00075_Pseudomonadota_Roseomonas_mucosa	DYH92_RS00075	2-hydroxyacid dehydrogenase	Roseomonas mucosa	Pseudomonadota	MKPDILLLQAMPEPVEAALDAAYAVHRLHKAADPQQLLREVGPSIRGVVTGGVKGASRALIEALPKLEIVAVSGVGTDAVDLAHARERGIRVTTTPGVLTDDVADMAMALILSALRMTAFNDRFVRAGRWRAGEAPPLARKVTGRRLGILGLGQIGRAIARRAEGFSMEIAYTDLKPLPGCAYRFEPELRALAEASDMLVVAASGGEQSRGIVGRAVLDALGPRGFLVNVARGSVVDEAELVAALAEKRLGGAGLDVFLDEPNVPEALLGMDNVVLQPHRASATEETRLAMGQVVLDNLAAQFAGRPLPSAVV	GTGAAGCCAGACATCCTCCTGCTCCAGGCCATGCCGGAACCGGTCGAGGCCGCGCTCGACGCCGCCTATGCCGTCCACCGCCTGCACAAGGCCGCCGACCCGCAGCAACTGCTGCGCGAGGTGGGGCCGTCGATCCGCGGCGTGGTCACCGGCGGCGTGAAGGGGGCGTCCCGCGCCCTGATAGAAGCCCTGCCGAAGCTGGAGATCGTCGCGGTCAGCGGCGTCGGCACGGATGCGGTGGACCTCGCCCATGCGCGGGAGCGCGGCATCCGCGTGACCACCACCCCGGGCGTGCTGACCGACGACGTCGCCGACATGGCCATGGCACTGATCCTGTCGGCGCTCCGCATGACGGCCTTCAACGACCGCTTCGTGCGGGCGGGGCGCTGGCGGGCGGGC…	NCTC13291_00017	GCF_900455935.1
111	✓	✓	A	FOB66_RS13990_Pseudomonadota_Roseomonas_mucosa	FOB66_RS13990	2-hydroxyacid dehydrogenase	Roseomonas mucosa	Pseudomonadota	MKPDILLLQAMPEPVEAALDAAYAVHRLHKAADPQQLLREVGPSIRGVVTGGVKGASRALIEALPKLEIVAVSGVGTDAVDLAHARERGIRVTTTPGVLTDDVADMAMALILSALRMTAFNDRFVRAGRWRAGEAPPLARKVTGRRLGILGLGQIGRAIARRAEGFSMEIAYTDLKPLPGCAYRFEPELRALAEASDMLVVAASGGEQSRGIVGRAVLDALGPRGFLVNVARGSVVDEAELVAALAEKRLGGAGLDVFLDEPNVPEALLGMDNVVLQPHRASATEETRLAMGQVVLDNLAAQFAGRPLPSAVV	GTGAAGCCAGACATCCTCCTGCTCCAGGCCATGCCGGAACCGGTCGAGGCCGCGCTCGACGCCGCCTATGCCGTCCACCGCCTGCACAAGGCCGCCGACCCGCAGCAACTGCTGCGCGAGGTGGGGCCGTCGATCCGCGGCGTGGTCACCGGCGGCGTGAAGGGGGCGTCCCGCGCCCTGATAGAAGCCCTGCCGAAGCTGGAGATCGTCGCGGTCAGCGGCGTCGGCACGGATGCGGTGGACCTCGCCCATGCGCGGGAGCGCGGCATCCGCGTGACCACCACCCCGGGCGTGCTGACCGACGACGTCGCCGACATGGCCATGGCACTGATCCTGTCGGCGCTCCGCATGACGGCCTTCAACGACCGCTTCGTGCGGGCGGGGCGCTGGCGGGCGGGC…	FOB66_13990	GCF_008693785.1
112	✓	✓	A	BT98_RS0116935_Pseudomonadota_Roseomonas_mucosa_ATCC_BAA-692	BT98_RS0116935	2-hydroxyacid dehydrogenase	Roseomonas mucosa ATCC BAA-692	Pseudomonadota	MKPDILLLQAMPEPVEAALDAAYAVHRLHKAADPQQLLREVGPSIRGVVTGGVKGASRALIEALPKLEIVAVSGVGTDAVDLAHARERGIRVTTTPGVLTDDVADMAMALILSALRMTAFNDRFVRAGRWRAGEAPPLARKVTGRRLGILGLGQIGRAIARRAEGFSMEIAYTDLKPLPGCAYRFEPELRALAEASDMLVVAASGGEQSRGIVGRAVLDALGPRGFLVNVARGSVVDEAELVAALAEKRLGGAGLDVFLDEPNVPEALLGMDNVVLQPHRASATEETRLAMGQVVLDNLAAQFAGRPLPSAVV	GTGAAGCCAGACATCCTCCTGCTCCAGGCCATGCCGGAACCGGTCGAGGCCGCGCTCGACGCCGCCTATGCCGTCCACCGCCTGCACAAGGCCGCCGACCCGCAGCAACTGCTGCGCGAGGTGGGGCCGTCGATCCGCGGCGTGGTCACCGGCGGCGTGAAGGGGGCGTCCCGCGCCCTGATAGAAGCCCTGCCGAAGCTGGAGATCGTCGCGGTCAGCGGCGTCGGCACGGATGCGGTGGACCTCGCCCATGCGCGGGAGCGCGGCATCCGCGTGACCACCACCCCGGGCGTGCTGACCGACGACGTCGCCGACATGGCCATGGCACTGATCCTGTCGGCGCTCCGCATGACGGCCTTCAACGACCGCTTCGTGCGGGCGGGGCGCTGGCGGGCGGGC…	-	GCF_000622225.1
113	✓	✓	A	DYH73_RS01535_Pseudomonadota_Roseomonas_gilardii_subsp._rosea	DYH73_RS01535	2-hydroxyacid dehydrogenase	Roseomonas gilardii subsp. rosea	Pseudomonadota	MSQKPAILVMSSLMPSIEAKLEASFELHRLPPPGERDVFLRETGPRIRGVATSGSAGLPRGVMEALPALEIVAVNGIGVDAVDTEQAKRRGIPVTATPGVLTEDVADLGMALMLAVSRNLCNADRFVREGRWERESMALGHKVSGKHLGILGMGRIGRAMAQRAAGFGMTIAYNDLHPVEGLPDCRFVPSLVELARESDFLVITASGGPESRGLVNAHVLDALGPEGILINIARGSIVSEPALIAALQERRLGGAGLDVFSDEPHVPEALRRMENVVLQPHRASATVETRLAMGNLVVENLRAHFAGQPLPTRVA	ATGAGCCAGAAGCCGGCGATCCTGGTGATGTCGTCGCTGATGCCGTCCATCGAGGCCAAGCTGGAGGCGTCCTTCGAGCTCCACCGCCTGCCCCCGCCGGGCGAAAGGGATGTCTTCCTGCGCGAAACGGGGCCGCGCATCCGTGGCGTCGCCACCAGCGGCAGCGCCGGGCTGCCGCGCGGGGTCATGGAGGCTCTGCCGGCGCTGGAGATCGTCGCGGTCAACGGCATCGGCGTGGATGCGGTGGACACGGAGCAGGCGAAGCGGCGCGGCATCCCCGTCACCGCGACCCCCGGCGTGCTCACCGAGGATGTCGCCGACCTGGGCATGGCGCTGATGCTCGCCGTGTCGCGCAACCTCTGCAACGCCGACCGTTTCGTGCGCGAGGGGCGGTGGGAG…	NCTC13290_00309	GCF_900455865.1
114	✓	✓	A	L882_RS0106370_Pseudomonadota_Roseomonas_gilardii_subsp._rosea_ATCC_BAA-691	L882_RS0106370	2-hydroxyacid dehydrogenase	Roseomonas gilardii subsp. rosea ATCC BAA-691	Pseudomonadota	MSQKPAILVMSSLMPSIEAKLEASFELHRLPPPGERDVFLRETGPRIRGVATSGSAGLPRGVMEALPALEIVAVNGIGVDAVDTEQAKRRGIPVTATPGVLTEDVADLGMALMLAVSRNLCNADRFVREGRWERESMALGHKVSGKHLGILGMGRIGRAMAQRAAGFGMTIAYNDLHPVEGLPDCRFVPSLVELARESDFLVITASGGPESRGLVNAHVLDALGPEGILINIARGSIVSEPALIAALQERRLGGAGLDVFSDEPHVPEALRRMENVVLQPHRASATVETRLAMGNLVVENLRAHFAGQPLPTRVA	ATGAGCCAGAAGCCGGCGATCCTGGTGATGTCGTCGCTGATGCCGTCCATCGAGGCCAAGCTGGAGGCGTCCTTCGAGCTCCACCGCCTGCCCCCGCCGGGCGAAAGGGATGTCTTCCTGCGCGAAACGGGGCCGCGCATCCGTGGCGTCGCCACCAGCGGCAGCGCCGGGCTGCCGCGCGGGGTCATGGAGGCTCTGCCGGCGCTGGAGATCGTCGCGGTCAACGGCATCGGCGTGGATGCGGTGGACACGGAGCAGGCGAAGCGGCGCGGCATCCCCGTCACCGCGACCCCCGGCGTGCTCACCGAGGATGTCGCCGACCTGGGCATGGCGCTGATGCTCGCCGTGTCGCGCAACCTCTGCAACGCCGACCGTTTCGTGCGCGAGGGGCGGTGGGAG…	-	GCF_000518625.1
115	✓	✓	A	FS876_RS07510_Pseudomonadota_Roseomonas_gilardii	FS876_RS07510	2-hydroxyacid dehydrogenase	Roseomonas gilardii	Pseudomonadota	MSQKPAILVMSSLMPSIEAKLEASFELHRLPPPGERDAFLRETGPRIRGVATSGTAGLPRAVMEALPALEIVAVNGIGVDAVDTEQAKRRGIPVTATPGVLTEDVADLGMALMLAVSRNLCNADRFVREGRWERESMALGHKVSGKHLGILGMGRIGRAVAQRAAGFGMTIAYNDLRPVEGLPDCRFVPSLVELARESDFLVITASGGPESRGLVNAHVLDALGPEGILINIARGSIVSEPALITALQERRLGGAGLDVFTDEPHVPEALRRMENVVLQPHRASATVETRLAMGNLVVENLRAHFAGQPLPTRVA	ATGAGCCAGAAGCCGGCGATCCTGGTGATGTCGTCGCTGATGCCGTCCATCGAGGCCAAGCTGGAGGCGTCCTTCGAGCTCCACCGCCTGCCCCCGCCGGGCGAAAGGGATGCCTTCCTGCGCGAAACGGGGCCGCGCATCCGTGGCGTCGCCACCAGCGGCACCGCCGGGCTGCCGCGCGCGGTCATGGAGGCCCTGCCGGCGCTGGAGATCGTCGCGGTCAACGGCATCGGCGTGGATGCGGTGGACACGGAGCAGGCGAAGCGGCGCGGCATCCCCGTCACTGCGACGCCCGGCGTGCTCACCGAGGATGTCGCCGACCTGGGCATGGCGCTGATGCTCGCCGTGTCGCGCAACCTCTGCAACGCCGACCGTTTCGTGCGCGAGGGGCGGTGGGAG…	-	GCF_007680775.1
116	✓	✓	A	RGI145_RS16405_Alpha_Roseomonas_gilardii	RGI145_RS16405	2-hydroxyacid dehydrogenase	Roseomonas gilardii	Alphaproteobacteria	MSQKPAILVMSSLMPSIEAKLEASFELHRLPPPGERDVFLRETGPRIRGVATSGTAGLPRAVMEALPALEIVAVNGIGVDAVDTEQAKRRGIPVTATPGVLTEDVADLGMALMLAVSRNLCNADRFVREGRWEREAMALGHKVSGKHLGILGMGRIGRAVAQRAAGFGMTIAYNDLHPVEGLPDCRFVPSLVELARESDFLVITASGGPESRGLVNAHVLDALGPEGILINIARGSIVSEPALIAALQERRLGGAGLDVFADEPHVPEALRRMENVVLQPHRASATVETRLAMGNLVVENLRAHFAGQPLPTRVA	ATGAGCCAGAAGCCGGCGATCCTGGTGATGTCGTCGCTGATGCCGTCCATCGAGGCCAAGCTGGAGGCGTCCTTCGAGCTCCACCGCCTGCCCCCGCCGGGCGAAAGGGATGTCTTCCTGCGCGAAACGGGGCCGCGCATCCGTGGCGTCGCCACCAGCGGCACCGCCGGGCTGCCGCGCGCGGTCATGGAGGCTCTGCCGGCGCTGGAGATCGTCGCGGTCAACGGCATCGGCGTGGATGCGGTGGACACGGAGCAGGCGAAGCGGCGCGGCATCCCCGTCACCGCGACGCCCGGCGTGCTCACCGAGGATGTCGCCGATCTGGGCATGGCGCTGATGCTCGCCGTGTCGCGCAACCTCTGCAACGCCGACCGTTTCGTGCGCGAGGGGCGGTGGGAG…	RGI145_16275	GCF_001941945.1
117	✓	✓	A	DYH92_RS09480_Pseudomonadota_Roseomonas_mucosa	DYH92_RS09480	2-hydroxyacid dehydrogenase	Roseomonas mucosa	Pseudomonadota	MSQKPAILVMSKLMPAIEAKLEASFELHRLPPPGERDAFLRETGPRIRGVATSGTAGLPGAVMEALPALEIVAVNGIGVDAVDTEQARRRGIPVTATPGVLTDDVADLGMALMLAVSRNLCNADRFVREGRWERETMALGHKVSGKHLGILGMGRIGRAVAQRAAGFGMTIAYNDLHPVEGLPDYRFVGSLVELARESDFLVITASGGPESRGLVNAHVLDALGPEGILVNIARGSIVSEPALIAALQERRLGGAGLDVFAEEPHVPEALRRMENVVLQPHRASATVETRLAMGNLVVENLRAHFAGQPLPTRVA	ATGAGCCAGAAGCCGGCGATCCTGGTGATGTCGAAACTGATGCCGGCCATCGAGGCCAAGCTCGAGGCGTCCTTCGAACTGCACCGCCTGCCCCCGCCGGGTGAAAGGGATGCCTTCCTGCGCGAGACGGGGCCGCGCATCCGTGGCGTTGCCACCAGCGGCACCGCCGGACTGCCGGGCGCGGTCATGGAGGCGCTGCCGGCGCTGGAGATCGTCGCGGTCAACGGCATCGGCGTGGATGCGGTGGACACGGAGCAGGCCAGGCGGCGCGGCATCCCCGTCACCGCGACGCCCGGCGTGCTCACCGACGATGTCGCCGATCTCGGCATGGCGCTGATGCTCGCCGTGTCGCGCAACCTCTGCAACGCCGACCGCTTCGTGCGCGAGGGGCGCTGGGAG…	NCTC13291_01915	GCF_900455935.1
118	✓	✓	A	FOB66_RS04185_Pseudomonadota_Roseomonas_mucosa	FOB66_RS04185	2-hydroxyacid dehydrogenase	Roseomonas mucosa	Pseudomonadota	MSQKPAILVMSKLMPAIEAKLEASFELHRLPPPGERDAFLRETGPRIRGVATSGTAGLPGAVMEALPALEIVAVNGIGVDAVDTEQARRRGIPVTATPGVLTDDVADLGMALMLAVSRNLCNADRFVREGRWERETMALGHKVSGKHLGILGMGRIGRAVAQRAAGFGMTIAYNDLHPVEGLPDYRFVGSLVELARESDFLVITASGGPESRGLVNAHVLDALGPEGILVNIARGSIVSEPALIAALQERRLGGAGLDVFAEEPHVPEALRRMENVVLQPHRASATVETRLAMGNLVVENLRAHFAGQPLPTRVA	ATGAGCCAGAAGCCGGCGATCCTGGTGATGTCGAAACTGATGCCGGCCATCGAGGCCAAGCTCGAGGCGTCCTTCGAACTGCACCGCCTGCCCCCGCCGGGTGAAAGGGATGCCTTCCTGCGCGAGACGGGGCCGCGCATCCGTGGCGTTGCCACCAGCGGCACCGCCGGACTGCCGGGCGCGGTCATGGAGGCGCTGCCGGCGCTGGAGATCGTCGCGGTCAACGGCATCGGCGTGGATGCGGTGGACACGGAGCAGGCCAGGCGGCGCGGCATCCCCGTCACCGCGACGCCCGGCGTGCTCACCGACGATGTCGCCGATCTCGGCATGGCGCTGATGCTCGCCGTGTCGCGCAACCTCTGCAACGCCGACCGCTTCGTGCGCGAGGGGCGCTGGGAG…	FOB66_04185	GCF_008693785.1
119	✓	✓	A	BT98_RS0110425_Pseudomonadota_Roseomonas_mucosa_ATCC_BAA-692	BT98_RS0110425	2-hydroxyacid dehydrogenase	Roseomonas mucosa ATCC BAA-692	Pseudomonadota	MSQKPAILVMSKLMPAIEAKLEASFELHRLPPPGERDAFLRETGPRIRGVATSGTAGLPGAVMEALPALEIVAVNGIGVDAVDTEQARRRGIPVTATPGVLTDDVADLGMALMLAVSRNLCNADRFVREGRWERETMALGHKVSGKHLGILGMGRIGRAVAQRAAGFGMTIAYNDLHPVEGLPDYRFVGSLVELARESDFLVITASGGPESRGLVNAHVLDALGPEGILVNIARGSIVSEPALIAALQERRLGGAGLDVFAEEPHVPEALRRMENVVLQPHRASATVETRLAMGNLVVENLRAHFAGQPLPTRVA	ATGAGCCAGAAGCCGGCGATCCTGGTGATGTCGAAACTGATGCCGGCCATCGAGGCCAAGCTCGAGGCGTCCTTCGAACTGCACCGCCTGCCCCCGCCGGGTGAAAGGGATGCCTTCCTGCGCGAGACGGGGCCGCGCATCCGTGGCGTTGCCACCAGCGGCACCGCCGGACTGCCGGGCGCGGTCATGGAGGCGCTGCCGGCGCTGGAGATCGTCGCGGTCAACGGCATCGGCGTGGATGCGGTGGACACGGAGCAGGCCAGGCGGCGCGGCATCCCCGTCACCGCGACGCCCGGCGTGCTCACCGACGATGTCGCCGATCTCGGCATGGCGCTGATGCTCGCCGTGTCGCGCAACCTCTGCAACGCCGACCGCTTCGTGCGCGAGGGGCGCTGGGAG…	-	GCF_000622225.1
120	✓	✓	A	CTJ15_RS15060_Pseudomonadota_Roseomonas_sp._FDAARGOS_362	CTJ15_RS15060	2-hydroxyacid dehydrogenase	Roseomonas sp. FDAARGOS_362	Pseudomonadota	MSQKPAILVMSKLMPAIEAKLEASFELHRLPPPGERDAFLRETGPHVRGVATSGTAGLPGAVMEALPALEIVAVNGIGVDAVDTEQARRRGIPVTATPGVLTDDVADLGMALMLAVSRNLCNADRFVREGRWERETMALGHKVSGKHLGILGMGRIGRAVAQRAAGFGMTIAYNDLHPVEGLPDYRFVGSLVELARESDFLVITASGGPESRGLVNAHVLDALGPEGILVNIARGSIVSEPALIAALQERRLGGAGLDVFAEEPHVPEALRRMENVVLQPHRASATVETRLAMGNLVVENLRAHFAGQPLPTRVA	ATGAGCCAGAAGCCGGCGATCCTGGTGATGTCGAAACTGATGCCGGCCATCGAGGCCAAGCTCGAGGCGTCCTTCGAACTGCACCGCCTGCCCCCGCCGGGTGAAAGGGACGCCTTCCTGCGCGAGACGGGGCCGCACGTCCGTGGCGTCGCCACCAGCGGCACCGCCGGGCTGCCGGGCGCGGTCATGGAGGCGCTGCCGGCGCTGGAGATCGTCGCGGTCAACGGCATCGGCGTGGATGCGGTGGACACGGAGCAGGCCAGGCGGCGCGGCATCCCCGTCACCGCGACACCCGGCGTGCTCACCGACGATGTCGCCGATCTCGGCATGGCGCTGATGCTCGCCGTGTCGCGCAACCTCTGCAACGCCGACCGCTTCGTGCGCGAGGGGCGCTGGGAG…	CTJ15_15015	GCF_002754815.1
121	✓	✓	A	ROTAS13_RS16730_Pseudomonadota_Roseomonas_sp._TAS13	ROTAS13_RS16730	2-hydroxyacid dehydrogenase	Roseomonas sp. TAS13	Pseudomonadota	MSQKPAILVMSKLMPAIEAKLEASFELHRLPPPGERDAFLRETGPHVRGVATSGTAGLPGAVMEALPALEIVAVNGIGVDAVDTEQARRRGIPVTATPGVLTDDVADLGMALMLAVSRNLCNADRFVREGRWERETMALGHKVSGKHLGILGMGRIGRAVAQRAAGFGMTIAYNDLHPVEGLPDYRFVGSLVELARESDFLVITASGGPESRGLVNAHVLDALGPEGILVNIARGSIVSEPALIAALQERRLGGAGLDVFAEEPHVPEALRRMENVVLQPHRASATVETRLAMGNLVVENLRAHFAGQPLPTRVA	ATGAGCCAGAAGCCGGCGATCCTGGTGATGTCGAAACTGATGCCGGCCATCGAGGCCAAGCTCGAGGCGTCCTTCGAACTGCACCGCCTGCCCCCGCCGGGTGAAAGGGACGCCTTCCTGCGCGAGACGGGGCCGCACGTCCGTGGCGTCGCCACCAGCGGCACCGCCGGGCTGCCGGGCGCGGTCATGGAGGCGCTGCCGGCGCTGGAGATCGTCGCGGTCAACGGCATCGGCGTGGATGCGGTGGACACGGAGCAGGCCAGGCGGCGCGGCATCCCCGTCACCGCGACACCCGGCGTGCTCACCGACGATGTCGCCGATCTCGGCATGGCGCTGATGCTCGCCGTGTCGCGCAACCTCTGCAACGCCGACCGCTTCGTGCGCGAGGGGCGCTGGGAG…	ROTAS13_03287	GCF_001950415.1
122	✓	✓	A	APZ41_RS20135_Pseudomonadota_Roseomonas_mucosa	APZ41_RS20135	2-hydroxyacid dehydrogenase	Roseomonas mucosa	Pseudomonadota	MSQKPAILVMSKLMPAIEAKLEASFELHRLPPPGERDAFLRETGPHVRGVATSGTAGLPGAVMEALPALEIVAVNGIGVDAVDTEQARRRGIPVTATPGVLTDDVADLGMALMLAVSRNLCNADRFVREGRWERETMALGHKVSGKHLGILGMGRIGRAVAQRAAGFGMTIAYNDLHPVEGLPDYRFVGSLVELARESDFLVITASGGPESRGLVNAHVLDALGPEGILVNIARGSIVSEPALIAALQERRLGGAGLDVFAEEPHVPEALRRMENVVLQPHRASATVETRLAMGNLVVENLRAHFAGQPLPTRVA	ATGAGCCAGAAGCCGGCGATCCTGGTGATGTCGAAACTGATGCCGGCCATCGAGGCCAAGCTCGAGGCGTCCTTCGAACTGCACCGCCTGCCCCCGCCGGGTGAAAGGGACGCCTTCCTGCGCGAGACGGGGCCGCACGTCCGTGGCGTCGCCACCAGCGGCACCGCCGGGCTGCCGGGCGCGGTCATGGAGGCGCTGCCGGCGCTGGAGATCGTCGCGGTCAACGGCATCGGCGTGGATGCGGTGGACACGGAGCAGGCCAGGCGGCGCGGCATCCCCGTCACCGCGACACCCGGCGTGCTCACCGACGATGTCGCCGATCTCGGCATGGCGCTGATGCTCGCCGTGTCGCGCAACCTCTGCAACGCCGACCGCTTCGTGCGCGAGGGGCGCTGGGAG…	APZ41_020135	GCF_001466485.2
123	✓	✓	A	DS843_RS06780_Pseudomonadota_Roseomonas_genomospecies_6	DS843_RS06780	2-hydroxyacid dehydrogenase	Roseomonas genomospecies 6	Pseudomonadota	MKPEILLVEPMMPYIEAALDAGYTVHRLAAAPDRDRLVAEVGPRVRAVVTGGGTGVGNAVMDACPNLGIVAINGVGTDAVDLKHAASRGVRVTNTPDVLTDDVADLAIGLMIAGSRRMMVGDRFVRAGRWPGGSLPLARKVTGKRLGILGLGRIGQAIAQRAAGFGMDIAYTNRKPRGDVPYRFVASPVDLARESDILIVAASAGADARNMVNRAVIEALGPDGLLVNVARGAVVDEPELVAALADGRLGGAALDVFANEPHAPEALFGLDSVVLQPHQASATVETRKAMGDLVLANLSAFFAGQPLPTAVV	ATGAAGCCGGAGATCCTCCTCGTCGAACCCATGATGCCGTACATCGAGGCGGCGCTGGACGCGGGTTACACCGTCCACCGCCTCGCCGCCGCGCCCGACCGCGACCGGCTGGTGGCGGAGGTGGGGCCGCGCGTCCGCGCCGTCGTCACCGGCGGCGGCACGGGCGTCGGCAACGCGGTCATGGATGCCTGTCCCAACCTGGGGATCGTCGCGATCAACGGGGTCGGCACCGACGCGGTGGACCTGAAGCACGCGGCAAGCCGCGGCGTGCGCGTCACCAACACACCCGACGTGCTGACCGACGACGTGGCCGATCTCGCCATCGGGCTGATGATCGCCGGGTCGCGCCGGATGATGGTCGGCGACCGCTTCGTGCGCGCCGGGCGCTGGCCGGGCGGC…	DS843_06740	GCF_008365375.1
124	✓	✓	A	GSQ76_RS03980_Pseudomonadota_Acidisphaera_sp._L21	GSQ76_RS03980	2-hydroxyacid dehydrogenase	Acidisphaera sp. L21	Pseudomonadota	MPTLLQLTSLRPEIQSVLDSQFTVHHYAKLPDAAAWVTAHGAEVDAVATGGGNGIPTALMVALPNLKIVAINGVGFDKVDLEAARAQGVRVTNTPDVLTDDVADLAVGLTIGIMRRLHHAHRFVTAGHWPTKDWGLARKVSGKRFGILGMGRIGQAVARRLSGFDGTISYTDVAAKDVPYHFVPDLVQLAAGSDVLVVCAAASTATRAIVNGPVLDALGPEGALVNIARGSIVDEVALVAALQSGALGAAALDVFVDEPNVPAALLGMENVLLTPHIASATTETRRAMGMLMLDNLSSFFAGRPLPTPVV	ATGCCCACATTGTTGCAATTGACGTCGCTACGGCCGGAGATCCAGTCGGTGCTGGATAGCCAATTCACCGTGCACCATTACGCCAAGCTGCCCGACGCCGCCGCCTGGGTGACGGCGCATGGGGCGGAGGTGGATGCGGTCGCCACTGGCGGCGGCAACGGTATTCCGACCGCGCTGATGGTCGCGTTGCCAAACCTGAAGATCGTCGCGATCAACGGCGTCGGGTTCGACAAGGTGGATCTGGAGGCGGCAAGGGCGCAGGGCGTTCGCGTGACCAATACGCCGGACGTGCTGACGGACGACGTGGCGGACCTGGCCGTGGGATTGACCATCGGGATCATGCGCCGGCTGCACCACGCGCATCGCTTCGTGACCGCCGGGCATTGGCCAACGAAGGAT…	-	GCF_009765685.1
125	✓	✓	A	FE263_RS02640_Pseudomonadota_Lichenicoccus_roseus	FE263_RS02640	2-hydroxyacid dehydrogenase	Lichenicoccus roseus	Pseudomonadota	MGPKLLQLCTLLPSTHDKLAAHYEVHQWPAEAAREEWLRDNASGVRAVVTGGHLGITNEMIDRLPDLGIVAINGVGYDRVDLDHAKAAGVRLTNTPDVLTDDVADLAVALMLNVMRRLPAADRHVRDGLWPHGPQALTRRASGRRYGIVGLGRIGHAIAERLAGFGGRIAYSGPNRKPVDHDYHADVAALAAKSDVLFVATAASAATRALIDRAVLDALGPEGVLINVARGSVIDEDALVAALAEGRLGGAGLDVFVDEPHVPETLLGLENVVLAPHVGSATRETREAMGNLMLDNLDAFFAGRPLPTPVV	ATGGGACCGAAGCTGCTGCAGCTCTGCACCCTGCTGCCATCCACCCACGACAAGCTGGCCGCGCATTACGAGGTGCACCAGTGGCCCGCCGAGGCGGCGCGGGAGGAGTGGCTGCGCGACAACGCGTCTGGCGTGCGCGCGGTGGTGACCGGTGGCCATCTCGGCATCACCAACGAAATGATCGACCGGCTGCCCGATCTCGGCATCGTCGCCATCAACGGCGTCGGCTACGACCGCGTCGACCTCGACCATGCCAAGGCGGCCGGCGTGCGCCTGACCAACACGCCCGACGTGCTGACCGACGATGTCGCCGACCTCGCCGTCGCGCTGATGCTGAACGTGATGCGCCGGCTGCCGGCTGCGGACCGGCATGTGCGCGACGGGCTGTGGCCGCACGGC…	FE263_02640	GCF_005844085.1
126	✓	✓	A	GSQ92_RS10050_Pseudomonadota_Acidisoma_sp._S159	GSQ92_RS10050	2-hydroxyacid dehydrogenase	Acidisoma sp. S159	Pseudomonadota	MKPRLLQLCTLMPSTQATLDALYEVHHWPEPALREAWLRDYAAETRAVVTGGHVGIDTALAARLPNLGIVAINGVGYDRIDLAAARQAGFRVTNTPDVLTDDVADLAIGLMIGAMRNFASVDRHVRDGLWPQSQPPLARRASGLRYGIVGLGRIGRAIAARLAGFGGSIAYTGPTPKTGAYDYFPDATSLASASDVLFVATAASPATKGLISRAVLDALGPNGVVINVARGSLIDESAMVQALVEGRIAGAGLDVFEDEPKVPQALFALPQVLLTPHIGSATTETREAMGRLMLDNLEAFFAGRALPTAVV	GTGAAGCCTCGCCTGCTCCAACTTTGCACGCTGATGCCCTCGACCCAGGCGACGCTCGATGCGCTTTATGAAGTGCATCATTGGCCCGAGCCAGCGCTGCGCGAGGCGTGGCTGCGTGACTACGCCGCGGAAACACGCGCTGTCGTCACCGGCGGTCATGTTGGCATCGATACAGCACTAGCGGCGCGCCTGCCCAATCTCGGCATCGTTGCGATCAACGGTGTGGGTTACGATCGCATCGACTTGGCCGCCGCACGGCAAGCCGGCTTTCGCGTCACCAATACGCCCGACGTGTTGACCGATGATGTCGCGGATCTCGCGATCGGCCTGATGATTGGCGCGATGCGGAATTTCGCGTCCGTCGACCGGCACGTGCGGGATGGTTTATGGCCTCAGTCG…	-	GCF_009766125.1
127	✓	✓	A	GSQ83_RS04350_Pseudomonadota_Acidisoma_sp._L85	GSQ83_RS04350	2-hydroxyacid dehydrogenase	Acidisoma sp. L85	Pseudomonadota	MKPRLLQLCTLMPSTQATLDALYEVHHWPEPALREAWLRDYAAETRAVVTGGHVGIDTALAARLPNLGIVAINGVGYDRIDLAAARQAGFRVTNTPDVLTDDVADLAIGLMIGAMRNFASVDRHVRDGLWPQSQPPLARRASGLRYGIVGLGRIGRAIAARLAGFGGSIAYTGPTPKTGAYDYFPDATSLASASDVLFVATAASPATKGLISRAVLDALGPNGVVINVARGSLIDESAMVQALVEGRIAGAGLDVFEDEPKVPQALFALPQVLLTPHIGSATTETREAMGRLMLDNLEAFFAGRALPTAVV	GTGAAGCCTCGCCTGCTCCAACTTTGCACGCTGATGCCCTCGACCCAGGCGACGCTCGATGCGCTTTATGAAGTGCATCATTGGCCCGAGCCAGCGCTGCGCGAGGCGTGGCTGCGTGACTACGCCGCGGAAACACGCGCTGTCGTCACCGGCGGTCATGTTGGCATCGATACAGCACTAGCGGCGCGCCTGCCCAATCTCGGCATCGTTGCGATCAACGGTGTGGGTTACGATCGCATCGACTTGGCCGCCGCACGGCAAGCCGGCTTTCGCGTCACCAATACGCCCGACGTGTTGACCGATGATGTCGCGGATCTCGCGATCGGCCTGATGATTGGCGCGATGCGGAATTTCGCGTCCGTCGACCGGCACGTGCGGGATGGTTTATGGCCTCAGTCG…	-	GCF_009765865.1
128	✓	✓	A	GM558_RS07500_Pseudomonadota_Commensalibacter_melissae	GM558_RS07500	2-hydroxyacid dehydrogenase	Commensalibacter melissae	Pseudomonadota	MKPQILQLVPVCKKFQEQINTRFTNHISLNKLPDSPEILKKIEAVITNGVVGAPSDMLDQLPNLKLVTVHGVGYDNVDLQKLKERQIKLSIATNAPTQDVADMAIALLLDVSRQITLRDQYIRKNEWEKGNYPYQGSSISNKKIGIMGMGHIGQAIAQRLHAFDNEIAYTARHQRPGVKWKYIPSLIELAKISDILIIAASGGPSSRHAVNREILEALGERGFVVNIGRGSIIDENALIDCLKNKKIAGAGLDVFEHEPHVPETLRLLKNVIMTPHSAGATYESSKRIGAKILNSLECFFKGENLPDEVHF	ATGAAACCTCAAATTCTCCAATTAGTACCTGTCTGCAAAAAATTCCAGGAACAAATCAATACTCGCTTCACCAATCATATTAGCCTTAATAAATTGCCTGATTCTCCTGAAATTCTCAAAAAAATCGAGGCTGTAATTACAAATGGTGTTGTTGGTGCTCCATCAGATATGCTTGATCAACTTCCCAATCTAAAACTCGTGACAGTCCATGGGGTGGGATATGACAATGTTGACTTGCAGAAATTAAAAGAACGTCAAATCAAACTAAGTATTGCTACAAATGCACCAACTCAGGACGTGGCAGACATGGCAATCGCATTATTATTGGATGTATCCCGTCAAATAACCCTGCGTGACCAATATATACGCAAAAATGAATGGGAAAAAGGAAACTATCCT…	GM558_07500	GCF_009725835.1
129	✓	✓	A	GM554_RS07380_Pseudomonadota_Commensalibacter_melissae	GM554_RS07380	2-hydroxyacid dehydrogenase	Commensalibacter melissae	Pseudomonadota	MKPQILQLVPVCKKFQEQINTRFTNHISLNKLPDSPEILKKIEAVITNGVVGAPSDMLDQLPNLKLVTVHGVGYDNVDLQKLKERQIKLSIATNAPTQDVADMAIALLLDVSRQITLRDQYIRKNEWEKGNYPYQGSSISNKKIGIMGMGHIGQAIAQRLHAFDNEIAYTARHQRPGVKWKYIPSLIELAKISDILIIAASGGPSSRHAVNREILEALGERGFVVNIGRGSIIDENALIDCLKNKKIAGAGLDVFEHEPHVPETLRLLKNVIMTPHSAGATYESSKRIGAKILNSLECFFKGENLPDEVHF	ATGAAACCTCAAATTCTCCAATTAGTACCTGTCTGCAAAAAATTCCAGGAACAAATCAATACTCGCTTCACCAATCATATTAGCCTTAATAAATTGCCTGATTCTCCTGAAATTCTCAAAAAAATCGAGGCTGTAATTACAAATGGTGTTGTTGGTGCTCCATCAGATATGCTTGATCAACTTCCCAATCTAAAACTCGTGACAGTCCATGGGGTGGGATATGACAATGTTGACTTGCAGAAATTAAAAGAACGTCAAATCAAACTAAGTATTGCTACAAATGCACCAACTCAGGACGTGGCAGACATGGCAATCGCATTATTATTGGATGTATCCCGTCAAATAACCCTGCGTGACCAATATATACGCAAAAATGAATGGGAAAAAGGAAACTATCCT…	GM554_07380	GCF_009725705.1
130	✓	✓	A	GM553_RS07615_Pseudomonadota_Commensalibacter_melissae	GM553_RS07615	2-hydroxyacid dehydrogenase	Commensalibacter melissae	Pseudomonadota	MKPQILQLVPVCKKFQEQINTRFTNHISLNKLPDSPEILKKIEAVITNGVVGAPSDMLDQLPNLKLVTVHGVGYDNVDLQKLKERQIKLSIATNAPTQDVADMAIALLLDVSRQITLRDQYIRKNEWEKGNYPYQGSSISNKKIGIMGMGHIGQAIAQRLHAFDNEIAYTARHQRPGIKWKYIPSLIELAKISDILIIAASGGPSSRHAVNREILEALGERGFVVNIGRGSIIDENALIDCLKNKKIAGAGLDVFEHEPHVPETLRLLKNVIMTPHSAGATYETSKRIGAKILNSLECFFKGENLPDEVHF	ATGAAACCTCAAATTCTCCAATTAGTACCTGTCTGCAAAAAATTCCAGGAACAAATCAATACTCGTTTCACCAATCATATTAGCCTTAATAAATTGCCTGATTCTCCTGAAATTCTCAAAAAAATCGAAGCTGTAATTACAAATGGTGTTGTTGGTGCTCCATCAGATATGCTGGATCAACTTCCCAATCTAAAACTCGTGACAGTCCATGGGGTGGGATATGACAATGTTGACTTGCAGAAATTAAAAGAACGTCAAATCAAACTAAGTATTGCTACAAATGCACCAACTCAGGACGTGGCAGACATGGCAATCGCATTATTATTGGATGTATCCCGTCAAATAACCCTACGTGACCAATATATACGCAAAAATGAATGGGAAAAAGGAAACTATCCT…	GM553_07620	GCF_009725725.1
131	✓	✓	A	D9V35_RS07625_Pseudomonadota_Commensalibacter_melissae	D9V35_RS07625	2-hydroxyacid dehydrogenase	Commensalibacter melissae	Pseudomonadota	MKPQILQLVPVCKKFQEQINTRFTNHISLNKLPDSPEILKKIEAVITNGVVGAPSDMLDQLPNLKLVTVHGVGYDNVDLQKLKERQIKLSIATNAPTQDVADMAIALLLDVSRQITLRDQYIRKNEWEKGNYPYQGSSISNKKIGIMGMGHIGQAIAQRLHAFDNEIAYTARHQRPGVKWKYIPSLIELAKISDILIIAASGGPSSRHAVNREILEALGERGFVVNIGRGSIIDENALIDCLKNKKIAGAGLDVFEHEPHVPETLRLLKNVIMTPHSAGATYETSKRIGAKILNSLECFFKGENLPDEVHF	ATGAAACCTCAAATTCTCCAATTAGTACCTGTCTGCAAAAAATTCCAGGAACAAATCAATACTCGCTTCACCAATCATATTAGCCTTAATAAATTGCCTGATTCTCCTGAAATTCTCAAAAAAATCGAGGCTGTAATTACAAATGGTGTTGTTGGTGCTCCATCAGATATGCTGGATCAACTTCCCAATCTAAAACTCGTGACAGTCCATGGGGTGGGATATGACAATGTTGACTTGCAGAAATTAAAAGAACGTCAAATCAAACTAAGTATTGCTACAAATGCACCAACTCAGGACGTGGCAGACATGGCAATCGCATTATTATTGGATGTATCCCGTCAAATAACCCTGCGTGACCAATATATACGCAAAAATGAATGGGAAAAAGGAAACTATCCT…	D9V35_07625	GCF_003691365.1
132	✓	✓	A	GM555_RS07840_Pseudomonadota_Commensalibacter_melissae	GM555_RS07840	2-hydroxyacid dehydrogenase	Commensalibacter melissae	Pseudomonadota	MKPQILQLVPVCKKFQEQINTRFTNHISLNKLPDSPEILKKIEAVITNGVVGAPSDMLDQLPNLKLVTVHGVGYDNVDLQKLKERQIKLSIATNAPTQDVADMAIALLLDVSRQITLRDQYIRKNEWEKGNYPYQGSSISNKKIGIMGMGHIGQAIAQRLHAFDNEIAYTARHQRPGVKWKYIPSLIELAKISDILIIAASGGPSSRHAVNREILEALGERGFVVNIGRGSIIDENALIDCLKNKKIAGAGLDVFEHEPHVPETLRLLKNVIMTPHSAGATYETSKRIGAKILNSLECFFKGENLPDEVHF	ATGAAACCTCAAATTCTCCAATTAGTACCTGTCTGCAAAAAATTCCAGGAACAAATCAATACTCGCTTCACCAATCATATTAGCCTTAATAAATTGCCTGATTCTCCTGAAATTCTCAAAAAAATCGAGGCTGTAATTACAAATGGTGTTGTTGGTGCTCCATCAGATATGCTGGATCAACTTCCCAATCTAAAACTCGTGACAGTCCATGGGGTGGGATATGACAATGTTGACTTGCAGAAATTAAAAGAACGTCAAATCAAACTAAGTATTGCTACAAATGCACCAACTCAGGACGTGGCAGACATGGCAATCGCATTATTATTGGATGTATCCCGTCAAATAACCCTGCGTGACCAATATATACGCAAAAATGAATGGGAAAAAGGAAACTATCCT…	GM555_07845	GCF_009725885.1
133	✓	✓	A	GM552_RS07340_Pseudomonadota_Commensalibacter_sp._ESL0382	GM552_RS07340	2-hydroxyacid dehydrogenase	Commensalibacter sp. ESL0382	Pseudomonadota	MKPQILQLVPVCKKFQEQINTHFTNHISLNKLPDSPEILKKIEAVITNGVVGAPSDMLDQLPNLKLVTVHGVGYDNVDLQKLKERQIKLSIATNAPTQDVADMAIALLLDVSRQITLRDQYIRKNEWEKGNYPYQGSSISNKKIGIMGMGHIGQAIAQRLHAFDNEIAYTARHQRPGVKWKYIPSLIELAKISDILIIAASGGPSSRHAVNREILEALGERGFVVNIGRGSIIDENALIDCLKNKKIAGAGLDVFEHEPHVPETLRLLKNVIMTPHSAGATYETSKRIGAKILNSLECFFKGENLPDEVHF	ATGAAACCTCAAATTCTCCAATTAGTACCTGTCTGCAAAAAATTCCAGGAACAAATCAATACTCACTTCACCAATCATATTAGCCTTAATAAATTGCCTGATTCTCCTGAAATTCTCAAAAAAATCGAAGCTGTAATTACAAATGGTGTTGTTGGTGCTCCATCAGATATGCTTGATCAACTTCCCAATCTAAAACTCGTGACAGTCCATGGGGTGGGATATGACAATGTTGACTTGCAGAAATTAAAAGAACGTCAAATCAAACTAAGTATTGCTACAAATGCACCAACTCAGGACGTAGCCGACATGGCAATCGCATTATTATTGGATGTATCCCGTCAAATAACCCTGCGTGACCAATATATACGCAAAAATGAATGGGAAAAAGGAAACTATCCT…	GM552_07340	GCF_009725775.1
134	✓	✓	A	GM550_RS07555_Pseudomonadota_Commensalibacter_melissae	GM550_RS07555	2-hydroxyacid dehydrogenase	Commensalibacter melissae	Pseudomonadota	MKPQILQLVPVCKKFQEQINTRFTNHISLNKLPDSPEILKKIEAVITNGVVGAPSDMLDQLPNLKLVTVHGVGYDNVDLQKLKERQIKLSIATNAPTQDVADMAIALLLDVSRQITLRDQYIRKNEWEKGNYPYQGSSISNKKIGIMGMGHIGQAIAQRLHAFDNEIAYTARHQRPGVKWKYIPSLIELAKISDILIIAASGGPSSRHAVNREILEALGERGFVINIGRGSIIDENALIDCLKNKKIAGAGLDVFEHEPHVPETLRLLKNVIMTPHSAGATYETSKRIGAKILNSLECFFKGENLPDEVHF	ATGAAACCTCAAATTCTCCAATTAGTACCTGTCTGCAAAAAATTCCAGGAACAAATCAATACTCGCTTCACCAATCATATTAGCCTTAATAAATTACCTGATTCTCCTGAAATTCTCAAAAAAATCGAGGCTGTAATTACAAATGGTGTTGTTGGTGCTCCATCAGATATGCTGGATCAACTTCCCAATCTAAAACTCGTGACGGTCCATGGTGTGGGATATGACAATGTTGACTTGCAGAAATTAAAAGAACGTCAAATCAAACTAAGTATTGCTACAAATGCACCAACTCAGGACGTGGCCGACATGGCAATCGCATTATTATTGGATGTATCCCGTCAAATAACTCTGCGTGACCAATATATACGCAAAAATGAATGGGAAAAAGGAAACTATCCT…	GM550_07560	GCF_009725825.1
135	✓	✓	A	GN303_RS07415_Pseudomonadota_Commensalibacter_melissae	GN303_RS07415	2-hydroxyacid dehydrogenase	Commensalibacter melissae	Pseudomonadota	MKPQILQLVPVCKKFQEQINTRFTNHISLNKLPDSPEILKKIEAVITNGVIGAPSDMLDQLPNLKLVTVHGVGYDNVDLQKLKERQIKLSIATNAPTQDVADMAIALLLDVSRQITLRDQYVRKNEWEKGNYPYQGSSISNKKIGIMGMGHIGQAIAQRLHAFDNEIAYTARHQRPEVKWKFIPSLIELAKISDILIIAASGGPSSKHAVNREILEALGERGFVINIGRGSIIDENALIDCLKNKKIAGVGLDVFEHEPHVPETLRLLKNVIMTPHSAGATYETSKRIGAKILNSLECFFKGENLPDEVHF	ATGAAACCTCAAATTCTCCAATTAGTACCTGTCTGCAAAAAATTCCAGGAACAAATCAATACTCGATTCACCAATCATATTAGCCTTAATAAATTGCCTGATTCTCCTGAAATTCTCAAAAAAATCGAGGCTGTAATTACAAATGGTGTTATTGGTGCTCCATCAGATATGCTGGATCAACTTCCTAATCTAAAACTCGTGACAGTGCATGGGGTGGGATATGACAATGTTGACTTGCAGAAATTAAAAGAACGTCAAATCAAACTAAGTATTGCTACAAATGCACCAACTCAGGACGTGGCAGACATGGCAATCGCATTATTATTGGATGTATCCCGTCAAATAACCCTGCGTGACCAATATGTACGCAAAAATGAATGGGAAAAAGGAAACTATCCT…	GN303_07415	GCF_009734185.1
136	✓	✓	A	DK869_RS03120_Pseudomonadota_Commensalibacter_melissae	DK869_RS03120	2-hydroxyacid dehydrogenase	Commensalibacter melissae	Pseudomonadota	MKPQILQLVPVCKKFQEQINTRFTNHISLNKLPDSPEILKKIEAVITNGVIGAPSDMLDQLPNLKLVTVHGVGYDNVDLQKLKERQIKLSIATNAPTQDVADMAIALLLDVSRQITLRDQYVRKNEWEKGNYPYQGSSISNKKIGIMGMGHIGQAIAQRLHAFDNEIAYTARHQRPEVKWKFIPSLIELAKISDILIIAASGGPSSKHAVNREILEALGERGFVINIGRGSIIDENALIDCLKNKKIAGVGLDVFEHEPHVPETLRLLKNVIMTPHSAGATYETSKRIGAKILNSLECFFKGENLPDEVHF	ATGAAACCTCAAATTCTCCAATTAGTACCTGTCTGCAAAAAATTCCAGGAACAAATCAATACTCGATTCACCAATCATATTAGCCTTAATAAATTGCCTGATTCTCCTGAAATTCTCAAAAAAATCGAGGCTGTAATTACAAATGGTGTTATTGGTGCTCCATCAGATATGCTGGATCAACTTCCTAATCTAAAACTCGTGACAGTGCATGGGGTGGGATATGACAATGTTGACTTGCAGAAATTAAAAGAACGTCAAATCAAACTAAGTATTGCTACAAATGCACCAACTCAGGACGTGGCAGACATGGCAATCGCATTATTATTGGATGTATCCCGTCAAATAACCCTGCGTGACCAATATGTACGCAAAAATGAATGGGAAAAAGGAAACTATCCT…	DK869_03120	GCF_003202795.1
137	✓	✓	A	HK18_RS10180_Pseudomonadota_Commensalibacter_intestini	HK18_RS10180	2-hydroxyacid dehydrogenase	Commensalibacter intestini	Pseudomonadota	MKPEILQLVPINKSIQEQINQNFTNHIHIDDLPPPDILHKIEAVITNGVIGAPTDMLNTLPNLKLITVHGVGYDNVDIELAKERNIKLSIATGAPTQDVADMAIGLLLDVARQLTLRDQFIRAGRWTKERFPYQGTSISNKKVGIMGMGPIGRAIAQRIEAFDNEVSYTARHQHTDVKWNFVPSLLDLAKQSDIFIVAASGGDNSRKAINKKIIEAIGEHGFLINIGRGVTIDEEALIECLQNKKLAGAGLDVFANEPHVPQALKNLPNIVMAPHSAGATYETAKKIALKVLRSLDDYFSGKELPDEVKL	ATGAAACCCGAAATCTTACAACTTGTTCCTATTAATAAATCTATCCAAGAACAAATTAATCAAAATTTTACCAATCATATTCATATTGATGATTTACCCCCGCCTGATATTTTACATAAAATTGAAGCCGTCATTACCAATGGTGTCATTGGTGCTCCAACAGATATGTTGAATACATTACCAAACCTCAAGCTCATTACCGTGCATGGGGTGGGATATGACAATGTTGATATAGAGTTAGCAAAAGAAAGAAACATAAAACTCAGCATTGCTACTGGTGCCCCCACTCAAGATGTAGCCGATATGGCAATTGGCTTATTATTAGATGTTGCTCGTCAATTAACCTTACGTGATCAATTTATACGTGCAGGGCGATGGACAAAAGAACGATTTCCTTAT…	HK18_03185	GCF_002153535.1
138	✓	✓	A	CIN_RS10315_Alpha_Commensalibacter_intestini_A911	CIN_RS10315	2-hydroxyacid dehydrogenase	Commensalibacter intestini A911	Alphaproteobacteria	MINHLKGYSPMKPEILQLVPINKSIQEQINQNFTNHIHIDDLPPPDILHKIEAVITNGVIGAPTDMLNTLPNLKLITVHGVGYDNVDIELAKERNIKLSIATGAPTQDVADMAIGLLLDVARQLTLRDQFIRAGRWTKERFPYQGTSISNKKVGIMGMGPIGRAIAQRIEAFDNEVSYTARHQHTDVKWNFVPSLLDLAKQSDIFIVAASGGDNSRKAINKKIIEAIGEHGFLINIGRGVTIDEEALIECLQNKKLAGAGLDVFANEPHVPQALKNLPNIVMAPHSAGATYETAKKIALKVLRSLDDYFSGKELPDEVKL	ATGATAAATCATTTAAAAGGATACAGCCCTATGAAACCCGAAATCTTACAACTTGTTCCTATTAATAAATCTATCCAAGAACAAATTAATCAAAATTTTACCAATCATATTCATATTGATGATTTACCCCCGCCTGATATTTTACATAAAATTGAAGCCGTCATTACCAATGGTGTCATTGGTGCTCCAACAGATATGTTGAATACATTACCAAACCTCAAGCTCATTACCGTGCATGGGGTGGGATATGACAATGTTGATATAGAGTTAGCAAAAGAAAGAAACATAAAACTCAGCATTGCTACTGGTGCCCCCACTCAAGATGTAGCCGATATGGCAATTGGCTTATTATTAGATGTTGCTCGTCAATTAACCTTACGTGATCAATTTATACGTGCA…	CIN_20520	GCF_000231445.1
139	✓	✓	A	E3D00_RS03925_Pseudomonadota_Swingsia_samuiensis	E3D00_RS03925	2-hydroxyacid dehydrogenase	Swingsia samuiensis	Pseudomonadota	MKPEILLLEPMMSEIEKELYDAYVVHPYQSGDDIAKFAPQIRGIATGGGTGVPRAIMDQLPALEIIAVNGVGTDAIDLVETQRRNIAVTTTAGVLTDDVADLALALILASLRDIVAGDEFAHKKLWGKETLPLSRKMSGKKLGIFGMGNIGRAVARRAQGFDMRVSYNSRKDEGLKDVTYVPSLTELARQSDILVISVSGGPATRHLVNQEVLEALGPKGLLVNISRGTVVDEAALIEALKAKKLGWAALDVFENEPHIPDELLGMQNVLVQPHRASATIETRLQMGKLVVDNLAAHFAGKPLLTPVPAK	ATGAAGCCAGAAATTTTATTACTTGAACCAATGATGTCAGAAATTGAAAAAGAATTATATGATGCTTATGTCGTGCATCCTTATCAGTCAGGTGATGATATAGCAAAATTTGCACCACAAATTCGTGGTATTGCAACAGGTGGTGGTACAGGTGTTCCTCGTGCGATTATGGATCAACTCCCCGCGTTAGAAATTATAGCGGTAAATGGGGTAGGAACAGATGCGATTGATTTGGTTGAAACGCAGCGCCGAAATATTGCTGTTACAACGACTGCTGGCGTTTTAACGGATGATGTTGCTGATCTTGCATTAGCGCTTATCCTTGCTTCTTTGCGTGATATCGTGGCGGGCGATGAGTTTGCTCACAAGAAATTATGGGGGAAAGAAACGCTTCCTTTA…	E3D00_03925	GCF_006542355.1
140	✓	✓	A	NTH01S_RS01585_Alpha_Neokomagataea_thailandica_NBRC_106555	NTH01S_RS01585	2-hydroxyacid dehydrogenase	Neokomagataea thailandica NBRC 106555	Alphaproteobacteria	MKPHLLLIEPMMPTIESALRDAFTVHPYHSLEAVLPIAPRIQAIATGGATGVPAPLLAALPALEIIAINGVGTDAVNLNETVRRGIHVTTTPGILTDDVADLAFALLLSALRQVPTGDHFIRTRQWGKNTLPLAHKASGKRLGIFGMGHVGKAVARRAYGFDMPVSYHHTHNLHLNNAYFVPSLLELAQKNDILVLSASATPQTYHSINQNILEALGPKGLLINVSRGSLVDETALITALQNGVLGAAALDVFEHEPNVPEALLSMENVVLQPHRASATVETRLTMGQCVVDNLLAHFSGRPLISPVLPKTPSSGASTTAS	ATGAAACCGCATCTCTTGCTCATAGAACCTATGATGCCCACGATTGAAAGCGCCCTGCGGGACGCTTTCACCGTACACCCCTATCATTCACTTGAAGCGGTACTCCCCATCGCCCCGAGGATCCAAGCCATTGCTACGGGGGGAGCCACTGGCGTACCGGCCCCACTTCTCGCGGCCCTACCTGCGCTAGAAATCATCGCCATCAATGGTGTTGGGACCGATGCCGTAAACCTCAACGAAACAGTACGCCGTGGCATCCACGTCACCACGACACCCGGTATTTTGACCGATGATGTGGCGGATCTCGCTTTTGCCCTTCTTCTTTCTGCCCTCAGACAGGTCCCTACAGGAGATCACTTTATCCGTACGCGGCAATGGGGCAAGAATACGCTTCCTCTG…	-	GCF_001598495.1
141	✓	✓	A	ASQ43_RS01350_Pseudomonadota_Parasaccharibacter_apium	ASQ43_RS01350	2-hydroxyacid dehydrogenase	Parasaccharibacter apium	Pseudomonadota	MTATPKTQQHLLLLEPLPEPTLATLGEHFVIHHFSTMDELKKIAPEIRAIATGGSYGVAPEVMAALPHLEIIAVNGVGLDRIDLAEARRRHIRVTVTTDISTNDVADMAMLLLLSLKRNLRSNEQFLLNGSWAAGKLPPLAHSLNGRKLGIAGFGRIGQAVARRAQASNMEVAYFNPHPREGSPLTFEPSLEKLAAWADVLVITLPATAATKHIVNADILAALGKDGVLVNTARGSVIDEEALLAALKDRTIAGAGLDVFQNEPTINPAFSTLDNVVLQPHQASATIETRLAMGQNIIDNLLAHFSGKPLLTPAC	ATGACGGCAACACCAAAGACACAGCAGCATCTTCTCCTGCTGGAACCGCTCCCGGAACCCACACTGGCAACGCTGGGGGAACATTTCGTCATCCATCACTTCAGCACCATGGATGAACTAAAAAAAATCGCACCGGAAATCCGGGCCATTGCCACGGGCGGGTCCTATGGTGTGGCACCGGAGGTCATGGCCGCCCTCCCCCACCTGGAGATCATCGCCGTCAATGGCGTCGGGCTGGACAGGATTGACCTTGCAGAAGCCAGGAGGCGGCATATCCGGGTTACCGTCACCACGGACATTTCCACCAATGACGTGGCCGACATGGCCATGCTCCTCCTGCTGTCCCTGAAGCGGAATCTCAGAAGCAATGAGCAGTTCCTGCTGAATGGCAGCTGGGCG…	ASQ43_01350	GCF_002917985.1
142	✓	✓	A	ASQ42_RS02700_Pseudomonadota_Parasaccharibacter_apium	ASQ42_RS02700	2-hydroxyacid dehydrogenase	Parasaccharibacter apium	Pseudomonadota	MTATPKTQQHLLLLEPLPEPTLATLGEHFVIHHFSTMDELKKIAPEIRAIATGGSYGVAPEVMAALPHLEIIAVNGVGLDRIDLAEARRRHIRVTVTTDISTNDVADMAMLLLLSLKRNLRSNEQFLLNGSWAAGKLPPLAHSLNGRKLGIAGFGRIGQAVARRAQASNMEVAYFNPHPREGSPLTFEPSLEKLAAWADVLVITLPATAATKHIVNADILAALGKDGVLVNTARGSVIDEEALLAALKDRTIAGAGLDVFQNEPTINPAFSTLDNVVLQPHQASATIETRLAMGQNIIDNLLAHFSGKPLLTPAC	ATGACGGCAACACCAAAGACACAGCAGCATCTTCTCCTGCTGGAACCGCTCCCGGAACCCACACTGGCAACGCTGGGGGAACATTTCGTCATCCATCACTTCAGCACCATGGATGAACTAAAAAAAATCGCACCGGAAATCCGGGCCATTGCCACGGGCGGGTCCTATGGTGTGGCACCGGAGGTCATGGCCGCCCTCCCCCACCTGGAGATCATCGCCGTCAATGGCGTCGGGCTGGACAGGATTGACCTTGCAGAAGCCAGGAGGCGGCATATCCGGGTTACCGTCACCACGGACATTTCCACCAATGACGTGGCCGACATGGCCATGCTCCTCCTGCTGTCCCTGAAGCGGAATCTCAGAAGCAATGAGCAGTTCCTGCTGAATGGCAGCTGGGCG…	ASQ42_02700	GCF_002917945.1
143	✓	✓	A	ASO19_RS01285_Pseudomonadota_Parasaccharibacter_apium	ASO19_RS01285	2-hydroxyacid dehydrogenase	Parasaccharibacter apium	Pseudomonadota	MTATPKTQQHLLLLEPLPEPTLATLGEHFVIHHFSTMDELKKIAPEIRAIATGGSYGVAPEVMAALPHLEIIAVNGVGLDRIDLAEARRRHIRVTVTTDISTNDVADMAMLLLLSLKRNLRSNEQFLLNGSWAAGKLPPLAHSLNGRKLGIAGFGRIGQAVARRAQASNMEVAYFNPHPREGSPLTFEPSLEKLAAWADVLVITLPATAATKHIVNADILAALGKDGVLVNTARGSVIDEEALLAALKDRTIAGAGLDVFQNEPTINPAFSTLDNVVLQPHQASATIETRLAMGQNIIDNLLAHFSGKPLLTPAC	ATGACGGCAACACCAAAGACACAGCAGCATCTTCTCCTGCTGGAACCGCTCCCGGAACCCACACTGGCAACGCTGGGGGAACATTTCGTCATCCATCACTTCAGCACCATGGATGAACTAAAAAAAATCGCACCGGAAATCCGGGCCATTGCCACGGGCGGGTCCTATGGTGTGGCACCGGAGGTCATGGCCGCCCTCCCCCACCTGGAGATCATCGCCGTCAATGGCGTCGGGCTGGACAGGATTGACCTTGCAGAAGCCAGGAGGCGGCATATCCGGGTTACCGTCACCACGGACATTTCCACCAATGACGTGGCCGACATGGCCATGCTCCTCCTGCTGTCCCTGAAGCGGAATCTCAGAAGCAATGAGCAGTTCCTGCTGAATGGCAGCTGGGCG…	ASO19_01285	GCF_002917995.1
144	✓	✓	A	BLA18_RS02820_Alpha_Saccharibacter_sp._3.A.1	BLA18_RS02820	2-hydroxyacid dehydrogenase	Saccharibacter sp. 3.A.1	Alphaproteobacteria	MTATPKTQQHLLLLEPLPEPTLATLGEHFVIHHFSTMDELKKIAPEIRAIATGGSYGVAPEVMAALPHLEIIAVNGVGLDRIDLAEARRRHIRVTVTTDISTNDVADMAMLLLLALKRNLRSNEQFLLNGSWAAGKLPPLAHSLNGRKLGIAGFGRIGQAVARRAQASNMEVAYFNPHPREGSPLTFEPSLEKLAAWADVLVITLPATAATKHIVNADILAALGKDGVLVNTARGSVIDEEALLAALKDRTIAGAGLDVFQNEPTINPAFSTLDNVVLQPHQASATIETRLAMGQNIIDNLLAHFSGKPLLTPAC	ATGACGGCAACACCAAAGACACAGCAGCATCTTCTCCTGCTGGAACCGCTCCCGGAACCCACACTGGCAACGCTGGGGGAACATTTCGTCATCCATCACTTCAGCACCATGGATGAACTAAAAAAAATCGCACCGGAAATCCGGGCCATTGCCACGGGCGGGTCCTATGGTGTGGCACCGGAGGTCATGGCCGCCCTCCCCCATCTGGAGATCATCGCCGTCAATGGCGTCGGGCTGGACAGGATTGACCTTGCAGAAGCCAGGAGGCGGCATATCCGGGTTACCGTCACCACGGACATTTCCACCAATGACGTGGCCGACATGGCCATGCTCCTCCTGCTGGCCCTGAAGCGCAATCTCAGAAGCAATGAGCAGTTCCTGCTGAATGGCAGCTGGGCG…	-	GCF_002150125.1
145	✓	✓	A	GDY84_RS04245_Pseudomonadota_Bombella_apis	GDY84_RS04245	2-hydroxyacid dehydrogenase	Bombella apis	Pseudomonadota	MTATPKTQQHLLLLEPLPEPTLATLGEHFVIHHFSTMDELKKIAPEIRAIATGGSYGVAPEVMAALPHLEIIAVNGVGLDRIDLAEARRRHIRVTVTTDISTNDVADMAMLLLLALKRNLRSNEQFLLNGSWAAGKLPPLAHSLNGRKLGIAGFGRIGQAVARRAQASNMEVAYFNPHPREGSPLTFEPSLEKLAAWADVLVIPLPATAATKHIVNADILAALGKDGVLINTARGSVIDEEALLAALKDRTIAGAGLDVFQNEPTINPAFSTLDNVVLQPHQASATIETRLAMGQNIIDNLLAHFSGKPLLTPAC	ATGACGGCAACACCAAAGACACAGCAGCATCTTCTCCTGCTGGAACCGCTCCCGGAACCCACACTGGCAACACTGGGGGAACATTTCGTCATCCATCATTTCAGCACCATGGATGAGCTAAAAAAAATCGCACCGGAAATCCGGGCCATTGCCACGGGCGGGTCCTATGGTGTGGCACCGGAGGTCATGGCCGCCCTCCCCCATCTGGAGATCATCGCCGTCAATGGCGTCGGGCTGGACAGGATTGACCTTGCAGAAGCCAGGAGGCGGCATATCCGGGTTACCGTCACCACGGACATTTCCACCAATGACGTGGCCGACATGGCCATGCTCCTCCTGCTGGCCCTGAAGCGGAATCTCAGAAGCAATGAGCAGTTCCTGCTGAATGGCAGCTGGGCG…	GDY84_04245	GCF_009362775.1
146	✓	✓	A	SACS_RS01830_Pseudomonadota_Parasaccharibacter_apium	SACS_RS01830	2-hydroxyacid dehydrogenase	Parasaccharibacter apium	Pseudomonadota	MTATPKTQQHLLLLEPLPEPTLATLGEHFVIHHFSTMDELKKIAPEIRAIATGGSYGVAPEVMAALPHLEIIAVNGVGLDRIDLAEARRRHIRVTVTTDISTNDVADMAMLLLLALKRNLRSNEQFLLNGSWAAGKLPPLAHSLNGRKLGIAGFGRIGQAVARRAQASNMEVAYFNPHPREGSPLTFEPSLEKLAAWADVLVITLPATAATKHIVNADILAALGKDGVLINTARGSVIDEEALLAALKNRTIAGAGLDVFQNEPTINPAFSTLDNVVLQPHQASATIETRLAMGQNIIDNLLAHFSGKPLLTPAC	ATGACGGCAACACCAAAGACACAGCAGCATCTTCTCCTGCTGGAACCGCTCCCGGAACCCACACTGGCAACACTGGGGGAACATTTCGTCATCCATCATTTCAGCACCATGGATGAGCTAAAAAAAATCGCACCGGAAATCCGGGCCATTGCCACGGGCGGGTCCTATGGTGTGGCACCGGAGGTCATGGCCGCCCTCCCCCATCTGGAGATCATCGCCGTCAATGGCGTCGGGCTGGACAGGATTGACCTTGCAGAAGCCAGGAGGCGGCATATCCGGGTTACCGTCACCACGGACATTTCCACCAATGACGTGGCCGACATGGCCATGCTCCTCCTGCTGGCCCTGAAGCGCAATCTCAGAAGCAATGAGCAGTTCCTGCTGAATGGCAGCTGGGCG…	SACS_0387	GCF_000723565.1
147	✓	✓	A	B6V90_RS02915_Alpha_Parasaccharibacter_apium	B6V90_RS02915	2-hydroxyacid dehydrogenase	Parasaccharibacter apium	Alphaproteobacteria	MTATPKTQQHLLLLEPLPEPTLATLGEHFVIHHFSTMDELKKIAPEIRAIATGGSYGVAPEVMAALPHLEIIAVNGVGLDRIDLAEARRRHIRVTVTTDISTNDVADMAMLLLLALKRNLRSNEQFLLNGSWAAGQLPPLAHSLNGRKLGIAGFGRIGQAVARRAQASNMEVAYFNPHPREGSPLTFEPSLEKLAAWADVLVITLPATAATKHIVNADILAALGKDGVLINTARGSVIDEEALLAALKDRTIAGAGLDVFQNEPTINPAFSTLDNVVLQPHQASATIETRLAMGQNIIDNLLAHFSGKPLLTPAC	ATGACGGCAACACCAAAGACACAGCAGCATCTTCTCCTGCTGGAACCGCTCCCGGAACCCACACTGGCAACACTGGGGGAACATTTCGTCATCCATCATTTCAGCACCATGGATGAGCTAAAAAAAATCGCACCGGAAATCCGGGCCATTGCCACGGGCGGGTCCTATGGTGTGGCACCGGAGGTCATGGCCGCCCTCCCCCATCTGGAGATCATCGCCGTCAATGGCGTCGGGCTGGACAGGATTGACCTTGCAGAAGCCAGGAGGCGGCATATCCGGGTTACCGTCACCACGGACATTTCCACCAATGACGTGGCCGACATGGCCATGCTCCTCCTGCTGGCCCTGAAGCGGAATCTCAGAAGCAATGAGCAGTTCCTGCTGAATGGCAGCTGGGCG…	-	GCF_002079945.1
148	✓	✓	A	IGM82_RS05180_Pseudomonadota_Bombella_apis	IGM82_RS05180	2-hydroxyacid dehydrogenase	Bombella apis	Pseudomonadota	MTATPKTQQHLLLLEPLPEPTLATLGEHFVIHHFSTMDELKKIAPEIRAIATGGSYGVAPEVMAALPHLEIIAVNGVGLDRINLAEARRRHIRVTVTTDISTNDVADMAMLLLLALKRNLRSNEQFLLNGSWAAGKLPPLAHSLNGRKLGIAGFGRIGQAVARRAQASNMEVAYFNPHPREGSPLTFEPSLEKLAAWADVLVITLPATAATKHIVNADILAALGKDGVLINTARGSVIDEEALLAALKDRTIAGAGLDVFQNEPTINPAFSTLDNVVLQPHQASATIETRLAMGQNIIDNLLAHFSGKPLLTPAC	ATGACGGCAACACCAAAGACACAGCAGCATCTTCTCCTGCTGGAACCGCTCCCGGAACCCACACTGGCAACACTGGGGGAACATTTCGTCATCCATCATTTCAGCACCATGGATGAGCTAAAAAAAATCGCACCGGAAATCCGGGCCATTGCCACGGGCGGGTCCTATGGTGTGGCACCGGAGGTCATGGCCGCCCTCCCCCATCTGGAGATCATCGCCGTCAATGGCGTCGGGCTGGACAGGATTAACCTTGCAGAAGCCAGGAGGCGGCATATCCGGGTTACCGTCACCACGGACATTTCCACCAATGACGTGGCCGACATGGCCATGCTCCTCCTGCTGGCCCTGAAGCGCAATCTCAGAAGCAATGAGCAGTTCCTGCTGAATGGCAGCTGGGCG…	IGM82_05180	GCF_014878255.1
149	✓	✓	A	BK793_RS07640_Alpha_Saccharibacter_sp._M18	BK793_RS07640	2-hydroxyacid dehydrogenase	Saccharibacter sp. M18	Alphaproteobacteria	MTATPKTQQHLLLLEPLPDPTLATLGEHFVIHHFSTMDELKKIAPEIRAIATGGSYGVAPEVMAALPHLEIIAVNGVGLDRIDLAEARRRHIRVTVTTDISTNDVADMAMLLLLALKRNLRSNEQFLLNGSWAAGKLPPLAHSLNGRKLGIAGFGRIGQAVARRAQASDMEVAYFNPHPREGSPLTFEPSLEKLAAWADVLVITLPATAATKHIVNADILAALGKDGVLINTARGSVIDEEALLAALEDRTIAGAGLDVFQNEPTINPAFSTLDNVVLQPHQASATIETRLAMGQNIIDNLLAHFSGKPLLTPAC	ATGACGGCAACACCAAAGACACAGCAGCATCTTCTCCTGCTGGAACCGCTCCCGGACCCCACACTGGCAACGCTGGGGGAACATTTCGTCATCCATCACTTCAGCACCATGGATGAACTAAAAAAAATCGCACCGGAAATCCGGGCCATTGCCACGGGCGGGTCCTATGGTGTGGCACCGGAGGTCATGGCCGCCCTCCCCCATCTGGAGATCATCGCCGTCAACGGCGTCGGGCTGGACAGGATTGACCTTGCAGAAGCCAGGAGGCGGCATATCCGGGTTACCGTCACCACGGACATTTCCACCAATGACGTGGCCGACATGGCCATGCTCCTCCTGCTGGCCCTGAAGCGGAATCTCAGAAGCAATGAGCAGTTCCTGCTGAATGGCAGCTGGGCG…	-	GCF_002150105.1
150	✓	✓	A	AL01_RS04230_Pseudomonadota_Bombella_intestini	AL01_RS04230	2-hydroxyacid dehydrogenase	Bombella intestini	Pseudomonadota	MTASSWTKQHLLLLEPLPEPTLAVLAEHFIIHPFTNMDDLTKIAPDIRAIATGGSYGVAPEVMAALPHLEIIAVNGVGLDRIDLTEARKRHIRVTVTTDISTNDVADMAMLLLLALKRNLKANEQFLLDGNWAAGKLPPLAHSLNGRKLGIAGFGRIGQAVARRAQASNMEVAYFNPHPREGSSLPFEPSLKALAAWADVLVITLPATAATKNIINADILAALGKDGVLINTARGSVIDEEALLAALKSKSIAGAGLDVFQNEPTINPAFLTLDNVVLQPHQASATIETRLAMGQNIIDNLLAHFSGKPLLTPAC	ATGACTGCATCATCTTGGACAAAACAGCATCTGCTTCTGTTGGAGCCTCTTCCAGAACCCACCTTGGCGGTACTGGCGGAACATTTCATCATCCATCCTTTCACCAATATGGATGATCTGACCAAGATTGCGCCGGATATCCGAGCCATTGCTACAGGAGGCTCCTACGGCGTAGCACCTGAGGTCATGGCCGCTCTGCCACATCTGGAGATTATTGCCGTTAACGGGGTTGGACTGGACAGGATCGACCTTACAGAAGCCCGAAAGAGGCATATCCGGGTGACCGTCACCACGGACATTTCCACTAATGATGTCGCCGACATGGCCATGCTCCTCCTGCTGGCCTTGAAGCGTAATCTCAAGGCTAATGAACAGTTCCTGCTTGATGGCAACTGGGCA…	AL01_04370	GCF_002003665.1
151	✓	✓	A	CPA57_RS05890_Pseudomonadota_Bombella_favorum	CPA57_RS05890	2-hydroxyacid dehydrogenase	Bombella favorum	Pseudomonadota	MTASSWTKQHLLLLEPLPEPTLASLAEYFIIHPFTNMDDLAKIAPDIRAIATGGSYGVAPEVMAALPHLEIIAVNGVGLDKIDLTGAQKRHIRVTVTTDISTNDVADMAMLLLLALKRNLKTNEQFLLDGNWAAGKLPPLAHSLNGRKLGIAGFGRIGQAVARRAQASNMEVAYFNPHPREGSTLTFEPSLKALAAWADILVITLPATAATKNIVNADILAALGKNGVLINTARGSVIDEEALLTALKSKSIAGAGLDVFQNEPTINPAFLTLDNVVLQPHQASATIETRLAMGQNIIDNLLAYFSGKPLLTPAC	ATGACTGCATCATCTTGGACAAAACAGCACCTGCTTCTGCTGGAACCTCTTCCAGAACCCACCTTGGCATCACTGGCAGAATATTTCATCATTCATCCTTTCACCAATATGGATGATCTAGCAAAGATTGCGCCGGATATTCGGGCCATCGCTACGGGAGGCTCCTACGGCGTAGCACCCGAGGTCATGGCTGCTCTGCCACATCTGGAGATTATTGCCGTCAACGGGGTTGGGCTGGACAAGATCGACCTTACAGGAGCCCAGAAACGACATATCCGGGTTACCGTTACCACAGACATTTCCACCAACGATGTCGCCGACATGGCCATGCTCCTCCTGCTGGCCCTGAAGCGTAATCTCAAAACTAATGAACAGTTCCTGCTTGATGGCAACTGGGCG…	CPA57_05910	GCF_014048475.1
152	✓	✓	A	CPA56_RS05955_Pseudomonadota_Bombella_mellum	CPA56_RS05955	2-hydroxyacid dehydrogenase	Bombella mellum	Pseudomonadota	MTETSQTKRPLLLLEPLPEPTLKTLSEHFTIHPFTSMDELAKIASGIQAIATGGSYGVAPEVMAALPDLKIIAVNGVGLDRIDVAEAKRRNIHVTVTTDISTNDVADMTMLLLLALKRNLKSNEQFLLDGQWADGKLPPLAHSLNGRRLGIAGFGRIGQAVARRAEASNMEVAYFNPHPRTGSPLTFEPDLGKLASWADVLVITLPATPETKHIINADILEALGKDGVLINTARGSVIDEDALLAALKNRTIAGAGLDVFQNEPKINPAFLSLENVVLQPHQASATVETRLAMGQNIIDNLLAFFSGKPLLTPVC	ATGACCGAAACATCTCAGACAAAACGGCCTCTCCTTCTGCTGGAGCCGCTCCCCGAACCAACCCTGAAAACCCTGTCGGAGCATTTCACCATCCATCCCTTCACCAGCATGGATGAGCTGGCAAAGATCGCCTCGGGCATCCAGGCCATTGCCACGGGCGGCTCCTACGGTGTGGCTCCTGAGGTCATGGCGGCCCTGCCGGACCTGAAGATCATCGCCGTCAATGGTGTCGGGCTGGACAGGATCGACGTTGCCGAAGCCAAGCGGCGCAACATCCACGTCACCGTCACGACGGACATTTCCACCAATGATGTGGCCGACATGACCATGCTTCTCCTGCTGGCCCTGAAACGTAACCTGAAAAGCAACGAACAGTTTCTTCTGGATGGCCAGTGGGCT…	CPA56_05930	GCF_014048465.1
153	✓	✓	A	BG621_RS04875_Alpha_Parasaccharibacter_apium	BG621_RS04875	2-hydroxyacid dehydrogenase	Parasaccharibacter apium	Alphaproteobacteria	MSPKQPLLLLEPLPAPTMEALAKDFTLLQFSTLNALKEVAPTIRAVATGGSYGVAPEIMAALPNLEIIAVNGVGLDRIDLTEAKKRAICVTVTTDISTDDVADMAMLLLLALKRNLRANETFLRKGTWADGTLPPLAHSLKGRKLGIAGFGRIGQAVAQRAQASAMEVAYFSGHHHANSPLAFEPDLKALAHWADVLVLTLPATAQTKGLINAEILEALGKDGVLINTARGSVVDEDALLTALQNKTIAGAGLDVFQNEPKINPAFFALENVVLQPHQGSATIETRLAMGQNIIDNLHAYFSGKPLLTPAY	ATGTCCCCAAAACAACCCCTCCTGCTTTTAGAACCCCTCCCCGCCCCTACGATGGAAGCCCTCGCAAAGGACTTCACGCTTCTACAGTTCAGCACGTTAAACGCTCTTAAAGAGGTTGCACCTACCATTCGGGCAGTTGCTACAGGCGGCTCCTACGGCGTTGCCCCAGAGATCATGGCCGCCTTACCTAATCTCGAAATCATCGCTGTTAATGGTGTGGGGTTAGACCGCATCGACCTGACAGAGGCCAAAAAGCGCGCTATCTGCGTCACTGTCACAACTGACATCTCCACCGATGATGTAGCCGATATGGCCATGCTACTCCTACTCGCGCTCAAGCGTAATCTAAGAGCCAATGAGACGTTTTTACGCAAAGGCACATGGGCTGATGGGACATTG…	BG621_04860	GCF_002592045.1
154	✓	✓	A	GM556_RS05990_Pseudomonadota_Bombella_sp._ESL0378	GM556_RS05990	2-hydroxyacid dehydrogenase	Bombella sp. ESL0378	Pseudomonadota	MSPKQPLLLLEPLPAPTMEALAKDFTLLQFSTLDALKEVAPTIRAVATGGSYGVAPEIMAALPNLEIIAVNGVGLDRIDLTEAKKRAIRVTVTTDISTDDVADMAMLLLLALKRNLRSNETFLRKSTWADGTLPPLAHSLKGRKLGIAGFGRIGQAVAQRAQASAMEVAYFSGHHHANSPLAFEPDLKALAHWADVLVLTLPATAQTKGLINAEILEALGKDGVLINTARGSVVDEDALLTALQNKTIAGAGLDVFQNEPKINPAFFALENVVLQPHQGSATIETRLAMGQNIIDNLHAYFSGKPLLTPAY	ATGTCCCCAAAACAACCCCTCCTGCTTTTAGAACCCCTCCCCGCCCCTACGATGGAGGCCCTCGCAAAGGACTTCACGCTTCTACAATTCAGCACGTTAGACGCTCTTAAAGAGGTTGCACCTACCATTCGGGCAGTTGCTACAGGCGGCTCCTACGGCGTTGCCCCAGAGATCATGGCCGCCTTACCTAATCTCGAAATCATCGCTGTTAATGGTGTGGGGTTAGACCGCATCGACCTGACAGAGGCCAAAAAGCGCGCTATCCGCGTCACTGTCACAACTGACATCTCCACCGATGATGTAGCCGATATGGCCATGCTGCTTCTACTCGCGCTCAAGCGTAATCTAAGATCCAATGAGACGTTTTTACGCAAAAGCACATGGGCTGATGGGACATTG…	GM556_05990	GCF_009725845.1
155	✓	✓	A	GM557_RS07055_Pseudomonadota_Bombella_sp._ESL0385	GM557_RS07055	2-hydroxyacid dehydrogenase	Bombella sp. ESL0385	Pseudomonadota	MSPKQPLLLLEPLPAPTMEALAKDFTLLQFSTLDALKEVAPTIRAVATGGSYGVAPEIMAALPNLEIIAVNGVGLDRIDLTEAKKRAIRVTVTTDISTDDVADMAMLLLLALKRNLRANETFLRKGAWADGTLPPLAHSLKGRKLGIAGFGRIGQAVAQRAQASAMEVAYFSGHHHANSPLAFEPDLKALAHWADVLVLTLPATAQTKGLINAEILEALGKDGVLINTARGSVVDEDALLTALQNKTIAGAGLDVFQNEPKINPAFFALENVVLQPHQGSATIETRLAMGQNIIDNLHAYFSGKPLLTPAY	ATGTCCCCAAAACAACCCCTCCTGCTTTTAGAACCCCTCCCCGCCCCTACGATGGAGGCCCTCGCAAAGGACTTCACGCTTCTACAGTTCAGCACGTTAGACGCTCTTAAAGAGGTTGCACCTACCATTCGGGCAGTTGCTACAGGCGGCTCCTACGGCGTTGCCCCAGAGATCATGGCCGCCTTACCTAATCTCGAAATCATCGCTGTTAATGGTGTGGGCTTAGACCGCATCGACCTGACAGAGGCCAAAAAGCGCGCTATCCGCGTCACTGTCACAACTGACATCTCCACCGATGATGTAGCCGATATGGCCATGCTGCTTCTACTCGCGCTCAAGCGTAATCTAAGAGCCAATGAGACGTTTTTACGCAAAGGCGCATGGGCTGATGGGACATTG…	GM557_07055	GCF_009725755.1
156	✓	✓	A	GS501_RS07425_Pseudomonadota_Saccharibacter_sp._17.LH.SD	GS501_RS07425	2-hydroxyacid dehydrogenase	Saccharibacter sp. 17.LH.SD	Pseudomonadota	MAKLVDLLLIEPLPDAIEEQLKQHFTLHRFTTVDALQPIASEIRAVATGGSYGIAPDIMAALPALEIVAVNGVGLDRVDLKEAKRRHIRVTVTTNISTGDVADTAMMLLLALKRHLNQNERYLRDGRWPKEGMPPLAHSLGSKKLGIAGFGRIGQAIARRALASDMDVAYFNTHQRPESPLAFFPDINKLAQWADILVISLAAGPSTANIVSQKTLEALGPQGVLINVARGSIVDEKALITALKEKKIAGAGLDVFQNEPDINPEFLTLANTVLQPHQASATVETRLKMGQNVVDNLLAHFSGKELLTPAL	ATGGCTAAGTTAGTAGACCTTCTTCTCATTGAGCCCCTTCCAGACGCTATTGAAGAACAACTGAAACAGCATTTTACACTGCATCGTTTCACCACCGTTGACGCGCTTCAACCGATTGCGTCAGAGATTCGTGCGGTCGCGACAGGGGGCTCTTACGGCATTGCTCCTGACATTATGGCCGCATTACCAGCCTTAGAAATTGTTGCTGTCAATGGGGTGGGATTGGATCGTGTTGATTTGAAAGAAGCTAAACGACGCCATATTCGCGTCACCGTCACCACCAATATCTCAACAGGCGATGTAGCTGACACGGCTATGATGCTTCTTCTCGCCTTAAAACGTCATCTCAACCAAAATGAACGTTATCTCCGTGACGGCCGGTGGCCTAAAGAAGGGATG…	GS501_07440	GCF_009834805.1
157	✓	✓	A	F457_RS0109060_Alpha_Saccharibacter_floricola_DSM_15669	F457_RS0109060	2-hydroxyacid dehydrogenase	Saccharibacter floricola DSM 15669	Alphaproteobacteria	MPTRPYLLLLEPLPDQTETTLAQHFTLHRFTTLADLTPIAPSIRAVATGGSYGIDPEVMATLPALEIIAVNGVGLDRVDLTEARRRQIRVTVTTDISTSDVADSAMLLLLTLKRNFTENQAYLRSGQWATNGMPPSAHSLTGLKLGVAGFGRIGQAIARRAEASDMKVAYFNRTQREKSSLPFFAELKDLAQWSDVLVVSLPAVPGTQNLINADILNALGPTGVLINIARGSIVDEKALIHALNNGIIAGAGLDVFQNEPNINPEFFTLENTVVQPHQGSATVETRSKMGKNIIDNLLAHFEGRPLLTPVI	ATGCCTACACGTCCTTATTTATTGCTTCTCGAACCTCTGCCTGACCAAACCGAGACCACGCTCGCCCAGCATTTTACCCTTCACCGCTTCACGACATTAGCCGACCTTACCCCCATCGCACCGTCGATCCGTGCCGTCGCGACAGGTGGTTCTTACGGGATCGACCCTGAAGTTATGGCCACTCTGCCAGCCTTGGAGATTATTGCCGTCAATGGTGTCGGACTCGACCGCGTGGATCTAACAGAGGCACGCAGACGGCAGATCCGCGTAACGGTTACTACTGACATTTCCACCAGTGACGTCGCCGACTCAGCCATGCTCCTGCTACTCACCTTAAAGCGGAATTTCACTGAGAATCAGGCTTATCTCCGTTCTGGACAATGGGCGACGAACGGAATG…	-	GCF_000378165.1
158	✓	✓	A	GS529_RS02585_Pseudomonadota_Saccharibacter_sp._EH70	GS529_RS02585	2-hydroxyacid dehydrogenase	Saccharibacter sp. EH70	Pseudomonadota	MPTRPYLLLLEPLPDQTETALAKHFTLHRFTTLADLTPIAPSIRAVATGGSYGIDPEVMAALPALEMIAVNGVGLDRVDLAEARRRQIRVTVTTDISTSDVADSAMLLLLTLKRNFTENQAYLRSGQWATNGMPPSAHSLTGLKLGIAGFGRIGQAIARRAEASDMDVAYFNRTQREKSPLPFFADLKDLAQWSDVLVVSLPAVPGTQNLINADILRALGPTGVLINIARGSIVDEKALIHALNNGTIAGAGLDVFQNEPNINPEFFTLKNTVVQPHQGSATVETRSKMGQNIIDNLLAHFEGRPLLTPVI	ATGCCGACACGTCCTTATTTATTGCTTCTCGAACCTCTGCCTGACCAAACCGAGACCGCGCTCGCCAAGCATTTTACCCTTCACCGCTTCACGACATTAGCCGACCTTACCCCCATCGCACCGTCTATTCGTGCCGTTGCGACAGGTGGTTCTTACGGGATCGACCCTGAAGTTATGGCCGCTCTTCCAGCTCTGGAGATGATTGCCGTCAATGGTGTCGGACTCGACCGCGTGGATCTAGCAGAGGCACGCAGACGGCAGATCCGCGTAACGGTTACTACCGACATTTCCACCAGTGATGTCGCCGACTCAGCCATGCTCCTGCTACTCACCTTAAAGCGGAATTTCACTGAAAATCAGGCTTATCTGCGTTCTGGACAATGGGCGACGAACGGGATG…	GS529_02585	GCF_009834795.1
159	✓	✓	A	GS537_RS00835_Pseudomonadota_Saccharibacter_sp._EH60	GS537_RS00835	2-hydroxyacid dehydrogenase	Saccharibacter sp. EH60	Pseudomonadota	MPTRPYLLLLEPLPDQTETALAKHFTLHRFTTLADLTPIAPSIRAVATGGSYGIDPEVMAALPALEMIAVNGVGLDRVDLAEARRRQIRVTVTTDISTSDVADSAMLLLLTLKRNFTENQAYLRSGQWATNGMPPSAHSLTGLKLGIAGFGRIGQAIARRAEASDMDVAYFNRTQREKSPLPFFADLKDLAQWSDVLVVSLPAVPGTQNLINADILRALGPTGVLINIARGSIVDEKALIHALNNGTIAGAGLDVFQNEPNINPEFFTLKNTVVQPHQGSATVETRSKMGQNIIDNLLAHFEGRPLLTPVI	ATGCCGACACGTCCTTATTTATTGCTTCTCGAACCTCTGCCTGACCAAACCGAGACCGCGCTCGCCAAGCATTTTACCCTTCACCGCTTCACGACATTAGCCGACCTTACCCCCATCGCACCGTCTATTCGTGCCGTTGCGACAGGTGGTTCTTACGGGATCGACCCTGAAGTTATGGCCGCTCTTCCAGCTCTGGAGATGATTGCCGTCAATGGTGTCGGACTCGACCGCGTGGATCTAGCAGAGGCACGCAGACGGCAGATCCGCGTAACGGTTACTACCGACATTTCCACCAGTGATGTCGCCGACTCAGCCATGCTCCTGCTACTCACCTTAAAGCGGAATTTCACTGAAAATCAGGCTTATCTGCGTTCTGGACAATGGGCGACGAACGGGATG…	GS537_00835	GCF_009834775.1
160	✓	✓	A	GS535_RS00815_Pseudomonadota_Saccharibacter_sp._EH611	GS535_RS00815	2-hydroxyacid dehydrogenase	Saccharibacter sp. EH611	Pseudomonadota	MPTRPYLLLLEPLPDQTETALAKHFTLHRFTTLADLTPIAPSIRAVATGGSYGIDPEVMAALPALEMIAVNGVGLDRVDLAEARRRQIRVTVTTDISTSDVADSAMLLLLTLKRNFTENQAYLRSGQWATNGMPPSAHSLTGLKLGIAGFGRIGQAIARRAEASDMDVAYFNRTQREKSPLPFFADLKDLAQWSDVLVVSLPAVPGTQNLINADILRALGPTGVLINIARGSIVDEKALIHALNNGTIAGAGLDVFQNEPNINPEFFTLKNTVVQPHQGSATVETRSKMGQNIIDNLLAHFEGRPLLTPVI	ATGCCGACACGTCCTTATTTATTGCTTCTCGAACCTCTGCCTGACCAAACCGAGACCGCGCTCGCCAAGCATTTTACCCTTCACCGCTTCACGACATTAGCCGACCTTACCCCCATCGCACCGTCTATTCGTGCCGTTGCGACAGGTGGTTCTTACGGGATCGACCCTGAAGTTATGGCCGCTCTTCCAGCTCTGGAGATGATTGCCGTCAATGGTGTCGGACTCGACCGCGTGGATCTAGCAGAGGCACGCAGACGGCAGATCCGCGTAACGGTTACTACCGACATTTCCACCAGTGATGTCGCCGACTCAGCCATGCTCCTGCTACTCACCTTAAAGCGGAATTTCACTGAAAATCAGGCTTATCTGCGTTCTGGACAATGGGCGACGAACGGGATG…	GS535_00815	GCF_009834765.1
161	✓	✓	A	GT348_RS06435_Pseudomonadota_Aristophania_vespae	GT348_RS06435	2-hydroxyacid dehydrogenase	Aristophania vespae	Pseudomonadota	MSSSSTPPQIDLLVLDDVKDSILETLKSHFIVHIYKDEESLKPIASKIRAVATTGGMGMMRPDLMASLPNLEIISVNGVGTDRINLEEAAKRNIAITIATNVSTNDVADTAMMLLLNLKRHFRFNEDYLYEGKWSREGYPPLAHSLEKCRLGVVGFGHIGQAIARRATASEMEVAYYNRRPRSETSYKYIPDLIELASWSDILVLAVPGCAETDKMIDASILKALGPQGVLINIARGSVVDEEALIKALENGTIAGAGLDVFCNEPHINPAFLKLKNVTLQPHQGSATEETRQNLGQNMIDNLLAHFSGKKLLTPLT	GTGTCCTCTTCTTCTACACCCCCTCAAATTGATCTTCTCGTTCTCGATGATGTTAAAGACAGTATTTTAGAAACGCTTAAAAGCCACTTTATCGTTCATATTTATAAGGATGAAGAAAGCTTAAAGCCTATAGCGTCTAAAATTAGGGCTGTTGCCACAACGGGCGGTATGGGCATGATGAGGCCAGATCTCATGGCCAGTTTGCCTAATCTTGAAATTATCAGTGTTAATGGTGTCGGAACGGACAGAATTAATTTAGAAGAAGCTGCAAAACGCAATATTGCGATTACAATTGCTACAAATGTTTCAACTAATGATGTTGCCGACACAGCAATGATGCTGCTCTTAAATTTAAAACGTCATTTCCGCTTTAATGAAGATTACCTTTATGAAGGAAAA…	GT348_06435	GCF_009906835.1
162	✓	✓	A	E3E12_RS07610_Pseudomonadota_Formicincola_oecophyllae	E3E12_RS07610	2-hydroxyacid dehydrogenase	Formicincola oecophyllae	Pseudomonadota	MVEKVEMVNKVDNTALKGAQPDKPLLLVLEAFSPEALQAMAAHFTLIIMPSPQWPDAASLAPVAGSITAIATAGAPGVPQPIMDMLPNLKMVAVNGVGTDAINLQACKERGIAVSTTQGLQTDAVADMAMALLLAVKRHVVFNDRYVREGLWATKGYPPLGSGLAGNKLGLVGYGTIGQAIAERARAFRMEVGYFCRHEVAGQKGAGARFFPALAEMASWCDDLVLILPGGPATQNLVDGAILRALGAQGCLVNVARGSVVDEPALLKALQERTIMGAGLDVFWNEPDINKAFFSLDNVVLSPHQGSATIQTRVAMARNVLDNLLAFFADRPLLTPVKL	ATGGTTGAAAAGGTAGAAATGGTTAACAAAGTTGACAACACCGCCCTGAAAGGCGCCCAGCCAGACAAGCCCCTGCTGCTGGTGCTGGAGGCCTTCTCCCCCGAGGCCCTACAGGCCATGGCGGCGCATTTCACGCTCATCATCATGCCTTCACCGCAATGGCCAGACGCGGCCTCCCTGGCGCCTGTAGCTGGCAGCATCACCGCCATTGCCACAGCGGGCGCGCCTGGCGTGCCACAGCCCATCATGGACATGCTGCCCAACCTCAAAATGGTGGCGGTCAACGGCGTGGGGACGGACGCCATCAACCTTCAGGCTTGCAAGGAACGCGGCATTGCCGTCAGCACCACCCAGGGGCTGCAGACGGACGCTGTGGCTGACATGGCCATGGCACTGCTG…	E3E12_07515	GCF_006542395.2
163	✓	✓	A	E3E12_RS01735_Pseudomonadota_Formicincola_oecophyllae	E3E12_RS01735	2-hydroxyacid dehydrogenase	Formicincola oecophyllae	Pseudomonadota	MTTPIPNPQGQPGLLLLGTVWPEKAVEAFRQFFAVHRFEKMADLNQAALAQIGPGIKAVATGFVPGLPGPVMAALPALQAIAVDGVGTDLVDMAQAHKRGIAVMTEAGAPIITHDVADMAMALLLAVKRRVVFNNQWVRSGDWAAKGLPPLGSSLSGCKMGLAGFGHIGQAIARRAAAAEMTIAYWQRHQVPQSPHPFMATLLELAQWADVLVLAMPATAATRGIVNGAVLEALGEQGVLINIARGALVDEQALIAALAGGRLAGAGLDVFDHEPAINPAFLMLQNTVLSPHQASATFKDRLDTALDCLGKLKAFFKLG	ATGACAACCCCAATACCCAACCCCCAGGGCCAGCCCGGCCTCCTTCTGTTAGGCACTGTTTGGCCTGAAAAAGCCGTTGAGGCCTTCAGGCAGTTTTTTGCTGTCCACCGTTTTGAAAAAATGGCCGACCTCAACCAGGCGGCGCTCGCGCAGATTGGGCCAGGCATCAAGGCGGTGGCCACTGGCTTTGTGCCGGGTCTTCCTGGGCCTGTCATGGCGGCTTTGCCTGCCCTCCAAGCCATTGCGGTGGATGGCGTTGGCACAGATTTAGTTGACATGGCCCAAGCGCATAAGCGCGGCATCGCCGTCATGACGGAGGCAGGCGCGCCCATCATCACCCATGATGTCGCTGACATGGCCATGGCGCTTCTGTTGGCCGTCAAACGCCGGGTGGTCTTC…	E3E12_01735	GCF_006542395.2
164	✓	✓	A	EDC31_RS09915_Pseudomonadota_Acidomonas_methanolica	EDC31_RS09915	2-hydroxyacid dehydrogenase	Acidomonas methanolica	Pseudomonadota	MTEPMTERPQILQIDPLTRPVQERLDAAFTVHRFQSLDALAPVAAAIRGVATSPLSGLSSDIIDTLPHLEFVAVNGVGMDKIDLAACKRRGIHVTAATGVLSDDVADMAIGLMIDVLRGISAGDRFVRAGKWGREPVPNARTLTGKTVGVVGLGRIGRAVAERCAALKMKSAYFSRSRSADAAYPYYASARALAEASDVLVLAVPGGPETTKMIDAEVLNALGPNGYLVNIARGSVVDEEALVAALREKRIAGAALDVFADEPHVPEALLTMENVVLQAHRGSATREVRKAMGDLVVDNLLAHFAGRKPLTPPVV	ATGACGGAGCCCATGACCGAACGCCCGCAGATCCTTCAGATCGACCCGCTGACGCGCCCGGTGCAGGAACGGCTCGACGCCGCCTTCACCGTCCATCGCTTCCAGTCCCTCGATGCGCTCGCGCCCGTCGCCGCCGCCATTCGCGGTGTCGCGACCAGCCCGTTGAGCGGCCTGTCCTCCGACATCATCGACACCTTGCCGCATCTTGAATTCGTCGCCGTCAACGGCGTGGGGATGGACAAGATCGACCTCGCCGCCTGCAAGCGGCGCGGCATCCATGTCACCGCCGCGACAGGCGTGCTGAGCGATGACGTGGCGGATATGGCGATCGGCCTCATGATCGACGTGCTGCGCGGCATCTCCGCCGGAGACCGCTTCGTCCGCGCCGGGAAATGGGGG…	EDC31_11168	GCF_004346035.1
165	✓	✓	A	TY20_RS12435_Alpha_Acidomonas_methanolica_NBRC_104435	TY20_RS12435	2-hydroxyacid dehydrogenase	Acidomonas methanolica NBRC 104435	Alphaproteobacteria	MTERPQILQIDPLTRPVQERLDAAFTVHRFQSLDALAPVAAAIRGVATSPLSGLSSDIIDTLPHLEFVAVNGVGMDKIDLAACKRRGIHVTAATGVLSDDVADMAIGLMIDVLRGISAGDRFVRAGKWGREPVPNARTLTGKTVGVVGLGRIGRAVAERCAALKMKSAYFSRSRSADAAYPYYASARALAEASDVLVLAVPGGPETTKMIDAEVLNALGPNGYLVNIARGSVVDEEALVAALREKRIAGAALDVFADEPHVPEALLTMENVVLQAHRGSATREVRKAMGDLVVDNLLAHFAGRKPLTPPVV	ATGACCGAACGCCCGCAGATCCTTCAGATCGACCCGCTGACGCGCCCGGTGCAGGAACGGCTCGACGCCGCCTTCACCGTCCATCGCTTCCAGTCCCTCGATGCGCTCGCGCCCGTCGCCGCCGCCATTCGCGGTGTCGCGACCAGCCCGTTGAGCGGCCTGTCCTCCGACATCATCGACACCTTGCCGCATCTTGAATTCGTCGCCGTCAACGGCGTGGGGATGGACAAGATCGACCTCGCCGCCTGCAAGCGGCGCGGCATCCATGTCACCGCCGCGACAGGCGTGCTGAGCGATGACGTGGCGGATATGGCGATCGGCCTCATGATCGACGTGCTGCGCGGCATCTCCGCCGGAGACCGCTTCGTCCGCGCCGGGAAATGGGGGCGTGAGCCGGTG…	Amme_093_024	GCF_000617865.1
166	✓	✓	A	AME01nite_RS10800_Pseudomonadota_Acidomonas_methanolica_NBRC_104435	AME01nite_RS10800	2-hydroxyacid dehydrogenase	Acidomonas methanolica NBRC 104435	Pseudomonadota	MTEPMTERPQILQIDPLTRPVQERLDAAFTVHRFQSLDALAPVAAAIRGVATSPLSGLSSDIIDTLPHLEFVAVNGVGMDKIDLAACKRRGIHVTAATGVLSDDVADMAIGLMIDVLRGISAGDRFVRAGKWGREPVPNARTLTGKTVGVVGLGRIGRAVAERCAALKMKSAYFSRSRSADAAYPYYASARALAEASDVLVLAVPGGPETTKMIDAEVLNALGPNGYLVNIARGSVVDEEALVAALREKRIAGAALDVFADEPHVPEALLTMENVVLQAHRGSATREVRKAMGDLVVDNLLAHFAGRKPLTPPVV	ATGACGGAGCCCATGACCGAACGCCCGCAGATCCTTCAGATCGACCCGCTGACGCGCCCGGTGCAGGAACGGCTCGACGCCGCCTTCACCGTCCATCGCTTCCAGTCCCTCGATGCGCTCGCGCCCGTCGCCGCCGCCATTCGCGGTGTCGCGACCAGCCCGTTGAGCGGCCTGTCCTCCGACATCATCGACACCTTGCCGCATCTTGAATTCGTCGCCGTCAACGGCGTGGGGATGGACAAGATCGACCTCGCCGCCTGCAAGCGGCGCGGCATCCATGTCACCGCCGCGACAGGCGTGCTGAGCGATGACGTGGCGGATATGGCGATCGGCCTCATGATCGACGTGCTGCGCGGCATCTCCGCCGGAGACCGCTTCGTCCGCGCCGGGAAATGGGGG…	AME01nite_21250	GCF_007988925.1
167	✓	✓	A	AME01nite_RS15560_Pseudomonadota_Acidomonas_methanolica_NBRC_104435	AME01nite_RS15560	2-hydroxyacid dehydrogenase	Acidomonas methanolica NBRC 104435	Pseudomonadota	MPHDGAPDILVPDVLVIESLPPAAQAELERRHATHRFTSLKALHAVAEGIRAVVTGGGTGLDPAIMGALPGLRLIAVNGVGTDRIDLVEAERRGIAVSTTRGLLDADVADLAMGLMLDVMRGISANDRFVRAGEWLKGGPPLGDAITGKKLGIVGLGAIGEGIARRGAAFGMRIAYHTRREKPGSSYTYYSDIVALAHWCDVLVLALPGGPATSGLVNRAVIDAIGPQGYLVNVARGSVVDEPELVDALKNGRLGGAGLDVFAHEPQVPEALLGLENVVLQAHRGSATKEVRAAMAAHVIAALDGLAGS	ATGCCTCATGACGGCGCGCCTGACATTCTCGTTCCTGACGTTCTCGTTATCGAATCGCTTCCCCCCGCGGCGCAGGCGGAACTGGAGCGGCGCCACGCCACGCACCGCTTCACCTCGCTCAAGGCGCTGCACGCTGTCGCCGAAGGCATCCGCGCGGTCGTCACGGGCGGCGGCACGGGGCTCGATCCCGCCATCATGGGGGCCCTTCCCGGCCTGCGGCTGATCGCCGTCAACGGTGTGGGAACGGACCGGATCGATCTCGTGGAGGCCGAGCGGCGCGGTATCGCCGTCAGCACCACGCGCGGGCTGCTGGATGCCGATGTGGCCGATCTCGCCATGGGACTGATGCTGGATGTGATGCGCGGGATTTCGGCCAATGACCGTTTCGTGCGCGCCGGG…	AME01nite_30410	GCF_007988925.1
168	✓	✓	A	EDC31_RS15625_Pseudomonadota_Acidomonas_methanolica	EDC31_RS15625	2-hydroxyacid dehydrogenase	Acidomonas methanolica	Pseudomonadota	MPHDGAPDILVPDVLVIESLPPAAQAELERRHATHRFTSLKALHAVAEGIRAVVTGGGTGLDPAIMGALPGLRLIAVNGVGTDRIDLVEAERRGIAVSTTRGLLDADVADLAMGLMLDVMRGISANDRFVRAGEWLKGGPPLGDAITGKKLGIVGLGAIGEGIARRGAAFGMRIAYHTRREKPGSSYTYYSDIVALAHWCDVLVLALPGGPATSGLVNRAVIDAIGPQGYLVNVARGSVVDEPELVDALKNGRLGGAGLDVFAHEPQVPEALLGLENVVLQAHRGSATKEVRAAMAAHVIAALDGLAGS	ATGCCTCATGACGGCGCGCCTGACATTCTCGTTCCTGACGTTCTCGTTATCGAATCGCTTCCCCCCGCGGCGCAGGCGGAACTGGAGCGGCGCCACGCCACGCACCGCTTCACCTCGCTCAAGGCGCTGCACGCTGTCGCCGAAGGCATCCGCGCGGTCGTCACGGGCGGCGGCACGGGGCTCGATCCCGCCATCATGGGGGCCCTTCCCGGCCTGCGGCTGATCGCCGTCAACGGTGTGGGAACGGACCGGATCGATCTCGTGGAGGCCGAGCGGCGCGGTATCGCCGTCAGCACCACGCGCGGGCTGCTGGATGCCGATGTGGCCGATCTCGCCATGGGACTGATGCTGGATGTGATGCGCGGGATTTCGGCCAATGACCGTTTCGTGCGCGCCGGG…	EDC31_13815	GCF_004346035.1
169	✓	✓	A	TY20_RS14990_Alpha_Acidomonas_methanolica_NBRC_104435	TY20_RS14990	2-hydroxyacid dehydrogenase	Acidomonas methanolica NBRC 104435	Alphaproteobacteria	MPHDGAPDILVPDVLVIESLPPAAQAELERRHATHRFTSLKALHAVAEGIRAVVTGGGTGLDPAIMGALPGLRLIAVNGVGTDRIDLVEAERRGIAVSTTRGLLDADVADLAMGLMLDVMRGISANDRFVRAGEWLKGGPPLGDAITGKKLGIVGLGAIGEGIARRGAAFGMRIAYHTRREKPGSSYTYYSDIVALAHWCDVLVLALPGGPATSGLVNRAVIDAIGPQGYLVNVARGSVVDEPELVDALKNGRLGGAGLDVFAHEPQVPEALLGLENVVLQAHRGSATKEVRAAMAAHVIAALDGLAGS	ATGCCTCATGACGGCGCGCCTGACATTCTCGTTCCTGACGTTCTCGTTATCGAATCGCTTCCCCCCGCGGCGCAGGCGGAACTGGAGCGGCGCCACGCCACGCACCGCTTCACCTCGCTCAAGGCGCTGCACGCTGTCGCCGAAGGCATCCGCGCGGTCGTCACGGGCGGCGGCACGGGGCTCGATCCCGCCATCATGGGGGCCCTTCCCGGCCTGCGGCTGATCGCCGTCAACGGTGTGGGAACGGACCGGATCGATCTCGTGGAGGCCGAGCGGCGCGGTATCGCCGTCAGCACCACGCGCGGGCTGCTGGATGCCGATGTGGCCGATCTCGCCATGGGACTGATGCTGGATGTGATGCGCGGGATTTCGGCCAATGACCGTTTCGTGCGCGCCGGG…	Amme_141_010	GCF_000617865.1
170	✓	✓	A	E3E11_RS01985_Pseudomonadota_Oecophyllibacter_saccharovorans	E3E11_RS01985	2-hydroxyacid dehydrogenase	Oecophyllibacter saccharovorans	Pseudomonadota	MPTTPITPMPAEQTSTGPNTGIGLLVLETFPEDVMARLRKSFDVHSFTTLEAVQPYADSIRAIATGGGPGVPPALMAMLPNLQIIAVNGVGTDAIDLGEAEARGIRVTTTAGLPTSDVADLAMALTLDVKRNILPNDRFMREGRWREGPPPLSSSLTGCRMGIAGFGQIGQAIGRRAQACEMEVGYFSRRPVQENGKPSPLPYFPDILSLASWADVLMLVVPGGPATRGMVNAEVLKALGPNGYLVNVARGSVVDEPALIEALRHKTIRAAGLDVFWNEPDINPAFFTLENTVLQPHQGSATVQTRQKMGDNVIENLLNFFAGKPLLTPLV	ATGCCCACCACGCCAATCACCCCGATGCCTGCTGAGCAGACCTCCACCGGCCCCAATACCGGTATCGGTCTTCTGGTTCTCGAGACCTTCCCGGAAGATGTCATGGCCCGCCTACGGAAGAGCTTTGACGTGCACAGCTTCACCACTCTCGAAGCCGTCCAGCCTTATGCCGATAGCATCCGTGCCATTGCGACTGGTGGTGGGCCAGGCGTACCCCCCGCTCTCATGGCCATGCTGCCCAATCTGCAGATCATCGCCGTCAATGGCGTGGGAACGGACGCCATTGATCTGGGCGAGGCTGAAGCCCGCGGCATCCGCGTCACTACCACGGCCGGACTGCCCACCAGTGATGTCGCCGACCTGGCCATGGCCCTGACGCTCGATGTCAAGCGTAACATT…	E3E11_01985	GCF_006542375.1
171	✓	✓	A	E3203_RS06005_Pseudomonadota_Oecophyllibacter_saccharovorans	E3203_RS06005	2-hydroxyacid dehydrogenase	Oecophyllibacter saccharovorans	Pseudomonadota	MPTTPITPMPAEQTSTGPNTGIGLLVLETFPEDVMARLRKSFDVHSFTTLEAVQPYADSIRAIATGGGPGVPPALMAMLPNLQIIAVNGVGTDAIDLGEAEARGIRVTTTAGLPTSDVADLAMALTLDVKRNILPNDRFMREGRWREGPPPLSSSLTGCRMGIAGFGQIGQAIGRRAQACEMEVGYFSRRPVQENGKPSPLPYFPDILSLASWADVLMLVVPGGPATRGMVNAEVLKALGPNGYLVNVARGSVVDEPALIEALRHKTIRAAGLDVFWNEPDINPAFFTLENTVLQPHQGSATVQTRQKMGDNVIENLLNFFAGKPLLTPLV	ATGCCCACCACGCCAATCACCCCGATGCCTGCTGAGCAGACCTCCACCGGCCCCAATACCGGTATCGGTCTTCTGGTTCTCGAGACCTTCCCGGAAGATGTCATGGCCCGCCTGCGGAAGAGCTTTGACGTGCACAGCTTCACCACTCTCGAAGCCGTCCAGCCTTATGCCGATAGCATCCGTGCCATTGCGACTGGTGGTGGGCCAGGCGTGCCCCCCGCTCTCATGGCCATGCTGCCTAATCTGCAGATCATCGCCGTCAATGGCGTGGGAACGGACGCCATTGATCTGGGCGAGGCTGAAGCCCGCGGCATCCGCGTCACTACCACGGCCGGACTGCCCACCAGTGATGTCGCCGACCTGGCCATGGCCCTGACGCTCGATGTCAAGCGTAACATT…	E3203_05970	GCF_006517715.1
172	✓	✓	A	E3202_RS03440_Pseudomonadota_Oecophyllibacter_saccharovorans	E3202_RS03440	2-hydroxyacid dehydrogenase	Oecophyllibacter saccharovorans	Pseudomonadota	MPTTPITPMPAEQTSTGPNTGIGLLVLETFPEDVMARLRKSFDVHSFTTLEAVQPYADSIRAIATGGGPGVPPALMAILPNLQIIAVNGVGTDAIDLGEAEARGIRVTTTAGLPTSDVADLAMALTLDVKRNILPNDRFMREGRWREGPPPLSSSLTGCRMGIAGFGQIGQAIGRRAQACEMEVGYFSRRPVQENGKPSPLPYFPDILSLASWADVLMLVVPGGPATRGMVNAEVLKALGPNGYLVNVARGSVVDEPALIEALRHKTIRAAGLDVFWNEPDVNPAFFTLENTVLQPHQGSATVQTRQKMGDNVIENLLNFFAGKPLLTPLV	ATGCCCACCACGCCAATCACCCCGATGCCTGCTGAGCAGACCTCCACCGGCCCCAATACCGGTATCGGTCTTCTGGTTCTCGAGACCTTCCCGGAAGATGTCATGGCCCGCCTGCGGAAGAGCTTTGACGTGCACAGCTTCACCACTCTCGAAGCTGTCCAGCCTTATGCCGATAGCATCCGTGCCATTGCGACTGGTGGTGGGCCGGGCGTGCCCCCCGCTCTCATGGCCATACTGCCCAATCTGCAGATCATCGCCGTCAATGGCGTGGGAACGGACGCCATTGATCTGGGCGAGGCTGAAGCCCGCGGCATCCGCGTCACTACCACGGCCGGACTGCCCACCAGTGATGTCGCCGACCTGGCCATGGCCCTGACGCTCGATGTCAAGCGTAACATT…	E3202_03410	GCF_006517755.1
173	✓	✓	A	ABO01nite_RS13040_Pseudomonadota_Asaia_bogorensis_NBRC_16594	ABO01nite_RS13040	2-hydroxyacid dehydrogenase	Asaia bogorensis NBRC 16594	Pseudomonadota	MATKTDILMIDPMPASFNEQLGSPFHLHQFTTLEALGPLAGRIEGVTTGGGSGLPRAIMDALPNLKVISVNGVGYDRIDLDECRRRQIRLATAQGVLTEDVADMAMGLMLDTMRGITTSDRFVRAGRWGHETVPNSWTLKGRKLGIAGFGAIGKAVAKRAAAFDMTIAYFSSREQSDTPQYPFYPDLRVLTEWADVLVLCVSGGARSFHMIDREMLEALGPTGFLINVARGSVVDEAALLEALQTGAIRGAGLDVFEQEPRMDEAFWELDNVVLQAHRASSTVETRHAMGRLVFDNLAAFFQGKPLLTPVL	ATGGCCACCAAGACAGATATTCTGATGATCGACCCGATGCCTGCCAGCTTCAACGAGCAGCTTGGGTCGCCTTTTCATCTGCATCAGTTCACCACGCTGGAGGCGCTCGGGCCGCTGGCAGGGCGGATAGAGGGTGTGACAACCGGTGGTGGCAGTGGCCTGCCACGCGCCATCATGGATGCCCTGCCCAATCTTAAAGTCATTTCGGTCAATGGCGTGGGTTACGACAGGATCGACCTGGATGAATGCCGCCGCCGACAGATCCGTCTGGCCACGGCACAGGGTGTGCTGACTGAAGATGTTGCCGATATGGCCATGGGTCTGATGCTCGATACGATGCGGGGCATCACGACAAGTGATCGTTTCGTCCGCGCCGGGCGCTGGGGCCATGAGACCGTA…	ABO01nite_26430	GCF_007989265.1
174	✓	✓	A	Asbog_RS00115_Alpha_Asaia_bogorensis_NBRC_16594	Asbog_RS00115	2-hydroxyacid dehydrogenase	Asaia bogorensis NBRC 16594	Alphaproteobacteria	MATKTDILMIDPMPASFNEQLGSPFHLHQFTTLEALGPLAGRIEGVTTGGGSGLPRAIMDALPNLKVISVNGVGYDRIDLDECRRRQIRLATAQGVLTEDVADMAMGLMLDTMRGITTSDRFVRAGRWGHETVPNSWTLKGRKLGIAGFGAIGKAVAKRAAAFDMTIAYFSSREQSDTPQYPFYPDLRVLTEWADVLVLCVSGGARSFHMIDREMLEALGPTGFLINVARGSVVDEAALLEALQTGAIRGAGLDVFEQEPRMDEAFWELDNVVLQAHRASSTVETRHAMGRLVFDNLAAFFQGKPLLTPVL	ATGGCCACCAAGACAGATATTCTGATGATCGACCCGATGCCTGCCAGCTTCAACGAGCAGCTTGGGTCGCCTTTTCATCTGCATCAGTTCACCACGCTGGAGGCGCTCGGGCCGCTGGCAGGGCGGATAGAGGGTGTGACAACCGGTGGTGGCAGTGGCCTGCCACGCGCCATCATGGATGCCCTGCCCAATCTTAAAGTCATTTCGGTCAATGGCGTGGGTTACGACAGGATCGACCTGGATGAATGCCGCCGCCGACAGATCCGTCTGGCCACGGCACAGGGTGTGCTGACTGAAGATGTTGCCGATATGGCCATGGGTCTGATGCTCGATACGATGCGGGGCATCACGACAAGTGATCGTTTCGTCCGCGCCGGGCGCTGGGGCCATGAGACCGTA…	Asbog_00023	GCF_001547995.1
175	✓	✓	A	ED629_RS00935_Pseudomonadota_Asaia_bogorensis	ED629_RS00935	2-hydroxyacid dehydrogenase	Asaia bogorensis	Pseudomonadota	MATKTDILMIDPMPASFNEQLGSPFHLHQFTSLEALGPLAERIEGVTTGGGSGLPRAIMDALPNLKVISVNGVGYDRIDLDECRRRQIRLATAQGVLTEDVADMAMGLMLDTMRGITTSDRFVRAGRWGHETVPNSWTLKGRKLGIAGFGAIGKAVAKRAAAFDMTIAYFSSREQSDTPQYPFYPDLRVLTEWADVLVLCVSGGARSFHMIDREMLEALGPTGFLINVARGSVVDEAALLEALQTGAIRGAGLDVFEQEPRMDEAFWALDNVVLQAHRASSTVETRHAMGRLVFDNLAAFFQGKPLLTPVL	ATGGCCACCAAGACAGATATTCTGATGATCGACCCGATGCCTGCCAGCTTCAACGAGCAGCTTGGGTCGCCTTTTCATCTGCATCAGTTCACCTCGCTGGAGGCGCTTGGGCCGCTGGCTGAGCGGATAGAGGGTGTGACAACCGGTGGTGGCAGTGGCCTGCCGCGCGCCATCATGGATGCCCTGCCCAATCTTAAAGTCATTTCGGTCAATGGCGTGGGTTACGACAGGATCGACCTGGATGAATGCCGCCGCCGACAGATCCGTCTGGCCACGGCACAAGGCGTGCTGACTGAAGATGTTGCCGATATGGCCATGGGTCTGATGCTCGATACGATGCGGGGCATCACGACAAGTGATCGTTTCGTCCGCGCCGGGCGCTGGGGCCATGAGACCGTA…	-	GCF_900465315.1
176	✓	✓	A	ED655_RS00750_Pseudomonadota_Asaia_bogorensis	ED655_RS00750	2-hydroxyacid dehydrogenase	Asaia bogorensis	Pseudomonadota	MATKTDILMIDPMPASFNEQLGSPFHLHQFTSLEALGPLAERIEGVTTGGGSGLPRAIMDALPNLKVISVNGVGYDRIDLDECRRRQIRLATAQGVLTEDVADMAMGLMLDTMRGITTSDRFVRAGRWGHETVPNSWTLKGRKLGIAGFGAIGKAVAKRAAAFDMTIAYFSSREQSDTPQYPFYPDLRVLAEWADVLVLCVSGGARSFHMIDREMLEALGPTGFLINVARGSVVDEAALLEALQTGAIRGAGLDVFEQEPRMDEAFWALDNVVLQAHRASSTVETRHAMGRLVFDNLAAFFQGKPLLTPVL	ATGGCCACCAAGACAGATATTCTGATGATCGACCCGATGCCTGCCAGCTTCAACGAGCAGCTTGGGTCGCCTTTTCATCTGCATCAGTTCACCTCGCTGGAGGCGCTTGGGCCGCTGGCTGAGCGGATAGAGGGTGTGACAACCGGTGGTGGCAGTGGCCTGCCACGCGCCATCATGGATGCCCTGCCCAATCTTAAAGTCATCTCGGTCAATGGCGTGGGTTACGACAGGATCGACCTCGATGAATGTCGCCGCCGACAGATCCGTCTGGCTACGGCTCAGGGCGTGCTGACTGAAGATGTTGCCGATATGGCCATGGGTCTGATGCTCGATACGATGCGGGGCATCACGACAAGTGATCGTTTCGTACGCGCCGGGCGCTGGGGCCATGAAACCGTG…	-	GCF_900465345.1
177	✓	✓	A	F3J08_RS08630_Pseudomonadota_Asaia_sp._As-1742	F3J08_RS08630	2-hydroxyacid dehydrogenase	Asaia sp. As-1742	Pseudomonadota	MATKTDILMIDPMPASFNEQLGSPFNLHQFTTLEALGPLAERIEGVTTGGGSGLPRAIMDALPNLKVISVNGVGYDRIDLDECRRRQIRLATAQGVLTEDVADMAMGLMLDTMRGITTSDRFVRAGRWGHETVPNSWTLKGRKLGIAGFGAIGKAVAKRAAAFDMTIAYFSSREQSDTPQYPFYPDLRVLAEWADVLVLCVSGGARSFHMIDREMLEALGPTGFLINVARGSVVDEAALLEALQTGAIRGAGLDVFEQEPRMDEAFWALDNVVLQAHRASSTVETRHAMGRLVFDNLAAFFQGKPLLTPVL	ATGGCCACCAAGACAGATATTCTGATGATCGACCCGATGCCTGCCAGCTTCAACGAGCAGCTTGGGTCGCCTTTTAATCTGCATCAGTTCACCACGCTGGAGGCACTCGGGCCACTGGCTGAGCGGATAGAGGGTGTGACAACTGGTGGCGGCAGTGGCTTGCCACGCGCCATCATGGATGCCCTGCCCAATCTTAAAGTCATTTCGGTCAATGGCGTGGGTTACGACAGGATCGATCTGGATGAATGTCGCCGCCGACAGATCCGTCTGGCCACGGCTCAGGGCGTGCTGACTGAAGATGTTGCCGATATGGCCATGGGTCTGATGCTCGATACGATGCGGGGCATCACGACAAGCGATCGTTTCGTACGCGCCGGGCGCTGGGGCCATGAAACCGTG…	F3J08_08565	GCF_011753235.1
178	✓	✓	A	ASAP_RS12240_Pseudomonadota_Asaia_bogorensis	ASAP_RS12240	2-hydroxyacid dehydrogenase	Asaia bogorensis	Pseudomonadota	MATKTDILMIDPMPASFNEQLGSPFHLHQFTTLEALGPLSERIEGVTTGGGSGLPRAIMDALPNLKVISVNGVGYDRIDLDECRRRQIRLATAQGMLTEDVADMAMGLMLDTMRGITTSDRFVRAGRWGHETVPNSWTLKGRKLGIAGFGAIGKAVAKRAAAFDMTIAYFSSREQSDTPQYPFYPDLRVLAEWADVLVLCVSGGARSFHMIDREMLEALGPTGFLINVARGSVVDEAALLEALQTGAIRGAGLDVFEQEPRMDEAFWALDNVVLQAHRASSTLETRAAMGRLVFDNLAAFFQGKPLLTPVL	ATGGCCACCAAGACAGATATTCTGATGATCGACCCGATGCCTGCCAGCTTCAACGAGCAGCTTGGGTCGCCTTTTCATCTGCATCAGTTCACCACGCTGGAGGCGCTCGGGCCGCTGTCTGAGCGGATAGAGGGCGTGACAACTGGTGGAGGCAGTGGCCTGCCGCGCGCCATCATGGATGCCTTGCCCAATCTTAAAGTCATCTCGGTCAATGGCGTGGGTTACGACAGGATCGACCTGGATGAATGTCGCCGCCGACAGATCCGTCTGGCCACGGCACAAGGCATGTTGACTGAAGATGTTGCCGATATGGCCATGGGTCTGATGCTCGATACGATGCGGGGCATCACCACCAGTGATCGTTTCGTCCGCGCCGGGCGCTGGGGCCATGAGACCGTA…	ASAP_2607	GCF_000724025.1
179	✓	✓	A	P792_RS26340_Pseudomonadota_Asaia_sp._SF2.1	P792_RS26340	2-hydroxyacid dehydrogenase	Asaia sp. SF2.1	Pseudomonadota	MATKTDILMIDPMPASFNEQLGSPFHLHQFTTLEALGPLSERIEGVTTGGGSGLPRAIMDALPNLKVISVNGVGYDRIDLDECRRRQIRLATAQGMLTEDVADMAMGLMLDTMRGITTSDRFVRAGRWGHETVPNSWTLKGRKLGIAGFGAIGKAVAKRAAAFDMTIAYFSSREQSDTPQYPFYPDLRVLAEWADVLVLCVSGGARSFHMIDREMLEALGPTGFLINVARGSVVDEAALLEALQTGAIRGAGLDVFEQEPRMDEAFWALDNVVLQAHRASSTLETRAAMGRLVFDNLAAFFQGKPLLTPVL	ATGGCCACCAAGACAGATATTCTGATGATCGACCCGATGCCTGCCAGCTTCAACGAGCAGCTTGGGTCGCCTTTTCATCTGCATCAGTTCACCACGCTGGAGGCGCTCGGGCCGCTGTCTGAGCGGATAGAGGGCGTGACAACTGGTGGAGGCAGTGGCCTGCCGCGCGCCATCATGGATGCCTTGCCCAATCTTAAAGTCATCTCGGTCAATGGCGTGGGTTACGACAGGATCGACCTGGATGAATGTCGCCGCCGACAGATCCGTCTGGCCACGGCACAAGGCATGTTGACTGAAGATGTTGCCGATATGGCCATGGGTCTGATGCTCGATACGATGCGGGGCATCACCACCAGTGATCGTTTCGTCCGCGCCGGGCGCTGGGGCCATGAGACCGTA…	P792_06785	GCF_000505765.1
180	✓	✓	A	C0V97_RS00705_Pseudomonadota_Asaia_sp._W19	C0V97_RS00705	2-hydroxyacid dehydrogenase	Asaia sp. W19	Pseudomonadota	MTRKTDILMIDPMSAEFNEQLGSPFHLHPFSTIEALGALAERIEGVTTGGGSGLPRPIMDALPNLKVISVNGVGYDKVDLDECRRRGIRLATAQGVLTDDVADMAIGLMLDTVRGITASDRFVRAGQWGKAPVPNSWTLKGKKLGIAGFGAIGKAVAKRAAAFDMTIAYFSSREQPDTPHYPFYPELRVLAEWADVLVLCVAGGARSYHMIDHAILEALGPSGFLINVARGTVVDEAALLKALQDGTIRGAGLDVFEQEPHVPDAFYGLENVVLQAHRASSTVETRHAMGRLVFDNLAAFFQGEPLLTPIL	ATGACCAGAAAAACCGATATTCTGATGATCGACCCGATGTCTGCCGAGTTCAACGAGCAGCTTGGATCACCTTTTCATCTGCACCCGTTCAGTACGATCGAGGCGCTGGGCGCGTTGGCCGAGCGTATCGAGGGCGTCACGACAGGCGGCGGGAGCGGCCTGCCCCGACCGATCATGGACGCCCTGCCCAATCTCAAGGTCATTTCCGTCAACGGTGTCGGGTATGACAAGGTCGATCTGGATGAGTGCCGTCGACGTGGCATCAGGCTTGCTACCGCCCAGGGCGTGCTGACCGATGATGTGGCCGACATGGCGATAGGATTGATGCTCGACACGGTGCGCGGCATCACGGCCAGTGACCGCTTTGTCCGTGCCGGGCAATGGGGCAAGGCGCCCGTT…	C0V97_00710	GCF_003994335.1
181	✓	✓	A	JCM15831_RS03925_Alpha_Asaia_astilbis_JCM_15831	JCM15831_RS03925	2-hydroxyacid dehydrogenase	Asaia astilbis JCM 15831	Alphaproteobacteria	MASKTDILMIDPMPESFNEQLGAPFRLHQFTSLEALGPLAERIEGVSTGGGSGLPRQIMDALPNLKVISVNGVGIDKIDLDECRRRSIRLATAQGVLTEDVADMAMGLMLDAMRGISASDRFVRANRWGRDPVPNAWSLKGKKIGIAGFGAIGKALAQRAAAFDTTIAYFSSRQQTDTPQYPFYPELRVLAEWADVLVLCVSGGARSYHMIDEDILQALGPDGVLINVARGSVVDEEALLQALQDGTIRGAGLDVFAEEPQVPEAFFSLDNVVLQAHRASATVETRHAMGRLVFDNLAAFFQGKPLLTPVL	ATGGCCAGCAAGACCGATATCCTCATGATCGACCCAATGCCGGAGAGCTTCAATGAGCAGCTCGGGGCACCTTTTCGTCTGCATCAGTTCACGTCGCTCGAGGCCCTGGGGCCACTGGCTGAGCGGATCGAGGGGGTAAGTACCGGAGGGGGAAGTGGCCTGCCGCGCCAGATTATGGATGCGCTGCCTAATCTGAAGGTGATCTCGGTCAATGGTGTCGGGATCGATAAGATCGATCTCGATGAATGTCGTCGACGGTCTATCCGCCTTGCGACGGCTCAGGGCGTGCTGACCGAAGATGTGGCCGATATGGCGATGGGGCTCATGCTGGATGCGATGCGCGGCATCAGCGCGAGTGATCGCTTTGTCCGTGCCAATCGGTGGGGCCGTGACCCGGTA…	-	GCF_000613845.1
182	✓	✓	A	IEV53_RS12250_Pseudomonadota_Asaia_siamensis	IEV53_RS12250	2-hydroxyacid dehydrogenase	Asaia siamensis	Pseudomonadota	MASKTDILMIDPMPESFNEQLGTPFRLHQFISIEALGPLAERIEGVTTGGGSGLPRAIMDRLPNLKVISVNGVGIDKIDLDECGRRGIRLATAQGVLSDDVADMAIGLMLDVVRGISCNDRFVRAGKWGHEPVVNSWTIKGKKLGIAGFGHIGKAVAKRAASFDMAIAYFSSRQQTDTPQYPFYPELRVLADWADVLVLCVSGGARSFHMVDRSILEALGPKGFLINVARGSVVDEEALIEALRDNTIRGAGLDVFANEPHVPEAFYGLDNVVLQSHRATSTVETRQAMGRLVFDNLAAFFQGKPLLTPVL	ATGGCCAGCAAGACCGATATCCTCATGATCGACCCCATGCCTGAGAGCTTCAACGAGCAGCTCGGCACGCCTTTTCGCCTGCATCAGTTTATCTCGATCGAGGCGCTGGGGCCTCTGGCAGAGCGGATTGAGGGGGTAACGACAGGCGGTGGCAGCGGTCTGCCTCGGGCCATCATGGACCGCCTGCCCAATCTCAAGGTCATCTCCGTCAATGGGGTCGGTATCGACAAGATCGATCTCGATGAGTGCGGGCGCCGGGGTATTCGTCTTGCGACAGCTCAGGGCGTGCTGAGCGATGACGTGGCCGACATGGCCATCGGGCTGATGCTCGATGTGGTGCGCGGCATTTCCTGCAATGACCGTTTTGTGCGTGCCGGGAAATGGGGGCATGAACCCGTC…	GCM10007207_24540	GCF_014635085.1
183	✓	✓	A	JCM25414_RS05765_Pseudomonadota_Asaia_platycodi_JCM_25414	JCM25414_RS05765	2-hydroxyacid dehydrogenase	Asaia platycodi JCM 25414	Pseudomonadota	MASKTDIIMIDPMPESFNEQLGTPFRLHQFTSIEALTPLAGRIEGVTTGGGSGLPRPVMDLLPNLKIISVNGVGIDKIDLDECRRRGIRLATAQGVLTDDVADMAIGLMLDVVRGISCNDRFVRAGKWAHEPVVNSWTIKGKKLGIAGFGAIGKAVAKRAVSFDMAVAYFSSRQQTDTPHYPFYPELRVLADWADVLVLCVSGGARSFHMVDRNILEALGPKGFLINVARGSVVDEEALIEALRDNTIRGAGLDVFADEPHVPEAFYGLDNVVLQSHRATSTFETRHAMGRLVFDNLAAFFQGKPLLTPVL	ATGGCCAGCAAGACCGATATTATCATGATCGACCCCATGCCAGAGAGCTTCAACGAGCAGCTCGGCACGCCTTTTCGCCTGCATCAGTTCACCTCGATCGAAGCGCTGACGCCTTTGGCCGGGCGGATCGAAGGGGTGACCACAGGCGGTGGTAGCGGTCTGCCCCGACCGGTCATGGATCTGTTACCCAATCTGAAGATCATCTCGGTCAACGGGGTGGGCATCGACAAGATCGACCTTGATGAGTGTCGGCGCCGGGGCATTCGTCTTGCGACAGCTCAGGGCGTTCTGACTGATGATGTGGCCGATATGGCCATCGGGCTGATGCTGGACGTCGTGCGTGGCATTTCCTGCAATGACCGCTTCGTCCGTGCCGGGAAATGGGCGCACGAACCGGTC…	-	GCF_000614545.1
184	✓	✓	A	SSA02_RS09305_Pseudomonadota_Swaminathania_salitolerans	SSA02_RS09305	2-hydroxyacid dehydrogenase	Swaminathania salitolerans	Pseudomonadota	MARKTDILLIDPMPDSFNEQLGSPFRLHRFTTVEALGDLAERIEGVATGGGSGLPRPIMDALPNLKVISVNGVGIDRIDLDECRRRSIRLATAQGVLTDDVADMAIGLMIDATRGLSAGDRFVRAGKWGHESEPLSHTLKNRKLGIVGFGAIGKAVARRAAAFDMTIAYFSSREQTDTPQYPFYPTLDVLADWADILILCVSGGARSHNMIDRSILSALGPDGILVNVARGSVVDEPALLQALQDGTIRGAGLDVFADEPHVPEAFFTLENVVLQGHRASATCETRMAMGRLVFDNLAAFFDGRPLLTPVL	ATGGCCAGAAAAACCGATATCCTGCTGATCGATCCGATGCCGGACAGTTTCAACGAGCAGCTCGGATCGCCGTTCAGACTGCATCGGTTCACCACGGTCGAGGCCCTGGGGGATCTGGCAGAGCGTATCGAAGGCGTCGCCACGGGGGGAGGCAGCGGTCTCCCCCGGCCGATCATGGATGCGCTTCCCAATCTCAAGGTCATTTCCGTGAACGGGGTCGGAATCGACCGTATCGATCTCGACGAGTGCCGTCGGCGCTCCATCCGTCTCGCGACTGCACAGGGCGTTCTGACCGATGACGTAGCCGATATGGCCATCGGTCTGATGATCGATGCGACGCGCGGTCTCTCCGCGGGAGACCGTTTCGTCAGGGCGGGAAAATGGGGTCATGAGAGCGAG…	SSA02_18830	GCF_007988945.1
185	✓	✓	A	B8446_RS04460_Alpha_Tanticharoenia_sakaeratensis_NBRC_103193	B8446_RS04460	2-hydroxyacid dehydrogenase	Tanticharoenia sakaeratensis NBRC 103193	Alphaproteobacteria	MKPEILLIDPVVPAVDAALRERFVLHQYEGIAALGDAAGRIRGVATGGGSGLAPDIMAALPMLEVISVNGVGTDRIDLVEAKRRGIGVATTQGVLTNDVADLGIALMLDVVRGVTSGDRFVRKGLWPTTPIPLERSITGKKVGIAGLGHIGQAIASRALAFGTEVAYFNRSRKTDSTLRYEPDLLSLATWSDILILVVPGGPATHNMVNRAVLDALGPNGFLVNVARGSVVDEQELLSALQEKRIAGAGLDVFAHEPNVPEAFFALENVVLQAHRASATQETRAAMGKLVVDNLYAHFDGKPLLTPVI	ATGAAGCCTGAAATCCTGTTGATCGATCCGGTTGTGCCGGCCGTGGACGCGGCCCTGCGCGAGCGCTTCGTCCTGCATCAATACGAGGGAATCGCGGCCCTTGGCGATGCTGCCGGCCGGATCCGCGGTGTCGCGACCGGCGGCGGTTCGGGACTTGCTCCCGACATCATGGCTGCGCTGCCGATGCTCGAGGTCATCTCCGTCAACGGTGTCGGCACGGATCGCATCGACCTCGTGGAGGCGAAGCGCCGGGGCATCGGCGTCGCCACGACGCAGGGCGTGCTGACCAACGATGTCGCCGATCTCGGCATCGCCCTGATGCTGGACGTCGTGCGTGGCGTCACTTCCGGCGACCGCTTCGTGCGCAAGGGCCTCTGGCCGACCACGCCGATCCCACTG…	Tasa_010_116	GCF_000963885.1
186	✓	✓	A	NCH01_RS03165_Pseudomonadota_Neoasaia_chiangmaiensis	NCH01_RS03165	2-hydroxyacid dehydrogenase	Neoasaia chiangmaiensis	Pseudomonadota	MPDRTEILMIDPMPAPITQRLQTFFTTHPFSGIDELGDLAPRIRGVTTGGGSGLKPEIMAALPNLEVISVNGVGTDAIDLVEAKRRGIRVATTQGVLTNDVADMAMALMLDTLRGISTGDRFVRAGQWGKQPVPNSHTVTGKRLGIAGFGQIGGAIATRAAAFGMEIAYFNSRKREDSPYVFHDKLVDLARNVDVLVLAVSGGPRSKGIVNREVLDALGPKGFLINIARGSVVDEPELLAALQENRIAGAGLDVFAQEPHVPEAFFKLDNAVLQAHRASATVETRTAMGNLVIDNLVAYFNGQPLLTPVI	ATGCCTGATCGCACCGAAATCCTGATGATCGACCCCATGCCGGCCCCGATCACACAGCGACTGCAAACCTTCTTCACCACGCATCCTTTCTCCGGCATCGACGAACTGGGCGATCTCGCACCACGCATCCGCGGCGTCACCACAGGCGGTGGCAGCGGCCTGAAGCCGGAGATCATGGCGGCCCTGCCCAATCTCGAGGTGATCTCCGTGAACGGCGTCGGCACGGACGCCATTGATCTCGTGGAGGCAAAACGTCGCGGCATTCGCGTCGCCACGACGCAGGGCGTCCTGACCAACGACGTGGCGGACATGGCGATGGCGCTCATGCTCGACACCCTGCGCGGCATCAGCACCGGCGACCGTTTCGTGCGCGCGGGTCAGTGGGGCAAGCAACCCGTG…	NCH01_06310	GCF_007991115.1
187	✓	✓	A	A0U93_RS06500_Alpha_Neoasaia_chiangmaiensis	A0U93_RS06500	2-hydroxyacid dehydrogenase	Neoasaia chiangmaiensis	Alphaproteobacteria	MPDRTEILMIDPMPAPITQRLQTFFTTHPFSGIDELGDLAPRIRGVTTGGGSGLKPEIMAALPNLEVISVNGVGTDAIDLVEAKRRGIRVATTQGVLTNDVADMAMALMLDTLRGISTGDRFVRAGQWGKQPVPNSHTVTGKRLGIAGFGQIGGAIATRAAAFGMEIAYFNSRKREDSPYVFHDKLVDLARNVDVLVLAVSGGPRSKGIVNREVLDALGPKGFLINIARGSVVDEPELLAALQENRIAGAGLDVFAQEPHVPEAFFKLDNAVLQAHRASATVETRTAMGNLVIDNLVAYFNGQPLLTPVI	ATGCCTGATCGCACCGAAATCCTGATGATCGACCCCATGCCGGCCCCGATCACACAGCGACTGCAAACCTTCTTCACCACGCATCCTTTCTCCGGCATCGACGAACTGGGCGATCTCGCACCACGCATCCGCGGCGTCACCACAGGCGGTGGCAGCGGCCTGAAGCCGGAGATCATGGCGGCCCTGCCCAATCTCGAGGTGATCTCCGTGAACGGCGTCGGCACGGACGCCATTGATCTCGTGGAGGCAAAACGTCGCGGCATTCGCGTCGCCACGACGCAGGGCGTCCTGACCAACGACGTGGCGGACATGGCGATGGCGCTCATGCTCGACACCCTGCGCGGCATCAGCACCGGCGACCGTTTCGTGCGCGCGGGTCAGTGGGGCAAGCAACCCGTG…	A0U93_06440	GCF_002005465.1
188	✓	✓	A	KBA01_RS07925_Pseudomonadota_Kozakia_baliensis	KBA01_RS07925	2-hydroxyacid dehydrogenase	Kozakia baliensis	Pseudomonadota	MSSKPDILMIDPMTKPITERLEQYFTLHPYESVAKLGDLAAKIRGVTTGGGSGLPREILDALPNLGVISVNGVGTDKIDLEECKRRKIRVATTQGVLTDDVADMALALLLDTLRGVVASDRFVRAGRWGKDPVPNSYTVKGKKLGIAGFGHIGKAIASRAAAFGMEIAYFNSRKQDDSDYPFYPEFKSLVEWADVLVLAVSGGPRSYHMVNKEIIEALGPKGFLINVARGSVVDEDELLSALKEGRLGGAGLDVFAHEPSVPEGFYGLDNVVLQAHRASATIETRNAMGNLVIDNLIAFFDGKPLLTPVV	ATGTCCAGCAAACCCGACATTCTGATGATCGACCCGATGACCAAGCCGATCACCGAACGGCTTGAGCAATATTTCACGCTACATCCCTATGAATCCGTCGCAAAACTAGGCGATCTCGCCGCAAAAATCCGTGGCGTCACCACAGGCGGCGGAAGCGGCCTGCCGCGCGAGATTTTGGATGCGCTGCCCAATTTAGGCGTCATCTCCGTCAATGGCGTCGGCACGGACAAGATCGACCTGGAAGAATGCAAACGCCGCAAAATCCGCGTTGCGACGACACAAGGCGTGCTGACGGACGATGTGGCAGATATGGCGCTCGCGCTGCTGCTGGACACATTGCGCGGCGTCGTGGCGAGCGACCGCTTCGTGCGCGCCGGGCGTTGGGGCAAAGACCCCGTG…	KBA01_15710	GCF_007989365.1
189	✓	✓	A	A0U89_RS12760_Alpha_Kozakia_baliensis	A0U89_RS12760	2-hydroxyacid dehydrogenase	Kozakia baliensis	Alphaproteobacteria	MSSKPDILMIDPMTKPITERLEQYFTLHPYESVAKLGDLAAKIRGVTTGGGSGLPREILDALPNLGVISVNGVGTDKIDLEECKRRKIRVATTQGVLTDDVADMALALLLDTLRGVVASDRFVRAGRWGKDPVPNSYTVKGKKLGIAGFGHIGKAIASRAAAFGMEIAYFNSRKQDDSDYPFYPEFKSLVEWADVLVLAVSGGPRSYHMVNKEIIEALGPKGFLINVARGSVVDEDELLSALKEGRLGGAGLDVFAHEPSVPEGFYGLDNVVLQAHRASATIETRNAMGNLVIDNLIAFFDGKPLLTPVV	ATGTCCAGCAAACCCGACATTCTGATGATCGACCCGATGACCAAGCCGATCACCGAACGGCTTGAGCAATATTTCACGCTACATCCCTATGAATCCGTCGCAAAACTAGGCGATCTCGCCGCAAAAATCCGTGGCGTCACCACAGGCGGCGGAAGCGGCCTGCCGCGCGAGATTTTGGATGCGCTGCCCAATTTAGGCGTCATCTCCGTCAATGGCGTCGGCACGGACAAGATCGACCTGGAAGAATGCAAACGCCGCAAAATCCGCGTTGCGACGACACAAGGCGTGCTGACGGACGATGTGGCAGATATGGCGCTCGCGCTGCTGCTGGACACATTGCGCGGCGTCGTGGCGAGCGACCGCTTCGTGCGCGCCGGGCGTTGGGGCAAAGACCCCGTG…	A0U89_12755	GCF_001787335.1
190	✓	✓	A	EU61_RS0101165_Pseudomonadota_Kozakia_baliensis	EU61_RS0101165	2-hydroxyacid dehydrogenase	Kozakia baliensis	Pseudomonadota	MSSKPDILMIDPMPKPITERLEQHFTLHPYESVAKLGDLAAKIRGVTTGGGSGLPREILDALPNLGVISVNGVGTDKIDLEECKRRKIRVATTQGVLTDDVADMALALLLDTLRGVVASDRFVRAGRWGKDPVPNSYAVKGKKLGIAGFGHIGKAIASRAAAFGMEIAYFNSRKQDDSAYPFYPEFKSLVEWADVLVLAVSGGPRSYHMVNKEIIEALGPKGFLINVARGSVVDEDELLSALKEGRLGGAGLDVFAHEPSVPEGFYGLDNVVLQAHRASATIETRNAMGNLVIDNLIAFFDGKPLLTPVV	ATGTCCAGCAAACCCGACATTCTGATGATCGACCCGATGCCCAAGCCGATCACCGAACGGCTTGAGCAGCATTTCACGCTACATCCCTATGAATCCGTTGCAAAACTAGGCGATCTCGCCGCAAAAATCCGTGGCGTCACCACAGGCGGCGGAAGCGGCCTGCCGCGCGAGATTTTGGATGCGCTACCCAATTTAGGCGTCATCTCCGTCAATGGCGTCGGCACGGACAAGATCGACCTGGAAGAATGCAAACGCCGCAAAATCCGCGTTGCGACGACACAAGGCGTGCTGACGGACGATGTAGCGGATATGGCGCTCGCGCTGCTGCTGGACACATTGCGCGGCGTCGTGGCGAGCGATCGCTTCGTGCGCGCCGGGCGTTGGGGCAAAGACCCCGTG…	-	GCF_000697575.1
191	✓	✓	A	A0U90_RS11080_Pseudomonadota_Kozakia_baliensis	A0U90_RS11080	2-hydroxyacid dehydrogenase	Kozakia baliensis	Pseudomonadota	MSSKPDILMIDPMPKPITERLEQHFTLHPYEFVAKLGDLAAKIRGVTTGGGSGLPREILDALPNLGVISVNGVGTDKIDLEECKRRKIRVATTQGVLTDDVADMALALLLDTLRGVVASDRFVRAGRWGKDPVPNSYAVKGKKLGIAGFGHIGKAIASRAAAFGMEIAYFNSRKQDDSAYPFYPEFKSLVEWADVLVLAVSGGPRSYHMVNKEIIEALGPKGFLINVARGSVVDEDELLSALKEGRLGGAGLDVFAHEPSVPEGFYGLDNVVLQAHRASATIETRNAMGNLVIDNLIAFFDGKPLLTPVV	ATGTCCAGCAAACCCGACATTCTGATGATCGACCCGATGCCCAAGCCGATCACCGAACGGCTTGAGCAGCATTTCACGCTACATCCCTATGAATTCGTTGCAAAACTAGGCGATCTCGCCGCAAAAATCCGTGGCGTCACCACAGGCGGCGGAAGCGGCCTGCCGCGCGAGATTTTGGATGCGCTACCCAATTTAGGCGTCATCTCCGTCAATGGCGTCGGCACGGACAAGATCGACCTGGAAGAATGCAAACGCCGCAAAATCCGCGTTGCGACGACACAAGGCGTGCTGACGGACGATGTAGCGGATATGGCGCTCGCGCTGCTGCTGGACACATTGCGCGGCGTCGTGGCGAGCGATCGCTTCGTGCGCGCCGGGCGTTGGGGCAAAGACCCCGTG…	A0U90_11075	GCF_001787355.1
192	✓	✓	A	D5366_RS03890_Pseudomonadota_Neokomagataea_tanensis	D5366_RS03890	2-hydroxyacid dehydrogenase	Neokomagataea tanensis	Pseudomonadota	MSTLAELLLIDPFPAPIDTRLKTLFTTHQFTTPQELSTIAPRIRGVATGGGSGLPRAILDSLPNLEIISVNGVGTDQIDLNEAKKRNIRVTTTLGTLTDDVADMALSLLLATLRNTVKNDSFVRSGQWGAIQPPLARTVRGRKVGIVGFGNIGQAIAHRVSAFGVELAYFNSRQQPESPIRFEPNLFALAEWADVLILAVSGGPRSAGMINADILKALGPDGVLINIARGTVVDEDALLDALQLGTIAGAGLDVFQNEPAINPLFLTLQNTVLQAHQASATLETRSAMGNLMVDNLIAHFEGKPLLTPIL	ATGTCCACTCTTGCTGAACTACTTCTGATTGATCCGTTCCCCGCCCCCATTGACACGCGCCTCAAAACACTCTTCACCACTCATCAATTCACGACTCCACAAGAGTTATCCACTATTGCTCCACGAATCCGTGGAGTCGCGACAGGCGGCGGGTCTGGCCTTCCTCGTGCTATCTTGGATTCCCTACCAAATTTAGAAATTATTTCCGTAAATGGCGTTGGCACGGATCAAATTGACCTCAACGAAGCCAAAAAACGTAATATCCGCGTTACAACAACGCTTGGCACACTTACGGACGACGTAGCCGATATGGCTCTTAGCCTCTTACTGGCCACACTGAGAAACACCGTCAAGAACGACAGCTTTGTCCGCAGCGGGCAGTGGGGAGCCATTCAGCCG…	D5366_03930	GCF_006542335.1
193	✓	✓	A	NTH01S_RS09265_Alpha_Neokomagataea_thailandica_NBRC_106555	NTH01S_RS09265	2-hydroxyacid dehydrogenase	Neokomagataea thailandica NBRC 106555	Alphaproteobacteria	MSTNADILLIDSFPAPIDTRLKTLFTTHQFTTPQELSTIAPRIRGVATGGGSGLPLAIMNLLPNLEVISVNGVGTDQIDLAAAQARNIRVATTLGTLNDDVADMALSLMLSSLRNTVQNDAFVRSGQWSTQQPPLARTVRGRKVGIVGFGNIGQAIAHRAAVFGVEMAYFNSRPRPESAVRFEPNLLSLAEWADVLILAVSGGPRSANMINAEILQALGADGILINIARGTVVDEAALLHALKNNTIAGAGLDVFQNEPTIHPEFFTLQNTVLQAHQASATIETRTVMGNLMIDNLVAHFEGKPLLTPIL	ATGTCCACAAATGCTGACATCCTCCTCATTGATTCCTTCCCTGCCCCCATTGACACACGCCTCAAAACACTCTTTACCACCCATCAATTTACGACTCCGCAAGAGTTATCCACCATCGCCCCCCGAATCCGTGGAGTCGCCACAGGTGGTGGCTCGGGCCTCCCCTTGGCCATCATGAACCTACTGCCCAATCTCGAAGTTATTTCGGTTAATGGCGTCGGTACGGATCAAATTGATCTCGCCGCAGCACAGGCCAGAAATATACGCGTTGCCACCACCTTAGGCACACTCAACGATGATGTGGCGGATATGGCGCTCAGCCTCATGCTCTCCAGCCTGCGCAACACAGTGCAAAATGATGCCTTCGTCCGTAGCGGCCAATGGAGCACTCAACAACCG…	-	GCF_001598495.1
194	✓	✓	A	B7444_RS02140_Pseudomonadota_Gluconobacter_thailandicus_F149-1_=_NBRC_100600	B7444_RS02140	2-hydroxyacid dehydrogenase	Gluconobacter thailandicus F149-1 = NBRC 100600	Pseudomonadota	MSSRPDILAIDQFPPAIKERLESLFTVHQYEGIEALSPYANKIRGVATGGGSGLPRPIMDALPALEVISVNGVGTDQIDLEDARQRKIGVATTLGTLTDDVADMAIVLTLAVMRETVLNDRLVREGRWPTQPLPLSRSVTKKRMGIAGFGHIGQAIAHRAAAFGMDLAYFNSRPRAESPLRFEPDLKALAEWSDVLVLAVSGGPRSANMVNAEILDALGPDGVLINIARGSVVDEAALLSALKQKRIAGAGLDVFQNEPNINPEFSTLENTVLQAHQASATIETRTVMGNLMVDNLVAHFEGKSLLTPIL	TTGTCTTCCCGCCCTGACATTCTCGCAATCGACCAGTTCCCGCCGGCAATCAAGGAACGACTGGAAAGCCTGTTTACAGTCCATCAGTATGAAGGAATTGAAGCCCTCTCGCCTTATGCGAATAAAATCCGCGGCGTGGCGACGGGCGGCGGATCAGGCCTTCCCCGCCCCATTATGGACGCCCTTCCCGCTCTGGAAGTCATTTCGGTAAACGGGGTCGGCACTGACCAGATTGATCTGGAAGACGCACGCCAACGCAAGATTGGTGTAGCGACAACCCTTGGAACGCTTACGGATGACGTCGCAGACATGGCCATCGTCCTCACGCTTGCGGTCATGCGCGAAACCGTTCTCAATGATCGCCTCGTCCGCGAAGGCAGATGGCCAACTCAGCCCCTT…	Gbth_005_198	GCF_000964465.1
195	✓	✓	A	NBRC3257_RS02550_Pseudomonadota_Gluconobacter_thailandicus_NBRC_3257	NBRC3257_RS02550	2-hydroxyacid dehydrogenase	Gluconobacter thailandicus NBRC 3257	Pseudomonadota	MSSRPDILAIDQFPPAIKERLESLFTVHQYEGIEALSPYANKIRGVATGGGSGLPRPIMDALPALEVISVNGVGTDQIDLEDARQRKIGVATTLGTLTDDVADMAIVLTLAVMRETVLNDRLVREGRWPTQPLPLSRSVTKKRMGIAGFGHIGQAIAHRAAAFGMDLAYFNSRPRAESPLRFEPDLKALAEWSDVLVLAVSGGPRSANMVNAEILDALGPDGVLINIARGSVVDEAALLSALKQKRIAGAGLDVFQNEPNINPEFSTLENTVLQAHQASATIETRTVMGNLMVDNLVAHFEGKSLLTPIL	TTGTCTTCCCGCCCTGACATTCTCGCAATCGACCAGTTCCCGCCGGCAATCAAGGAACGACTGGAAAGCCTGTTTACAGTCCATCAGTATGAAGGAATTGAAGCCCTCTCGCCTTATGCGAATAAAATCCGCGGCGTGGCGACGGGCGGCGGATCAGGCCTTCCCCGCCCCATTATGGACGCCCTTCCCGCTCTGGAAGTCATTTCGGTAAACGGGGTCGGCACTGACCAGATTGATCTGGAAGACGCACGCCAACGCAAGATTGGTGTAGCGACAACCCTTGGAACGCTTACGGATGACGTCGCAGACATGGCCATCGTCCTCACGCTTGCGGTCATGCGCGAAACCGTTCTCAATGATCGCCTCGTCCGCGAAGGCAGATGGCCAACTCAGCCCCTT…	NBRC3257_0534	GCF_000576285.1
196	✓	✓	A	AD946_RS12825_Pseudomonadota_Gluconobacter_thailandicus	AD946_RS12825	2-hydroxyacid dehydrogenase	Gluconobacter thailandicus	Pseudomonadota	MSSRPDILAIDQFPPAIKERLESLFTVHQYEGIEALSPYANKIRGVATGGGSGLPRPIMDALPALEVISVNGVGTDQIDLEDARQRKIGVATTLGTLTDDVADMAIVLTLAVMRETVLNDRLVREGRWPTQPLPLSRSVTKKRMGIAGFGHIGQAIAHRAAAFGMDLAYFNSRPRAESPLRFEPDLKALAEWSDVLVLAVSGGPRSANMVNAEILDALGPDGVLINIARGSVVDEAALLSALKQKRIAGAGLDVFQNEPNINPEFSTLENTVLQAHQASATIETRTVMGNLMVDNLVAHFEGKSLLTPIL	TTGTCTTCCCGCCCTGACATTCTCGCAATCGACCAGTTCCCGCCGGCAATCAAGGAACGACTGGAAAGCCTGTTTACAGTCCATCAGTATGAAGGAATTGAAGCCCTCTCGCCTTATGCGAATAAAATCCGCGGCGTGGCGACGGGCGGCGGATCAGGCCTTCCCCGCCCCATTATGGACGCCCTTCCCGCTCTGGAAGTCATTTCGGTAAACGGGGTCGGCACTGACCAGATTGATCTGGAAGACGCACGCCAACGCAAGATTGGTGTAGCGACAACCCTTGGAACGCTTACGGATGACGTCGCAGACATGGCCATCGTCCTCACGCTTGCGGTCATGCGCGAAACCGTTCTCAATGATCGCCTCGTCCGCGAAGGCAGATGGCCAACTCAGCCCCTT…	AD946_12840	GCF_001580935.1
197	✓	✓	A	GTH01_RS01250_Pseudomonadota_Gluconobacter_thailandicus_F149-1_=_NBRC_100600	GTH01_RS01250	2-hydroxyacid dehydrogenase	Gluconobacter thailandicus F149-1 = NBRC 100600	Pseudomonadota	MSSRPDILAIDQFPPAIKERLESLFTVHQYEGIEALSPYANKIRGVATGGGSGLPRPIMDALPALEVISVNGVGTDQIDLEDARQRKIGVATTLGTLTDDVADMAIVLTLAVMRETVLNDRLVREGRWPTQPLPLSRSVTKKRMGIAGFGHIGQAIAHRAAAFGMDLAYFNSRPRAESPLRFEPDLKALAEWSDVLVLAVSGGPRSANMVNAEILDALGPDGVLINIARGSVVDEAALLSALKQKRIAGAGLDVFQNEPNINPEFSTLENTVLQAHQASATIETRTVMGNLMVDNLVAHFEGKSLLTPIL	TTGTCTTCCCGCCCTGACATTCTCGCAATCGACCAGTTCCCGCCGGCAATCAAGGAACGACTGGAAAGCCTGTTTACAGTCCATCAGTATGAAGGAATTGAAGCCCTCTCGCCTTATGCGAATAAAATCCGCGGCGTGGCGACGGGCGGCGGATCAGGCCTTCCCCGCCCCATTATGGACGCCCTTCCCGCTCTGGAAGTCATTTCGGTAAACGGGGTCGGCACTGACCAGATTGATCTGGAAGACGCACGCCAACGCAAGATTGGTGTAGCGACAACCCTTGGAACGCTTACGGATGACGTCGCAGACATGGCCATCGTCCTCACGCTTGCGGTCATGCGCGAAACCGTTCTCAATGATCGCCTCGTCCGCGAAGGCAGATGGCCAACTCAGCCCCTT…	GTH01_02540	GCF_007990185.1
198	✓	✓	A	B7446_RS10500_Pseudomonadota_Gluconobacter_frateurii_M-2	B7446_RS10500	2-hydroxyacid dehydrogenase	Gluconobacter frateurii M-2	Pseudomonadota	MSSRPDILAIDQFPPAIKERLESLFTVHQYEGIEALSPYANKIRGVATGGGSGLPRPIMDALPALEVISVNGVGTDQIDLEDARQRKIGVATTLGTLTDDVADMAIVLTLAVMRETVLNDRLVREGKWPTQPLPLSRSVTKKRMGIAGFGHIGQAIAHRAAAFGMDLAYFNSRPRAESQLRFEPDLKALAEWSDVLVLAVSGGPRSANMVNAEILDALGPDGVLINIARGSVVDEAALLSALKQKRIAGAGLDVFQNEPNINPEFFTLENTVLQAHQASATIETRTVMGNLMVDNLVAHFEGKSLLTPIL	TTGTCTTCCCGACCTGACATTCTGGCAATCGACCAGTTCCCGCCGGCAATCAAGGAACGACTGGAAAGCCTGTTTACAGTCCATCAGTATGAAGGAATTGAAGCCCTCTCGCCTTATGCGAATAAAATCCGCGGCGTGGCGACGGGCGGCGGATCAGGCCTTCCCCGCCCCATTATGGACGCCCTTCCCGCTCTGGAAGTCATTTCGGTAAACGGGGTCGGCACTGACCAGATTGATCTGGAAGACGCACGCCAACGCAAGATTGGTGTAGCGACAACCCTTGGAACGCTTACGGATGACGTCGCAGACATGGCCATCGTCCTCACGCTTGCGGTCATGCGCGAAACCGTTCTCAATGATCGCCTCGTCCGCGAAGGCAAATGGCCAACTCAGCCCCTC…	Gbfr_021_199	GCF_000964445.1
199	✓	✓	A	BAR24_RS16060_Pseudomonadota_Gluconobacter_oxydans	BAR24_RS16060	2-hydroxyacid dehydrogenase	Gluconobacter oxydans	Pseudomonadota	MSSRPDILAIDQFPPAIKERLKSLFTVHQYEGIEALSPYANKIRGVATGGGSGLPRPIMDALPALEVISVNGVGTDQIDLEDARQRKIGVATTLGTLTDDVADMAIVLTLAVMRETVLNDRLVREGKWPTQPLPLSRSVTKKRMGIAGFGHIGQAIAHRAAAFGMDLAYFNSRPRAESQLRFEPDLKALAEWSDVLVLAVSGGPRSANMVNAEILDALGPDGVLINIARGSVVDEAALLSALKQKRIAGAGLDVFQNEPNINPEFFTLENTVLQAHQASATIETRTVMGNLMVDNLVAHFEGKSLLTPIL	TTGTCTTCCCGCCCTGACATTCTGGCAATCGACCAGTTCCCGCCGGCAATCAAGGAACGACTGAAAAGCCTGTTTACAGTCCATCAGTATGAAGGAATTGAAGCCCTCTCGCCTTATGCGAATAAAATCCGCGGCGTGGCGACGGGCGGCGGATCAGGCCTTCCCCGCCCCATTATGGACGCCCTTCCCGCTCTGGAAGTCATTTCGGTAAACGGGGTCGGCACTGACCAGATTGATCTGGAAGACGCACGCCAACGCAAGATTGGTGTAGCGACAACCCTTGGAACGCTTACGGATGACGTCGCAGACATGGCCATCGTCCTCACGCTTGCGGTCATGCGCGAAACCGTTCTCAATGATCGCCTCGTCCGCGAAGGCAAATGGCCAACTCAGCCCCTC…	BAR24_16060	GCF_001680825.1
200	✓	✓	A	B932_RS09190_Alpha_Gluconobacter_oxydans_H24	B932_RS09190	2-hydroxyacid dehydrogenase	Gluconobacter oxydans H24	Alphaproteobacteria	MSSRPDILAIDQFPPAIKERLKSLFTVHQYEGIEALSPYANKIRGVATGGGSGLPRPIMDALPALEVISVNGVGTDQIDLEDARQRKIGVATTLGTLTDDVADMAIVLTLAVMRETVLNDRLVREGKWPTQPLPLSRSVTKKRMGIAGFGHIGQAIAHRAAAFGMDLAYFNSRPRAESQLRFEPDLKALAEWSDVLVLAVSGGPRSANMVNAEILDALGPDGVLINIARGSVVDEAALLSALKQKRIAGAGLDVFQNEPNINPEFFTLENTVLQAHQASATIETRTVMGNLMVDNLVAHFEGKSLLTPIL	TTGTCTTCCCGCCCTGACATTCTGGCAATCGACCAGTTCCCGCCGGCAATCAAGGAACGACTGAAAAGCCTGTTTACAGTCCATCAGTATGAAGGAATTGAAGCCCTCTCGCCTTATGCGAATAAAATCCGCGGCGTGGCGACGGGCGGCGGATCAGGCCTTCCCCGCCCCATTATGGACGCCCTTCCCGCTCTGGAAGTCATTTCGGTAAACGGGGTCGGCACTGACCAGATTGATCTGGAAGACGCACGCCAACGCAAGATTGGTGTAGCGACAACCCTTGGAACGCTTACGGATGACGTCGCAGACATGGCCATCGTCCTCACGCTTGCGGTCATGCGCGAAACCGTTCTCAATGATCGCCTCGTCCGCGAAGGCAAATGGCCAACTCAGCCCCTC…	B932_1963	GCF_000311765.1
201	✓	✓	A	FXF46_RS01710_Pseudomonadota_Gluconobacter_thailandicus	FXF46_RS01710	2-hydroxyacid dehydrogenase	Gluconobacter thailandicus	Pseudomonadota	MSSRPDILAIDQFPPAIKERLESLFTVHQYEGIEALSPYANKIRGVATGGGSGLPRPIMNALPALEVISVNGVGTDQIDLEDARQRKIAVATTLGTLTDDVADMAIVLTLAVMRETVLNDRLVREGRWPTQPLPLSRSVTKKRMGIAGFGHIGQAIAHRAAAFGMDLAYFNSRPRAESQLRFEPDLKALAEWSDVLVLAVSGGPRSANMVNAEILDALGPDGVLINIARGSVVDEAALLCALKQKRIAGAGLDVFQNEPNINPEFFTLENTVLQAHQASATIETRTVMGNLMVDNLVAHFEGKSLLTPIL	TTGTCTTCCCGCCCTGACATTCTGGCAATCGACCAGTTCCCGCCGGCAATCAAGGAACGACTGGAAAGCCTGTTTACAGTCCATCAGTATGAGGGAATTGAAGCCCTTTCGCCTTACGCGAATAAAATCCGCGGCGTGGCGACGGGCGGCGGATCAGGCCTTCCCCGCCCCATTATGAACGCCCTTCCCGCTCTGGAAGTCATTTCGGTAAACGGGGTCGGCACTGACCAGATTGATCTGGAAGATGCACGTCAACGCAAGATTGCTGTAGCGACGACCCTTGGAACGCTTACGGATGACGTGGCAGACATGGCCATCGTCCTCACGCTTGCGGTCATGCGCGAAACCGTTCTCAATGATCGCCTCGTCCGCGAAGGCAGATGGCCAACTCAGCCCCTT…	FXF46_01710	GCF_008118345.1
202	✓	✓	A	AD940_RS10555_Pseudomonadota_Gluconobacter_thailandicus	AD940_RS10555	2-hydroxyacid dehydrogenase	Gluconobacter thailandicus	Pseudomonadota	MSSRPDILAIDQFPPAIKERLESLFTVHQYEGIEALSPYANKIRGVATGGGSGLPRPIMDALPALEVISVNGVGTDQIDLEDARQRKIAVATTLGTLTDDVADMAIVLTLAVMRETVLNDRLVREGRWPTQPLPLSRSVTKKRMGIAGFGHIGQAIAHRAVAFGMDLAYFNSRPRAESPLRFEPDLTALAEWSDVLVLAVSGGPRSANMVNAEILDALGPDGVLINIARGSVVDEAALLCALKQKRIAGAGLDVFQNEPNINPEFFTLENTVLQAHQASATIETRTVMGNLMVDNLVAHFEGKSLLTPIL	TTGTCTTCCCGCCCTGACATTCTGGCAATCGACCAGTTCCCGCCGGCAATCAAGGAACGACTGGAAAGCCTGTTTACAGTCCATCAGTATGAGGGAATTGAAGCCCTCTCGCCTTACGCGAATAAAATCCGCGGCGTGGCGACGGGCGGCGGATCAGGCCTTCCCCGCCCCATTATGGACGCCCTTCCCGCTCTGGAAGTCATTTCGGTAAACGGGGTCGGCACTGACCAGATTGATCTGGAAGATGCACGTCAACGCAAGATTGCTGTAGCGACAACCCTTGGAACGCTTACGGATGACGTCGCAGACATGGCCATCGTCCTCACGCTTGCGGTCATGCGCGAAACCGTTCTCAATGATCGCCTCGTCCGCGAAGGCAGATGGCCAACTCAGCCCCTT…	AD940_10585	GCF_001580835.1
203	✓	✓	A	GFR01_RS13735_Pseudomonadota_Gluconobacter_frateurii	GFR01_RS13735	2-hydroxyacid dehydrogenase	Gluconobacter frateurii	Pseudomonadota	MSSRPDILAIDQFPPAITERLESLFTIHQYEGPEALSPYADKIRGVATGGGSGLPRPIMDALPALEVISVNGVGTDQIDLEKARQRKIGVATTLGTLTDDVADMAIALMLAVMRETVLNDRLVRAGKWPTQPLPLSRSVNKKRMGIAGFGHIGQAIAHRATAFGMELAYFNSRRRPESTLRFEPDLKALADWSDVLVLAVSGGPRSANMVDAAILDALGPDGVLINIARGSVVDEAALLSALKQKRIAGAGLDVFQNEPNINPEFFTLENTVLQAHQASATIETRTAMGNLMVDNLVAHFEGKPLLTPIL	TTGTCTTCCCGTCCTGACATTCTGGCAATCGACCAGTTCCCTCCGGCCATCACGGAACGACTGGAAAGCCTGTTTACAATCCATCAGTACGAGGGACCTGAAGCGCTCTCGCCTTACGCAGATAAAATCCGCGGCGTGGCGACAGGTGGCGGATCAGGTCTGCCACGCCCTATTATGGACGCACTCCCGGCACTGGAGGTGATTTCGGTCAACGGGGTCGGCACTGACCAGATTGATCTGGAAAAGGCACGTCAGCGCAAGATTGGTGTAGCCACGACACTCGGAACACTTACCGATGACGTGGCAGACATGGCCATCGCCCTCATGCTTGCTGTGATGCGTGAAACTGTTCTCAATGATCGTCTCGTCCGCGCGGGGAAATGGCCAACGCAGCCTCTT…	-	GCF_002723955.1
204	✓	✓	A	AD937_RS06225_Pseudomonadota_Gluconobacter_japonicus	AD937_RS06225	2-hydroxyacid dehydrogenase	Gluconobacter japonicus	Pseudomonadota	MSSRPDILAIDQFPPAITERLQSLFTVHPYEGIETLTSYADKIRGVATGGGSGLPRPIMDALPALEVISVNGVGTDQIDLEEARQRKIGVATTLGTLTDDVADMAIALMLAVMRETVLNDRFVRAGQWPKQPLPLSRSVTKKRMGIAGFGQIGQAIAHRATAFGMEVAYFNSRPRTESTLRFEPDLKALAEWSDVLVLAVSGGARSANMVDADILDALGPDGVLVNIARGSVVDETALLAALKQKRIFGAGLDVFQNEPNINPEFFTLDNAVLQAHQASATVETRTLMGNLMVDNLEAHFEGKPLITPIL	TTGTCTTCCCGTCCCGACATTCTGGCAATCGATCAGTTCCCTCCAGCCATTACAGAACGACTGCAAAGCCTGTTTACAGTCCATCCTTATGAGGGGATCGAGACTCTTACTTCTTATGCAGACAAAATCCGCGGCGTCGCGACGGGAGGCGGTTCAGGTCTTCCACGCCCTATCATGGATGCACTGCCTGCTCTTGAGGTTATTTCAGTCAACGGCGTGGGCACAGACCAGATTGATCTGGAAGAAGCCCGTCAGCGCAAAATCGGTGTTGCGACAACGCTTGGAACGCTGACAGACGACGTGGCGGACATGGCCATCGCCCTCATGCTTGCCGTCATGCGGGAAACGGTTCTGAATGATCGCTTCGTTCGCGCGGGACAATGGCCAAAACAACCACTG…	AD937_06230	GCF_001580765.1
205	✓	✓	A	AD935_RS13470_Pseudomonadota_Gluconobacter_japonicus	AD935_RS13470	2-hydroxyacid dehydrogenase	Gluconobacter japonicus	Pseudomonadota	MSSRPDILAIDQFPPAITERLQSLFTVHPYEGIEPLASYADKIRGVATGGGSGLPRPIMDALPALEVISVNGVGTDQIDLEESRQRKIGVATTLGTLTDDVADMAIALMLAVMRETVLNDRFVRAGQWSKQPLPLSRSITKKRMGIAGFGQIGQAIAHRAAAFGMEVAYFNSRPRTESTLRFEPDLKALAEWADVLVLAVSGGPRSANMVDADILDALGPNGVLVNIARGSVVDETALLAALKQKRIFGAGLDVFQNEPNINPEFFTLDNAVLQAHQASATVETRTLMGNLMVDNLKAHFEGKPLLTPIL	TTGTCTTCCCGTCCCGACATTCTGGCAATCGATCAGTTCCCTCCAGCCATTACAGAACGACTGCAAAGCCTGTTTACAGTCCATCCGTATGAGGGGATCGAGCCTCTTGCTTCCTACGCAGACAAGATCCGCGGCGTCGCGACGGGAGGCGGTTCAGGTCTTCCACGCCCTATCATGGATGCACTGCCTGCTCTTGAGGTTATTTCAGTCAACGGCGTGGGCACAGACCAGATTGATCTGGAAGAATCCCGTCAGCGCAAAATCGGTGTTGCGACAACGCTTGGAACGCTGACAGACGACGTGGCGGACATGGCCATCGCCCTCATGCTTGCCGTCATGCGGGAAACGGTTCTGAATGATCGCTTCGTTCGCGCGGGACAATGGTCAAAACAACCACTT…	AD935_13470	GCF_001580715.1
206	✓	✓	A	GFGA_RS06305_Pseudomonadota_Gluconobacter_frateurii_NBRC_103465	GFGA_RS06305	2-hydroxyacid dehydrogenase	Gluconobacter frateurii NBRC 103465	Pseudomonadota	MSSRPDILAIDQFPPAITERLQSLFTVHPYEGTEPLASYADKIRGVATGGGSGLPRPIMDALPALEVISVNGVGTDQIDLEEARQRKIGVATTLGTLTDDVADMAIALMLAVMRETVLNDRFVRAGQWSKQPLPLSRSVTKKRMGIAGFGQIGQAIAHRAAAFGMEVAYFNSRPRTESTLRFEPDLKALAEWSDVLVLAVSGGPRSANMVDAEVLDALGPNGVLVNIARGSVVDETALLAALKQKRIFGAGLDVFQNEPNINPEFFTLDNAVLQAHQASATVETRTLMGNLMVDNLKAHFEGKPLLTPIL	TTGTCTTCCCGTCCCGACATTCTGGCAATCGATCAGTTCCCTCCAGCCATTACAGAACGACTGCAAAGCCTGTTTACAGTCCATCCGTATGAAGGGACCGAGCCTCTTGCTTCTTATGCAGACAAGATCCGCGGCGTCGCGACGGGAGGCGGTTCAGGTCTTCCACGCCCTATCATGGATGCATTACCTGCTCTTGAGGTTATTTCAGTCAACGGCGTCGGCACAGACCAGATTGATCTGGAAGAAGCCCGTCAGCGCAAAATCGGTGTTGCGACAACGCTTGGAACGCTGACAGACGACGTGGCGGACATGGCCATCGCCCTCATGCTTGCCGTCATGCGGGAAACGGTTCTGAATGATCGCTTCGTTCGCGCGGGACAATGGTCAAAACAACCACTC…	GFGA_1c0880	GCF_000509445.1
207	✓	✓	A	GJA01_RS04430_Pseudomonadota_Gluconobacter_japonicus	GJA01_RS04430	2-hydroxyacid dehydrogenase	Gluconobacter japonicus	Pseudomonadota	MSSRPDILAIDQFPPAITERLQSLFTVHPYKGIEPLASYADKIRGVATGGGSGLPRPIMDALPALEVISVNGVGTDQIDLEEARQRKIGVATTLGTLTDDVADMAIALMLAVMRETVLNDRFVRGGQWSKQPLPLSRSITRKRMGIAGFGQIGQAIAHRAAAFGMEVAYFNSRPRTESTLRFEPDLKALAEWSDVLVLAVSGGPRSANMVDADVLDALGPNGVLVNIARGSVVDEAALLAALKQKRIFGAGLDVFQNEPNINSEFFTLDNAVLQAHQASATVETRTLMGNLMVDNLKAHFEGKPLLTPIL	TTGTCTTCCCGTCCCGACATTCTGGCAATCGATCAGTTCCCTCCAGCCATTACAGAACGACTGCAAAGCCTGTTTACAGTCCATCCGTATAAGGGGATCGAGCCTCTTGCTTCCTACGCAGACAAGATCCGCGGCGTCGCGACGGGAGGCGGTTCAGGTCTTCCACGCCCTATCATGGATGCACTGCCTGCTCTTGAGGTTATTTCAGTCAACGGCGTGGGCACAGACCAGATTGATCTGGAAGAAGCCCGTCAGCGCAAAATCGGTGTTGCGACAACGCTTGGAACGCTGACAGACGACGTGGCGGACATGGCCATCGCCCTCATGCTTGCCGTCATGCGGGAAACGGTTCTGAATGATCGCTTCGTTCGCGGGGGACAATGGTCAAAACAACCACTC…	-	GCF_002723975.1
208	✓	✓	A	AD938_RS07380_Pseudomonadota_Gluconobacter_japonicus	AD938_RS07380	2-hydroxyacid dehydrogenase	Gluconobacter japonicus	Pseudomonadota	MSSRPDILAIDQFPPAITERLQSLFTVHPYKGIEPLASYADKIRGVATGGGSGLPRPIMDALPALEVISVNGVGTDQIDLEEARQRKIGVATTLGTLTDDVADMAIALMLAVMRETVLNDRFVRGGQWSKQPLPLSRSITRKRMGIAGFGQIGQAIAHRAAAFGMEVAYFNSRPRTESTLRFEPDLKALAEWSDVLVLAVSGGPRSANMVDADVLDALGPNGVLVNIARGSVVDEAALLAALKQKRIFGAGLDVFQNEPNINSEFFTLDNAVLQAHQASATVETRTLMGNLMVDNLKAHFEGKPLLTPIL	TTGTCTTCCCGTCCCGACATTCTGGCAATCGATCAGTTCCCTCCAGCCATTACAGAACGACTGCAAAGCCTGTTTACAGTCCATCCGTATAAGGGGATCGAGCCTCTTGCTTCCTACGCAGACAAGATCCGCGGCGTCGCGACGGGAGGCGGTTCAGGTCTTCCACGCCCTATCATGGATGCACTGCCTGCTCTTGAGGTTATTTCAGTCAACGGCGTGGGCACAGACCAGATTGATCTGGAAGAAGCCCGTCAGCGCAAAATCGGTGTTGCGACAACGCTTGGAACGCTGACAGACGACGTGGCGGACATGGCCATCGCCCTCATGCTTGCCGTCATGCGGGAAACGGTTCTGAATGATCGCTTCGTTCGCGGGGGACAATGGTCAAAACAACCACTC…	AD938_07385	GCF_001580785.1
209	✓	✓	A	GLF_RS02390_Pseudomonadota_Gluconobacter_frateurii_NBRC_101659	GLF_RS02390	2-hydroxyacid dehydrogenase	Gluconobacter frateurii NBRC 101659	Pseudomonadota	MSSRPDILAIDQFPPAITERLQSLFTVHPYEGIETLTSYADKIRGVATGGGSGLPRPIMDALPALEVISVNGVGTDQIDLEEAGQRKIGVATTLGTLTDDVADMAIALMLSVMRETVLNDRFVRAGQWSKQPLPLSRSVTKKRMGIAGFGQIGQAIAHRAAAFGMEVAYFNSRPRTESTLRFEPDLKALAEWSDVLVLAVSGGPRSANMVDADVLDALGPNGVLVNIARGSVVDEAALLAALKQKRIFGAGLDVFQNEPNINPEFFTLDNAVLQAHQASATVETRTLMGNLMVDNLKAHFEGKPLLTPIL	TTGTCTTCCCGTCCCGACATTCTGGCAATCGATCAGTTCCCTCCAGCCATTACAGAACGACTGCAAAGCCTGTTTACAGTCCATCCTTATGAGGGGATCGAGACTCTTACTTCTTATGCAGACAAAATCCGCGGCGTCGCGACGGGAGGCGGTTCAGGTCTTCCACGCCCTATCATGGATGCATTACCTGCTCTTGAGGTTATTTCAGTCAACGGCGTAGGCACTGACCAAATTGATCTGGAAGAAGCCGGTCAGCGCAAAATCGGTGTTGCAACAACACTTGGAACGCTGACAGACGACGTGGCGGACATGGCCATAGCCCTCATGCTTTCCGTCATGCGAGAAACGGTTCTGAATGATCGCTTCGTTCGCGCGGGACAATGGTCAAAACAACCACTG…	GLF_0478	GCF_000284875.2
210	✓	✓	A	HKD32_RS09740_Pseudomonadota_Gluconobacter_japonicus	HKD32_RS09740	2-hydroxyacid dehydrogenase	Gluconobacter japonicus	Pseudomonadota	MSSRPDILAIDQFPPAITERLQSLFTVHPYEGIETLTSYADKIRGVATGGGSGLPRPIMDALPALEVISVNGVGTDQIDLEEAGQRKIGVATTLGTLTDDVADMAIALMLSVMRETVLNDRFVRAGQWSKQPLPLSRSVTKKRMGIAGFGQIGQAIAHRAAAFGMEVAYFNSRPRTESTLRFEPDLKALAEWSDVLVLAVSGGPRSANMVDADVLDALGPNGVLVNIARGSVVDEAALLAALKQKRIFGAGLDVFQNEPNINSEFFTLDNAVLQAHQASATVETRTLMGNLMVDNLKAHFEGKPLLTPIL	TTGTCTTCCCGTCCCGACATTCTGGCAATCGATCAGTTCCCTCCAGCCATTACAGAACGACTGCAAAGCCTGTTTACAGTCCATCCTTATGAGGGGATCGAGACTCTTACTTCTTATGCAGACAAAATCCGCGGCGTCGCGACGGGAGGCGGTTCAGGTCTTCCACGCCCTATCATGGATGCATTACCTGCTCTTGAGGTTATTTCAGTCAACGGCGTAGGCACTGACCAAATTGATCTGGAAGAAGCCGGTCAGCGCAAAATCGGTGTTGCAACAACACTTGGAACGCTGACAGACGACGTGGCGGACATGGCCATAGCCCTCATGCTTTCCGTCATGCGAGAAACGGTTCTGAATGATCGCTTCGTTCGCGCGGGACAATGGTCAAAACAACCACTG…	HKD32_09815	GCF_015244665.1
211	✓	✓	A	AD942_RS10815_Pseudomonadota_Gluconobacter_japonicus	AD942_RS10815	2-hydroxyacid dehydrogenase	Gluconobacter japonicus	Pseudomonadota	MSSRPDILAIDQFPPAITERLQSLFTVHPYEGIETLTSYADKIRGVATGGGSGLPRPIMDALPALEVISVNGVGTDQIDLEEAGQRKIGVATTLGTLTDDVADMAIALMLSVMRETVLNDRFVRAGQWSKQPLPLSRSVTKKRMGIAGFGQIGQAIAHRAAAFGMEVAYFNSRPRTESTLRFEPDLKALAEWSDVLVLAVSGGPRSANMVDADVLDALGPNGVLVNIARGSVVDEAALLAALKQKRIFGAGLDVFQNEPNINSEFFTLDNAVLQAHQASATVETRTLMGNLMVDNLKAHFEGKPLLTPIL	TTGTCTTCCCGTCCCGACATTCTGGCAATCGATCAGTTCCCTCCAGCCATTACAGAACGACTGCAAAGCCTGTTTACAGTCCATCCTTATGAGGGGATCGAGACTCTTACTTCTTATGCAGACAAAATCCGCGGCGTCGCGACGGGAGGCGGTTCAGGTCTTCCACGCCCTATCATGGATGCATTACCTGCTCTTGAGGTTATTTCAGTCAACGGCGTAGGCACTGACCAAATTGATCTGGAAGAAGCCGGTCAGCGCAAAATCGGTGTTGCAACAACACTTGGAACGCTGACAGACGACGTGGCGGACATGGCCATAGCCCTCATGCTTTCCGTCATGCGAGAAACGGTTCTGAATGATCGCTTCGTTCGCGCGGGACAATGGTCAAAACAACCACTG…	AD942_10830	GCF_001580865.1
212	✓	✓	A	A0123_RS12330_Pseudomonadota_Gluconobacter_cerinus	A0123_RS12330	2-hydroxyacid dehydrogenase	Gluconobacter cerinus	Pseudomonadota	MSTKPDLLMIDPFPAGIVARLEEHFNLHQYSDLDQLKPIADKVRGVATGGGSGLPRPLMDALPALEVIAVNGVGTDQIDLDEARRRKIGVATTLGTLTDDVADMAIVLTLSVMRDTVSNDRLVRSGEWSKNSLPLSRSVTGKRMGIAGFGQIGQAIAHRAAAFGMELAYFNSKPRPESAVRFESDLKQLAEWSDILVLAVSGGPRSANMVNTEILEALGPDGVLINIARGSVVDEAALLSALQEKRIAGAGLDVFQNEPNINPEFFKLDNTVLQAHQASATVETRTIMGNLMVDNLIAHFDGKPLLTPIL	TTGTCTACCAAACCTGACCTGCTCATGATCGACCCTTTCCCAGCCGGGATCGTAGCGCGACTTGAAGAGCATTTTAACCTGCACCAATACAGTGACCTCGATCAGCTCAAACCAATCGCCGATAAAGTCCGGGGGGTGGCCACTGGCGGCGGTTCAGGACTTCCGCGCCCCCTCATGGACGCGCTTCCTGCGTTAGAAGTCATCGCCGTTAACGGCGTCGGGACAGATCAGATCGACCTTGACGAAGCACGCCGCCGCAAAATTGGTGTTGCAACAACGCTCGGCACCCTCACCGATGATGTCGCAGACATGGCCATTGTCCTGACGCTATCAGTCATGCGTGACACGGTCTCGAATGACCGTTTAGTTCGTTCCGGTGAGTGGTCAAAAAATTCGCTG…	A0123_02513	GCF_001645165.1
213	✓	✓	A	VZ55_RS09305_Pseudomonadota_Gluconobacter_oxydans	VZ55_RS09305	2-hydroxyacid dehydrogenase	Gluconobacter oxydans	Pseudomonadota	MSTKPDLLMIDPFPAGIVARLEEHFNLHQYSDLDQLKPIADKVRGVATGGGSGLPRPLMDALPALEVIAVNGVGTDQIDLDEARRRKIGVATTLGTLTDDVADMAVVLTLSVMRDTVLNDRLVRSGEWSKNSLPLSRSVTGKRMGIAGFGQIGQAIAHRAAAFGMELAYFNSKPRPESAVRFESDLKKLAEWSDILVLAVSGGPRSANMVNAEILEALGPDGVLINIARGSVVDEAALLSALQENRIAGAGLDVFQNEPNINPEFFKLDNTVLQAHQASATVETRTIMGNLMVDNLIAHFDGKPLLTPIL	TTGTCTACCAAACCTGACCTGCTCATGATCGACCCTTTCCCAGCCGGGATCGTAGCGCGACTTGAAGAGCATTTTAACCTGCACCAATACAGTGACCTCGATCAGCTCAAACCAATCGCCGATAAAGTCCGGGGGGTGGCCACTGGTGGCGGTTCAGGACTTCCGCGCCCCCTCATGGACGCGCTTCCTGCGTTAGAAGTCATCGCCGTTAACGGCGTCGGGACAGATCAGATCGACCTTGACGAAGCACGCCGCCGCAAAATTGGTGTTGCAACAACGCTCGGCACCCTCACCGATGATGTCGCAGACATGGCCGTTGTCCTGACGCTATCAGTCATGCGTGACACGGTCTTGAATGACCGTTTAGTTCGTTCCGGTGAGTGGTCAAAAAATTCGCTG…	-	GCF_001008185.1
214	✓	✓	A	HK24_RS00460_Pseudomonadota_Gluconobacter_sp._DsW_058	HK24_RS00460	2-hydroxyacid dehydrogenase	Gluconobacter sp. DsW_058	Pseudomonadota	MSTKPDLLMIDPFPAGIVARLEEHFNLHTYSDLDQLKPIADKVRGVATGGGSGLPRPLMDALPALEVIAVNGVGTDQIDLDEARRRKIGVATTLGTLTDDVADMAIVLTLSVMRDTVLNDRLVRSGEWSRNSLPLSRSVTGKRMGIAGFGQIGQAIAHRAAAFGMELAYFNSKPRPESAVRFESDLKKLAEWADILVLAVSGGPRSANMVDAEILEALGPDGVLINIARGSVVDEAALLSALQEKRIAGAGLDVFQNEPNINPEFFKLDNTVLQAHQASATVETRTIMGNLMVDNLIAHFDGKPLLTPIL	TTGTCTACCAAACCTGACCTGCTCATGATCGACCCTTTCCCAGCCGGGATCGTAGCGCGACTTGAAGAGCATTTTAACCTGCACACATACAGTGACCTCGATCAGCTCAAGCCAATTGCAGATAAAGTCCGGGGGGTGGCCACTGGCGGCGGTTCAGGACTTCCGCGCCCCCTTATGGACGCGCTTCCTGCGTTAGAAGTCATCGCCGTCAACGGCGTCGGGACCGATCAGATCGACCTTGACGAAGCACGCCGCCGCAAAATTGGTGTTGCAACAACGCTCGGCACCCTCACCGATGATGTCGCAGACATGGCCATTGTCCTGACGCTATCAGTCATGCGTGACACGGTCTTGAATGACCGTCTTGTTCGTTCCGGTGAATGGTCCAGAAATTCGTTG…	HK24_00490	GCF_002153615.1
215	✓	✓	A	GCE01_RS12490_Pseudomonadota_Gluconobacter_cerinus	GCE01_RS12490	2-hydroxyacid dehydrogenase	Gluconobacter cerinus	Pseudomonadota	MSTKPDLLMIDPFPAGIVARLEEHFNLHKYRDLDQLKPIADKVRGVATGGGSGIPRPLMDALPALEVIAVNGVGTDQIDLDEARRRKIGVATTLGTLTDDVADMAIVLTLSVMRDTVLNDRLVRSGEWSRNSLPLSRSVTGKRMGIAGFGQIGQAIAHRAAAFGMELAYFNSKPRPESAVRFESDLKKLAEWSDILVLAVSGGPRSANMVDAEILEALGADGVLINIARGSVVDEAALLSALQEKRIAGAGLDVFQNEPNINPDFFKLDNTVLQAHQASATVETRTIMGNLMVDNLIAHFDGKPLLTPIL	TTGTCTACCAAACCTGACCTGCTCATGATCGACCCTTTCCCAGCCGGGATCGTAGCGCGACTTGAAGAGCATTTTAACCTGCACAAATACCGTGACCTCGATCAGCTCAAGCCAATCGCAGATAAAGTCCGGGGGGTGGCCACTGGCGGCGGTTCAGGAATTCCGCGCCCCCTTATGGACGCGCTTCCTGCGTTAGAAGTCATCGCCGTCAACGGCGTCGGGACAGATCAGATCGACCTTGACGAAGCACGCCGCCGCAAAATTGGTGTTGCGACAACGCTCGGCACCCTTACCGATGATGTTGCAGACATGGCCATTGTCCTGACGCTATCAGTCATGCGTGACACGGTCTTGAATGACCGTCTTGTTCGCTCCGGTGAATGGTCCAGAAATTCGCTG…	-	GCF_002723935.1
216	✓	✓	A	GMO_RS10845_Alpha_Gluconobacter_morbifer_G707	GMO_RS10845	2-hydroxyacid dehydrogenase	Gluconobacter morbifer G707	Alphaproteobacteria	MSSRPDILAIDAFPSPILERLKERFTLHPYKGVADLKVFADKIRGIVTGGGSGVKPEIMNALPNLGVISVNGVGTDQIDLEEARRRGIKVATTQNTLTDDVADMAMALTLAVMRDIVRNDKFVRAGEWPSRPLTLSRSMTRKRMGIAGFGHIGQAIAHRAAAFGMELAYFNSRPRLESNCKFEPDFQKLAEWSDVLVLAVSGGPRSANMVNADILKALGPQGVLINIARGSVVDEIALITALKEKQIAGAGLDVFQNEPNINPEFFALENTVLQAHQASATIETRTAMGNLMIDNLIAYFEGRPLLTPVV	ATGTCATCACGTCCTGATATCCTGGCTATCGACGCCTTTCCTTCTCCCATTCTGGAAAGACTGAAAGAACGTTTTACCCTGCACCCCTATAAGGGCGTTGCTGACCTTAAGGTTTTTGCGGATAAAATTCGTGGTATTGTTACAGGCGGCGGCTCTGGCGTAAAACCTGAAATCATGAATGCCCTTCCCAATCTTGGGGTTATCTCCGTCAACGGTGTGGGCACGGACCAGATCGACCTTGAAGAAGCACGCCGTCGCGGCATCAAGGTTGCAACAACGCAGAACACCCTGACAGACGATGTCGCCGATATGGCCATGGCTCTGACGCTCGCCGTAATGCGGGATATTGTCAGAAACGATAAATTTGTCCGTGCCGGAGAGTGGCCCAGCCGGCCCCTG…	GMO_23030	GCF_000234355.1
217	✓	✓	A	HKD25_RS08050_Pseudomonadota_Gluconobacter_wancherniae	HKD25_RS08050	2-hydroxyacid dehydrogenase	Gluconobacter wancherniae	Pseudomonadota	MTSDRPDILLIDQLPDSVIQRLSSAFTLHRYENLESLRPIAEKIRAVTTGGGPGVPPDIMAALPKLEVISVNGVGTDQIDLNEARRRKIGVATTTGLLSDDVADMAIGLMLAVKRQIVTNDRFVRSGEWAKKPVRLSHTIGGQKVGIAGFGHIGQAIAQRAAAFNTEIAYFNSRPRTESSFRFEPDLENLAAWCDILILAVSGGPRSANMVNAPILEALGPHGVLINISRGSVVDEDALISALREGTIAGAGLDVFQNEPNINDAFFTLENTVLQAHQASATQETRSAMGNLVVENLLAHFAGRPLLTPVI	ATGACCAGTGACCGCCCGGATATCCTGCTGATTGATCAGCTCCCCGACAGTGTTATACAGCGTCTATCAAGCGCCTTCACACTACATCGCTACGAGAACCTTGAATCTCTCAGGCCTATTGCAGAAAAAATACGTGCTGTTACAACTGGAGGCGGTCCTGGTGTCCCCCCGGATATTATGGCAGCGCTTCCAAAGCTTGAAGTCATTTCCGTAAATGGCGTTGGGACGGACCAGATAGATCTGAATGAGGCGCGTCGTAGGAAAATTGGCGTTGCGACTACGACGGGACTTTTGTCTGATGATGTCGCAGACATGGCAATCGGCCTCATGCTGGCGGTGAAGCGTCAAATCGTTACGAACGACAGATTTGTGCGCTCAGGCGAATGGGCCAAGAAACCC…	HKD25_08070	GCF_015244585.1
218	✓	✓	A	GWA01_RS09765_Pseudomonadota_Gluconobacter_wancherniae_NBRC_103581	GWA01_RS09765	2-hydroxyacid dehydrogenase	Gluconobacter wancherniae NBRC 103581	Pseudomonadota	MTSDRPDILLIDQLPDSVIQRLSSAFTLHRYENLESLRPIAEKIRAVTTGGGPGVPPDIMAALPKLEVISVNGVGTDQIDLNEARRRKIGVATTTGLLSDDVADMAIGLMLAVKRQIVTNDRFVRSGEWAKKPVRLSHTIGGQKVGIAGFGHIGQAIAQRAAAFNTEIAYFNSRPRTESSFRFEPDLENLAAWCDILILAVSGGPRSANMVNAPILEALGPHGVLINISRGSVVDEDALISALREGTIAGAGLDVFQNEPNINDAFFTLENTVLQAHQASATQETRSAMGNLVVENLLAHFAGRPLLTPVI	ATGACCAGTGACCGCCCGGATATCCTGCTGATTGATCAGCTCCCCGACAGTGTTATACAGCGTCTATCAAGCGCCTTCACACTACATCGCTACGAGAACCTTGAATCTCTCAGGCCTATTGCAGAAAAAATACGTGCTGTTACAACTGGAGGCGGTCCTGGTGTCCCCCCGGATATTATGGCAGCGCTTCCAAAGCTTGAAGTCATTTCCGTAAATGGCGTTGGGACGGACCAGATAGATCTGAATGAGGCGCGTCGTAGGAAAATTGGCGTTGCGACTACGACGGGACTTTTGTCTGATGATGTCGCAGACATGGCAATCGGCCTCATGCTGGCGGTGAAGCGTCAAATCGTTACGAACGACAGATTTGTGCGCTCAGGCGAATGGGCCAAGAAACCC…	GWA01_19570	GCF_007988885.1
219	✓	✓	A	HKD22_RS04255_Pseudomonadota_Gluconobacter_kanchanaburiensis	HKD22_RS04255	2-hydroxyacid dehydrogenase	Gluconobacter kanchanaburiensis	Pseudomonadota	MSSYPDILAIDPMPDVMRERLEKIFTIHPFTSLENLKAISTRIRGVTTGGGSGVSTEIMDMLPNLEVISVNGVGTDRIDLNEASRRNIRVATTQNTLTDDVADMAIVLMMTVMRGIITNDQFVRAGKWPSAPLPMGHSLTGKRVGIAGFGHIGQAIAKRVSAFNMEVAYFNSRARPESRYRYEPDLKALAGWCDVLILAVSGGPRSTNMVNAEILDALGKNGVLVNIARGTVVDETALIKYLRQNEIAGAGLDVFQNEPQINHDFFSLSNVVLQAHQASATIETRAAMANLVADNIITYFNEGKVLTPVN	ATGTCATCATATCCCGATATTCTGGCAATTGATCCCATGCCTGACGTGATGCGTGAAAGACTTGAGAAAATTTTTACAATCCATCCATTTACTTCGCTTGAAAATCTAAAGGCCATCTCAACCCGCATACGCGGAGTTACAACAGGTGGCGGATCAGGCGTATCAACAGAAATTATGGATATGCTTCCCAATCTCGAGGTAATTTCCGTCAATGGTGTCGGTACGGACCGCATTGACCTGAATGAAGCCAGCCGACGCAATATCCGCGTTGCCACGACCCAGAATACTTTGACTGACGATGTGGCAGATATGGCAATCGTGCTCATGATGACTGTCATGCGAGGAATTATCACAAATGATCAATTCGTACGTGCAGGCAAATGGCCCAGTGCTCCACTC…	HKD22_04260	GCF_015244645.1
220	✓	✓	A	GKA01_RS04395_Pseudomonadota_Gluconobacter_kanchanaburiensis_NBRC_103587	GKA01_RS04395	2-hydroxyacid dehydrogenase	Gluconobacter kanchanaburiensis NBRC 103587	Pseudomonadota	MSSYPDILAIDPMPDVMRERLEKIFTIHPFTSLENLKAISTRIRGVTTGGGSGVSTEIMDMLPNLEVISVNGVGTDRIDLNEASRRNIRVATTQNTLTDDVADMAIVLMMTVMRGIITNDQFVRAGKWPSAPLPMGHSLTGKRVGIAGFGHIGQAIAKRVSAFNMEVAYFNSRARPESRYRYEPDLKALAGWCDVLILAVSGGPRSTNMVNAEILDALGKNGVLVNIARGTVVDETALIKYLRQNEIAGAGLDVFQNEPQINHDFFSLSNVVLQAHQASATIETRAAMANLVADNIITYFNEGKVLTPVN	ATGTCATCATATCCCGATATTCTGGCAATTGATCCCATGCCTGACGTGATGCGTGAAAGACTTGAGAAAATTTTTACAATCCATCCATTTACTTCGCTTGAAAATCTAAAGGCCATCTCAACCCGCATACGCGGAGTTACAACAGGTGGCGGATCAGGCGTATCAACAGAAATTATGGATATGCTTCCCAATCTCGAGGTAATTTCCGTCAATGGTGTCGGTACGGACCGCATTGACCTGAATGAAGCCAGCCGACGCAATATCCGCGTTGCCACGACCCAGAATACTTTGACTGACGATGTGGCAGATATGGCAATCGTGCTCATGATGACTGTCATGCGAGGAATTATCACAAATGATCAATTCGTACGTGCAGGCAAATGGCCCAGTGCTCCACTC…	GKA01_08880	GCF_007988905.1
221	✓	✓	A	GAL01_RS04190_Pseudomonadota_Gluconobacter_albidus	GAL01_RS04190	2-hydroxyacid dehydrogenase	Gluconobacter albidus	Pseudomonadota	MSSRPGILTIDPILPFMKERLEQFFDLHPYTSLEELKVVAPVIRGITTGGGSGVPAAIMNALPNLEVVSVNGVGTDRIDLQEAKRRNIRVATTQGTLTDDVADMAVVLMMTVMRDVVNNDRFVRAGNWPNSPLPLSRSLTKKKAGIAGFGHIGQAIAKRVSAFGMEVAYFNSHAKPETAYRFEPDLKALAEWCDVLILAVSGGPRSANMINGDVLTCLGKNGVLINIARGTVVDEEALLVALKEKRIAGAGLDVFQNEPNINPAFFALPNTVLQAHQASATVETRTAMGNLVVENLIAYFTDGKLLTPVI	ATGTCATCCAGACCCGGCATTCTGACAATTGATCCGATTCTCCCGTTTATGAAAGAACGGCTGGAACAGTTTTTTGACCTCCATCCATACACGTCACTTGAAGAGCTGAAAGTTGTTGCTCCAGTCATTCGCGGGATCACGACAGGAGGCGGTTCAGGTGTTCCTGCCGCCATCATGAACGCCCTGCCCAATCTTGAAGTCGTTTCTGTCAATGGCGTAGGGACCGATCGCATTGATCTTCAGGAAGCAAAGCGTAGAAACATCCGCGTTGCCACGACCCAGGGCACCCTGACAGATGATGTAGCTGATATGGCCGTTGTTCTGATGATGACGGTGATGCGGGATGTCGTGAACAATGACCGGTTCGTCCGGGCGGGAAACTGGCCCAATTCGCCCCTT…	-	GCF_002723915.1
222	✓	✓	A	AD941_RS03315_Pseudomonadota_Gluconobacter_albidus	AD941_RS03315	2-hydroxyacid dehydrogenase	Gluconobacter albidus	Pseudomonadota	MSSRPGILTIDPILPFMKERLEQFFDLHPYTSLEELKVVAPVIRGITTGGGSGVPAAIMNALPNLEVVSVNGVGTDRIDLQEAKRRNIRVATTQGTLTDDVADMAVVLMMTVMRDVVNNDRFVRAGNWPNSPLPLSRSLTKKKAGIAGFGHIGQAIAKRVSAFGMEVAYFNSHAKPETAYRFEPDLKALAEWCDVLILAVSGGPRSANMINGDVLTCLGKNGVLINIARGTVVDEEALLVALKEKRIAGAGLDVFQNEPNINPAFFALPNTVLQAHQASATVETRTAMGNLVVENLIAYFTDGKLLTPVI	ATGTCATCCAGACCCGGCATTCTGACAATTGATCCGATTCTCCCGTTTATGAAAGAACGGCTGGAACAGTTTTTTGACCTCCATCCATACACGTCACTTGAAGAGCTGAAAGTTGTTGCTCCAGTCATTCGCGGGATCACGACAGGAGGCGGTTCAGGTGTTCCTGCCGCCATCATGAACGCCCTGCCCAATCTTGAAGTCGTTTCTGTCAATGGCGTAGGGACCGATCGCATTGATCTTCAGGAAGCAAAGCGTAGAAACATCCGCGTTGCCACGACCCAGGGCACCCTGACAGATGATGTAGCTGATATGGCCGTTGTTCTGATGATGACGGTGATGCGGGATGTCGTGAACAATGACCGGTTCGTCCGGGCGGGAAACTGGCCCAATTCGCCCCTT…	AD941_03295	GCF_001580845.1
223	✓	✓	A	A0U94_RS09200_Pseudomonadota_Gluconobacter_albidus	A0U94_RS09200	2-hydroxyacid dehydrogenase	Gluconobacter albidus	Pseudomonadota	MSSRPGILTIDPILPFMKERLEQFFDLHPYTSLEELKVVAPVIRGITTGGGSGVPAAIMNALPNLEVVSVNGVGTDRIDLQEAKRRNIRVATTQGTLTDDVADMAVVLMMTVMRDVVNNDRFVRAGNWPNSPLPLSRSLTKKKAGIAGFGHIGQAIAKRVSAFGMEVAYFNSHAKPETAYRFEPDLKALAEWCDVLILAVSGGPRSANMINGDVLTCLGKNGVLINIARGTVVDEEALLVALKEKRIAGAGLDVFQNEPNINPAFFTLPNTVLQAHQASATLETRTAMGNLVVENLIAYFTDGKLLTPVI	ATGTCATCCAGACCCGGCATTCTGACAATTGATCCGATTCTCCCGTTTATGAAAGAACGGCTGGAACAGTTTTTTGACCTCCATCCATACACGTCACTTGAAGAGCTGAAAGTTGTTGCTCCTGTCATTCGCGGGATCACGACAGGAGGCGGTTCAGGTGTTCCTGCCGCCATCATGAACGCCCTGCCCAATCTTGAAGTCGTTTCTGTCAATGGCGTAGGGACCGATCGCATTGATCTTCAGGAAGCAAAGCGTAGAAACATCCGCGTTGCCACGACCCAGGGCACCCTGACAGATGATGTAGCTGATATGGCCGTTGTTCTGATGATGACGGTGATGCGGGATGTCGTGAACAATGACCGGTTCGTCCGGGCGGGAAACTGGCCCAATTCGCCCCTT…	A0U94_09110	GCF_002005485.1
224	✓	✓	A	HK22_RS06265_Pseudomonadota_Gluconobacter_sp._DsW_056	HK22_RS06265	2-hydroxyacid dehydrogenase	Gluconobacter sp. DsW_056	Pseudomonadota	MSSRPGILTIDPILPFMKERLEQFFDLHPYTSLEELKVVAPVIRGITTGGGSGVPAAIMNALPNLEVVSVNGVGTDRIDLQEAKRRNIRVATTQGTLTDDVADMAVVLMMTVMRDVVNNDRFVRAGNWPNSPLPLSHSLTKKKVGIAGFGHIGQAIAKRVSAFGMEVAYFNSHAKPETAYRFEPNLKALAEWCDVLILAVSGGPRSANMINDDVLTCLGKNGVLINIARGTVVDEEALLVALKEKRIAGAGLDVFQNEPNINPAFFALPNTVLQAHQASATVETRTAMGNLVVENLIAYFTDGKLLTPVI	ATGTCATCCAGACCCGGCATTCTGACAATTGATCCGATTCTCCCGTTTATGAAAGAACGGCTGGAACAGTTTTTTGACCTCCATCCATACACGTCACTTGAAGAGCTGAAAGTTGTTGCTCCTGTCATTCGCGGGATCACGACAGGAGGCGGTTCAGGTGTTCCTGCCGCCATCATGAACGCCCTGCCCAATCTTGAAGTCGTTTCTGTCAATGGCGTAGGGACCGATCGCATTGATCTTCAGGAAGCAAAGCGTAGAAACATCCGCGTTGCCACGACCCAGGGCACCCTGACAGATGATGTAGCTGATATGGCCGTTGTTCTGATGATGACGGTGATGCGGGATGTCGTGAACAATGACCGGTTCGTCCGGGCGGGAAACTGGCCCAATTCGCCCCTC…	HK22_11705	GCF_002153595.1
225	✓	✓	A	AD945_RS14655_Pseudomonadota_Gluconobacter_albidus	AD945_RS14655	2-hydroxyacid dehydrogenase	Gluconobacter albidus	Pseudomonadota	MSSRPGILTIDPILPFMKERLEQFFDLHPYTSLEELKVVAPVIRGITTGGGSGVSAAIMNALPNLEVVSVNGVGTDRIDLQEAKRRNIRVATTQGTLTDDVADMAVVLMMTVMRDVVNNNRFVRAGNWPNSPLPLSHSLTKKKVGIAGFGHIGQAIAKRVSAFGMEVAYFNSHAKPETAYRFEPDLKALAEWCDVLILAVSGGPRSANMINDDVLTCLGKNGVLINIARGTVVDEEALLVALKEKRIAGAGLDVFQNEPNINPAFFALPNTVLQAHQASATVETRTAMGNLVVENLIAYFTDGKLLTPVI	ATGTCATCCAGACCCGGCATTCTGACAATTGATCCGATTCTCCCGTTTATGAAAGAACGGCTGGAACAGTTTTTTGACCTCCATCCATACACGTCACTTGAAGAGCTGAAAGTTGTTGCTCCTGTCATTCGCGGGATCACGACAGGAGGCGGTTCAGGTGTTTCTGCCGCCATCATGAACGCCCTGCCCAATCTTGAAGTCGTTTCTGTCAATGGCGTAGGGACCGATCGCATTGATCTTCAGGAAGCAAAGCGTAGAAACATCCGCGTTGCCACGACCCAGGGCACCCTGACAGATGATGTAGCTGATATGGCCGTTGTTCTGATGATGACGGTGATGCGGGATGTCGTGAACAATAACCGGTTCGTCCGGGCGGGAAACTGGCCCAATTCGCCCCTC…	AD945_14690	GCF_001580925.1
226	✓	✓	A	HKD21_RS09110_Pseudomonadota_Gluconobacter_cerevisiae	HKD21_RS09110	2-hydroxyacid dehydrogenase	Gluconobacter cerevisiae	Pseudomonadota	MSSRPGILTIDPILPFMRERLEQSFELHPYTTPEDLQRFAPSIRGITTGGASGVPAKVMNALPNLEVISVNGVGTDRIDLQEAKRRNIRVATTQNTLTEDVADMAVVLMMTVMRDVVNNDRFVRAGSWPHSPLPLSRSLTKKRVGIAGFGHIGQAIAKRISAFEMDVAYFNSHAKPDTSYRFEPDLKSLAEWCDVLVLAVSGGQRSANMIDNDILTALGKDGFLINIARGTVVDENALLDALKEKRIAGAGLDVFQNEPDINPAFFSLTNTVLQAHQASATVETRKAMGNLVVDNLIVYFADGTLLTPVV	ATGTCATCCAGACCCGGCATTCTGACGATCGATCCCATTCTTCCATTTATGAGAGAGCGGCTGGAGCAATCTTTTGAACTCCATCCCTACACCACACCCGAAGATCTACAGCGCTTCGCTCCGAGCATCCGCGGCATCACGACTGGAGGCGCCTCCGGAGTTCCAGCCAAAGTCATGAACGCGCTGCCCAATCTGGAAGTCATTTCGGTCAATGGCGTAGGCACCGATCGCATTGACCTGCAGGAAGCAAAACGCCGGAATATCCGCGTTGCGACAACCCAGAATACCCTGACAGAAGATGTGGCCGATATGGCCGTCGTCCTGATGATGACCGTAATGCGGGATGTCGTGAATAATGACCGCTTCGTCCGGGCGGGAAGCTGGCCTCATTCTCCCCTC…	HKD21_09140	GCF_015244675.1
227	✓	✓	A	HKD28_RS08455_Pseudomonadota_Gluconobacter_cadivus	HKD28_RS08455	2-hydroxyacid dehydrogenase	Gluconobacter cadivus	Pseudomonadota	MSSRPGILTIDPILPFMRERLEQSFELHPYTTPEDLQRFAPSIRGITTGGASGVPAEIMNALPNLEVISVNGVGTDRIDLQEAKRRNIRVATTQNTLTEDVADMAVVLMMTVMRDVVNNDRFVRAGSWPHSPLPLSRSLTKKRVGIAGFGHIGQAIAKRISAFGMEIAYFNSHAKPDVPYRFEPDLKSLAEWCDVLILAVSGGVRSAHMIDNDILTALGKGGFLINIARGTVVDEKALLEALKEKRIAGAGLDVFQNEPDINPAFFALTNTVLQAHQASATIETRTAMGNLVVNNVIAYFTDGTLLTPVV	ATGTCATCCAGGCCCGGCATTCTGACGATTGATCCCATTCTTCCATTCATGAGAGAACGGCTGGAGCAATCTTTTGAACTCCATCCCTACACCACACCCGAAGATCTACAGCGCTTCGCTCCGAGCATCCGCGGCATCACGACTGGAGGCGCCTCCGGAGTTCCAGCCGAAATCATGAACGCGCTGCCCAATCTGGAGGTCATTTCGGTCAATGGCGTAGGCACCGATCGCATTGACCTGCAGGAAGCAAAACGCCGGAATATCCGCGTTGCGACAACCCAGAATACCCTGACAGAAGATGTGGCCGATATGGCCGTGGTCCTGATGATGACCGTTATGCGGGATGTCGTGAATAATGACCGCTTCGTTCGGGCGGGGAGCTGGCCTCATTCTCCCCTC…	HKD28_08480	GCF_015244745.1
228	✓	✓	A	GKO01_RS09975_Pseudomonadota_Gluconobacter_kondonii	GKO01_RS09975	2-hydroxyacid dehydrogenase	Gluconobacter kondonii	Pseudomonadota	MSSRPGILTIDPILPFMRERLEQSFELHPYTTPEDLQRFAPSIRGITTGGASGVPAEIMNALPNLEVISVNGVGTDRIDLQEAKRRNIGVATTQNTLTEDVADMAVVLMMTVMRDVVNNDHFVRAGSWPHSPLPLSRSLTKKRVGIAGFGHIGQAIAKRISAFDMEIAYFNSHAKPDTPYRFEPDLKSLAEWCDVLILAVSGGARSANMINNDILTALGKDGFLINIARGTVVDENALLDALKEKRIAGAGLDVFQNEPDINPAFFALTNTVLQAHQASATVETRTAMGNLVVNNLIAYFTDGTLLTPVV	ATGTCATCCAGACCCGGCATTCTGACGATCGATCCCATTCTTCCATTTATGAGAGAGCGGCTGGAGCAATCTTTTGAACTCCATCCCTACACCACACCTGAAGATCTGCAGCGCTTCGCTCCGAGCATCCGCGGCATCACGACTGGAGGCGCCTCTGGAGTTCCAGCCGAGATCATGAACGCGCTGCCCAATCTAGAAGTCATTTCGGTCAATGGCGTAGGCACCGATCGCATTGACCTGCAGGAAGCAAAACGCCGGAATATCGGCGTTGCGACAACCCAGAATACCCTGACAGAAGATGTGGCCGATATGGCCGTCGTCCTGATGATGACCGTTATGCGGGATGTCGTGAATAATGACCACTTCGTCCGGGCGGGAAGCTGGCCTCATTCCCCCCTC…	-	GCF_002723995.1
229	✓	✓	A	HKD19_RS07615_Pseudomonadota_Gluconobacter_cadivus	HKD19_RS07615	2-hydroxyacid dehydrogenase	Gluconobacter cadivus	Pseudomonadota	MSSKPGILTIDPILPFMRERLEQSFELHPYTTPEDLQRFAPRIRGITTGGASGVPAEIMNALPNLEVISVNGVGTDRIDLQEAKRRNIRVATTQNTLTEDVADMAVVLMMTVMRDVVNNDRFVRAGSWPHSPLPLSRSLTKKRVGIAGFGHIGQAIAKRISAFDMEVAYFNSHAKPDTPYRFEPDLKSLAEWCDVLILAVSGGARSANMINNDILTALGKDGFLINIARGTVVDENVLLEALKEKRIAGAGLDVFQNEPDINPAFFALTNTVLQAHQASATIETRTAMGNLVVNNVIAYFTDGTLLTPVV	ATGTCATCCAAGCCCGGCATTCTGACGATTGATCCCATTCTTCCATTTATGAGAGAGCGGCTGGAGCAATCTTTTGAACTCCATCCCTACACCACACCCGAAGATCTACAGCGCTTCGCTCCGCGCATCCGCGGCATCACGACTGGAGGCGCCTCCGGAGTTCCAGCCGAAATCATGAACGCGCTGCCCAATCTGGAGGTCATTTCGGTGAATGGCGTAGGCACCGATCGCATTGACCTGCAGGAAGCAAAACGCCGGAATATCCGCGTTGCGACGACCCAGAATACCCTGACAGAAGATGTGGCCGATATGGCCGTCGTCCTGATGATGACCGTAATGCGGGATGTCGTGAATAATGACCGCTTCGTCCGGGCGGGAAGCTGGCCTCATTCTCCCCTC…	HKD19_07630	GCF_015244785.1
230	✓	✓	A	GRO01_RS10905_Pseudomonadota_Gluconobacter_roseus_NBRC_3990	GRO01_RS10905	2-hydroxyacid dehydrogenase	Gluconobacter roseus NBRC 3990	Pseudomonadota	MSSRPDILMIDPLFPGIREKMEKSFTLHSYTTLENLKSIAPEIRGITTGGASGVPSEIMDILPNLEVISVNGVGTDRINLDEAKRRNIRVATTQNTLTDDVADMAVVLMMSTMRGIVTNDQFVRAGKWPSEPSPLGHTLTKKRVGIAGFGHIGQAIAKRVSAFGMEVAYFNSHARPESSYHFEPDLKTLADWCDVLILAVSGGPRSANMIDRDILDALGKSGFLINIARGTVIDEEALITALQEKRIAGAGLDVFQNEPNINPAFFALTNTVLQAHQASATVETRTAMANLVADNLIAYFTDKSLLTPVI	ATGTCATCCCGCCCCGACATCCTGATGATTGACCCCCTTTTTCCCGGCATAAGGGAAAAAATGGAGAAGTCATTCACGCTCCATTCCTATACGACGCTGGAGAATCTCAAGAGCATTGCTCCAGAGATCCGCGGGATCACGACGGGAGGCGCATCCGGCGTACCGTCTGAAATCATGGACATCCTGCCCAATCTCGAGGTCATTTCAGTCAATGGGGTCGGTACTGACCGCATCAATCTGGACGAAGCGAAACGCCGGAACATCCGCGTTGCCACGACCCAGAATACTCTGACGGACGACGTGGCAGACATGGCTGTTGTTCTGATGATGTCTACCATGCGGGGTATCGTAACGAATGATCAGTTCGTCCGTGCCGGAAAATGGCCGTCAGAACCGTCT…	GRO01_22230	GCF_006538885.1
231	✓	✓	A	AD943_RS08275_Pseudomonadota_Gluconobacter_roseus	AD943_RS08275	2-hydroxyacid dehydrogenase	Gluconobacter roseus	Pseudomonadota	MSSRPDILMIDPLFPGIREKMEKSFTLHSYTTLENLKSIAPEIRGITTGGASGVPSEIMDILPNLEVISVNGVGTDRINLDEAKRRNIRVATTQNTLTDDVADMAVVLMMSTMRGIVTNDQFVRAGKWPSEPSPLGHTLTKKRVGIAGFGHIGQAIAKRVSAFGMEVAYFNSHARPESSYHFEPDLKTLADWCDVLILAVSGGPRSANMIDRDILDALGKSGFLINIARGTVIDEEALITALQEKRIAGAGLDVFQNEPNINPAFFALTNTVLQAHQASATVETRTAMANLVADNLIAYFTDKSLLTPVI	ATGTCATCCCGCCCCGACATCCTGATGATTGACCCCCTTTTTCCCGGCATAAGGGAAAAAATGGAGAAGTCATTCACGCTCCATTCCTATACGACGCTGGAGAATCTCAAGAGCATTGCTCCAGAGATCCGCGGGATCACGACGGGAGGCGCATCCGGCGTACCGTCTGAAATCATGGACATCCTGCCCAATCTCGAGGTCATTTCAGTCAATGGGGTCGGTACTGACCGCATCAATCTGGACGAAGCGAAACGCCGGAACATCCGCGTTGCCACGACCCAGAATACTCTGACGGACGACGTGGCAGACATGGCTGTTGTTCTGATGATGTCTACCATGCGGGGTATCGTAACGAATGATCAGTTCGTCCGTGCCGGAAAATGGCCGTCAGAACCGTCT…	AD943_08225	GCF_001580885.1
232	✓	✓	A	HKD24_RS11335_Pseudomonadota_Gluconobacter_vitians	HKD24_RS11335	2-hydroxyacid dehydrogenase	Gluconobacter vitians	Pseudomonadota	MSSRPNILMIDPLFPGMKERLEQHFTLHPYTTVENLKSIAPDIRGITTGGASGVPPEIMDILPNLEVISVNGVGTDRINLDEAKRRNIRVATTQNTLTDDVADMAVALMMTVMRGIVTNDQFVRAGKWPSEPVPMGRTLTKKRVGIAGFGHIGQAIAKRVSAFGMEVAYFNSHTRPESNYRFEPDLKTLTAWCDVLILAVSGGPRSTNMVNKDILDALGKDGFLVNIARGTVVDEAALLSALQEKRIAGAGLDVFQNEPNINPAFFTLTNTVLQAHQASATIETRTAMANLVADNLIAYFTDKRLLTPVI	ATGTCATCCCGCCCCAACATCCTCATGATCGATCCCCTTTTTCCGGGCATGAAAGAGCGTCTGGAGCAGCATTTTACCCTTCATCCATATACGACAGTTGAGAACCTCAAGAGCATTGCTCCTGATATTCGCGGAATTACGACGGGGGGCGCGTCCGGCGTACCGCCCGAAATCATGGACATCCTGCCCAATCTTGAGGTCATTTCTGTCAATGGGGTTGGTACTGACCGTATCAATCTGGATGAAGCAAAGCGCCGAAACATCCGTGTCGCTACAACCCAGAATACTCTGACAGACGATGTGGCTGACATGGCCGTTGCCCTGATGATGACGGTCATGCGGGGTATTGTCACAAATGATCAGTTCGTCCGTGCCGGGAAATGGCCTTCTGAACCTGTT…	HKD24_11345	GCF_015244565.1
233	✓	✓	A	GFJ39_RS01210_Pseudomonadota_Gluconobacter_aidae	GFJ39_RS01210	2-hydroxyacid dehydrogenase	Gluconobacter aidae	Pseudomonadota	MSPKPDILTIDPLVPLMKERLEKSFTLHPYTSLENLKNIAPAIRGITTGGGSGVPAEIMDALPNLEVISVNGVGTDRINLDEAKRRNIGVATTQNTLTDDVADMAVALMMAMMRGIVTNDAFVRAGKWPSATPPLGRSLTRKKVGIAGFGHIGQAIAKRISAFGMEVAYFNSHARPESTYHFEPDLKALATWCDVLILAVSGGPRSANMIDRDILDTLGKDGFLVNIARGTVVDEAALLSALQEKRIAGAGLDVFQNEPNINPAFLSLPNTVLQAHQASATDETRTAMANLVVDNLIAYFTDKTLLTPV	GTGTCCCCCAAACCTGACATTCTGACAATTGATCCCCTCGTGCCGCTCATGAAGGAAAGGCTGGAGAAATCGTTTACACTTCACCCCTACACATCACTGGAAAATCTGAAGAACATTGCTCCTGCCATTCGCGGGATTACGACAGGTGGCGGATCCGGGGTTCCTGCCGAAATCATGGACGCCCTGCCCAATCTTGAAGTCATTTCCGTCAACGGCGTGGGCACGGACCGCATCAATCTGGATGAGGCAAAACGGCGCAATATCGGGGTCGCCACAACCCAGAACACCCTGACGGACGACGTGGCCGACATGGCCGTCGCGCTGATGATGGCGATGATGCGGGGCATCGTAACGAACGATGCCTTCGTCCGTGCTGGAAAATGGCCGTCCGCCACGCCT…	GFJ39_01215	GCF_009547075.1
234	✓	✓	A	W826_RS0113020_Pseudomonadota_Gluconobacter_oxydans_DSM_2003	W826_RS0113020	2-hydroxyacid dehydrogenase	Gluconobacter oxydans DSM 2003	Pseudomonadota	MSSKPDILTIDPLVPVMKERLEKSFTLHPYTSLENLKNIAPAIRGITTGGGSGVPSEIMDALPNLEVISVNGVGTDRINLDEARRRNIGVAITQNTLTDDVADMAVALMMAVMRSIVTNDAFVRAGKWPSATAPLGRSLTRKKVGIAGFGHIGQAIAKRVSAFGMEVAYFNSHARPESTCHFEPDLKALATWCDVLILAVSGGPRSANMIDRDTLDALGKDGFLVNIARGTVVDEAALLSALQEKRIAGAGLDVFQNEPNINPAFLSLPNTVLQAHQASATVETRTTMANLVVDNLIAYFTDKTLLTPVI	ATGTCATCCAAACCTGACATTCTGACGATTGACCCCCTCGTGCCGGTCATGAAGGAAAGGCTAGAGAAATCGTTTACACTCCACCCCTACACCTCACTGGAAAACCTGAAGAACATTGCTCCTGCCATCCGCGGGATCACAACAGGTGGCGGGTCCGGGGTTCCTTCTGAAATCATGGACGCCCTGCCCAATCTTGAAGTCATTTCCGTCAACGGTGTGGGGACGGACCGCATCAATCTGGATGAAGCAAGACGCCGCAACATCGGGGTCGCAATCACCCAGAACACCCTGACGGACGACGTGGCCGACATGGCCGTCGCGCTGATGATGGCAGTGATGCGGAGCATCGTAACGAATGATGCCTTCGTCCGTGCTGGAAAATGGCCGTCCGCCACGGCT…	-	GCF_000507285.1
235	✓	✓	A	GOX_RS03235_Alpha_Gluconobacter_oxydans_621H	GOX_RS03235	dihydrofolate reductase	Gluconobacter oxydans 621H	Alphaproteobacteria	MSSKPDILTIDPLVPVMKERLEKSFTLHPYTSLENLKNIAPAIRGITTGGGSGVPSEIMDALPNLEVISVNGVGTDRINLDEARRRNIGVAITQNTLTDDVADMAVALMMAVMRSIVTNDAFVRAGKWPSATAPLGRSLTRKKVGIAGFGHIGQAIAKRVSAFGMEVAYFNSHARPESTCHFEPDLKALATWCDVLILAVSGGPRSANMIDRDTLDALGKDGFLVNIARGTVVDEAALLSALQEKRIAGAGLDVFQNEPNINPAFLSLPNTVLQAHQASATVETRTTMANLVVDNLIAYFTDKTLLTPVI	ATGTCATCCAAACCTGACATTCTGACGATTGACCCCCTCGTGCCGGTCATGAAGGAAAGGCTAGAGAAATCGTTTACACTCCACCCCTACACCTCACTGGAAAACCTGAAGAACATTGCTCCTGCCATCCGCGGGATCACAACAGGTGGCGGGTCCGGGGTTCCTTCTGAAATCATGGACGCCCTGCCCAATCTTGAAGTCATTTCCGTCAACGGTGTGGGGACGGACCGCATCAATCTGGATGAAGCAAGACGCCGCAACATCGGGGTCGCAATCACCCAGAACACCCTGACGGACGACGTGGCCGACATGGCCGTCGCGCTGATGATGGCAGTGATGCGGAGCATCGTAACGAATGATGCCTTCGTCCGTGCTGGAAAATGGCCGTCCGCCACGGCT…	GOX0417	GCF_000011685.1
236	✓	✓	A	AD939_RS08325_Pseudomonadota_Gluconobacter_oxydans	AD939_RS08325	2-hydroxyacid dehydrogenase	Gluconobacter oxydans	Pseudomonadota	MSSKPDILTIDPLVPVMKERLEKSFTLHPYTSLENLKNIAPAIRGITTGGGSGVPSEIMDALPNLEVISVNGVGTDRINLDEARRRNIGVAITQNTLTDDVADMAVALMMAVMRSIVTNDAFVRAGKWPSATAPLGRSLTRKKVGIAGFGHIGQAIAKRVSAFGMEVAYFNSHARPESTCHFEPDLKALATWCDVLILAVSGGPRSANMIDRDTLDALGKDGFLVNIARGTVVDEAALLSALQEKRIAGAGLDVFQNEPNINPAFLSLPNTVLQAHQASATVETRTTMANLVVDNLIAYFTDKTLLTPVI	ATGTCATCCAAACCTGACATTCTGACGATTGACCCCCTCGTGCCGGTCATGAAGGAAAGGCTAGAGAAATCGTTTACACTCCACCCCTACACCTCACTGGAAAACCTGAAGAACATTGCTCCTGCCATCCGCGGGATCACAACAGGTGGCGGGTCCGGGGTTCCTTCTGAAATCATGGACGCCCTGCCCAATCTTGAAGTCATTTCCGTCAACGGTGTGGGGACGGACCGCATCAATCTGGATGAAGCAAGACGCCGCAACATCGGGGTCGCAATCACCCAGAACACCCTGACGGACGACGTGGCCGACATGGCCGTCGCGCTGATGATGGCAGTGATGCGGAGCATCGTAACGAATGATGCCTTCGTCCGTGCTGGAAAATGGCCGTCCGCCACGGCT…	AD939_08335	GCF_001580815.1
237	✓	✓	A	EDC20_RS03230_Pseudomonadota_Gluconobacter_oxydans	EDC20_RS03230	2-hydroxyacid dehydrogenase	Gluconobacter oxydans	Pseudomonadota	MSSKPDILTIDPLVPVMKERLEKSFTLHPYTSLENLKNIAPAIRGITTGGGSGVPSEIMDALPNLEVISVNGVGTDRINLDEARRRNIGVAITQNTLTDDVADMAVALMMAVMRSIVTNDAFVRAGKWPSATAPLGRSLTRKKVGIAGFGHIGQAIAKRVSAFGMEVAYFNSHARPESTCHFEPDLKALATWCDVLILAVSGGPRSANMIDRDTLDALGKDGFLVNIARGTVVDEAALLSALQEKRIAGAGLDVFQNEPNINPAFLSLPNTVLQAHQASATVETRTTMANLVVDNLIAYFTDKTLLTPVI	ATGTCATCCAAACCTGACATTCTGACGATTGACCCCCTCGTGCCGGTCATGAAGGAAAGGCTAGAGAAATCGTTTACACTCCACCCCTACACCTCACTGGAAAACCTGAAGAACATTGCTCCTGCCATCCGCGGGATCACAACAGGTGGCGGGTCCGGGGTTCCTTCTGAAATCATGGACGCCCTGCCCAATCTTGAAGTCATTTCCGTCAACGGTGTGGGGACGGACCGCATCAATCTGGATGAAGCAAGACGCCGCAACATCGGGGTCGCAATCACCCAGAACACCCTGACGGACGACGTGGCCGACATGGCCGTCGCGCTGATGATGGCAGTGATGCGGAGCATCGTAACGAATGATGCCTTCGTCCGTGCTGGAAAATGGCCGTCCGCCACGGCT…	EDC20_103197	GCF_004346605.1
238	✓	✓	A	GOX01_RS00915_Pseudomonadota_Gluconobacter_oxydans	GOX01_RS00915	2-hydroxyacid dehydrogenase	Gluconobacter oxydans	Pseudomonadota	MSSKPDILTIDPLVPVMKERLEKSFTLHPYTSLENLKNIAPAIRGITTGGGSGVPSEIMDALPNLEVISVNGVGTDRINLDEARRRNIGVAITQNTLTDDVADMAVALMMAVMRSIVTNDAFVRAGKWPSATAPLGRSLTRKKVGIAGFGHIGQAIAKRVSAFGMEVAYFNSHARPESTCHFEPDLKALATWCDVLILAVSGGPRSANMIDRDTLDALGKDGFLVNIARGTVVDEAALLSALQEKRIAGAGLDVFQNEPNINPAFLSLPNTVLQAHQASATVETRTTMANLVVDNLIAYFTDKTLLTPVI	ATGTCATCCAAACCTGACATTCTGACGATTGACCCCCTCGTGCCGGTCATGAAGGAAAGGCTAGAGAAATCGTTTACACTCCACCCCTACACCTCACTGGAAAACCTGAAGAACATTGCTCCTGCCATCCGCGGGATCACAACAGGTGGCGGGTCCGGGGTTCCTTCTGAAATCATGGACGCCCTGCCCAATCTTGAAGTCATTTCCGTCAACGGTGTGGGGACGGACCGCATCAATCTGGATGAAGCAAGACGCCGCAACATCGGGGTCGCAATCACCCAGAACACCCTGACGGACGACGTGGCCGACATGGCCGTCGCGCTGATGATGGCAGTGATGCGGAGCATCGTAACGAATGATGCCTTCGTCCGTGCTGGAAAATGGCCGTCCGCCACGGCT…	GOX01_01830	GCF_006539685.1
239	✓	✓	A	HKD20_RS03240_Pseudomonadota_Gluconobacter_oxydans	HKD20_RS03240	2-hydroxyacid dehydrogenase	Gluconobacter oxydans	Pseudomonadota	MSSKPDILTIDPLVPVMKERLEKSFTLHPYTSLENLKNIAPAIRGITTGGGSGVPSEIMDALPNLEVISVNGVGTDRINLDEARRRNIGVAITQNTLTDDVADMAVALMMAVMRSIVTNDAFVRAGKWPSATAPLGRSLTRKKVGIAGFGHIGQAIAKRVSAFGMEVAYFNSHARPESTCHFEPDLKALATWCDVLILAVSGGPRSANMIDRDTLDALGKDGFLVNIARGTVVDEAALLSALQEKRIAGAGLDVFQNEPNINPAFLSLPNTVLQAHQASATVETRTTMANLVVDNLIAYFTDKTLLTPVI	ATGTCATCCAAACCTGACATTCTGACGATTGACCCCCTCGTGCCGGTCATGAAGGAAAGGCTAGAGAAATCGTTTACACTCCACCCCTACACCTCACTGGAAAACCTGAAGAACATTGCTCCTGCCATCCGCGGGATCACAACAGGTGGCGGGTCCGGGGTTCCTTCTGAAATCATGGACGCCCTGCCCAATCTTGAAGTCATTTCCGTCAACGGTGTGGGGACGGACCGCATCAATCTGGATGAAGCAAGACGCCGCAACATCGGGGTCGCAATCACCCAGAACACCCTGACGGACGACGTGGCCGACATGGCCGTCGCGCTGATGATGGCAGTGATGCGGAGCATCGTAACGAATGATGCCTTCGTCCGTGCTGGAAAATGGCCGTCCGCCACGGCT…	HKD20_03245	GCF_015244575.1
240	✓	✓	A	BQ9807_RS02110_Pseudomonadota_Gluconobacter_oxydans_621H	BQ9807_RS02110	2-hydroxyacid dehydrogenase	Gluconobacter oxydans 621H	Pseudomonadota	MSSKPDILTIDPLVPVMKERLEKSFTLHPYTSLENLKNIAPAIRGITTGGGSGVPSEIMDALPNLEVISVNGVGTDRINLDEARRRNIGVAITQNTLTDDVADMAVALMMAVMRSIVTNDAFVRAGKWPSATAPLGRSLTRKKVGIAGFGHIGQAIAKRVSAFGMEVAYFNSHARPESTCHFEPDLKALATWCDVLILAVSGGPRSANMIDRDTLDALGKDGFLVNIARGTVVDEAALLSALQEKRIAGAGLDVFQNEPNINPAFLSLPNTVLQAHQASATVETRTTMANLVVDNLIAYFTDKTLLTPVI	ATGTCATCCAAACCTGACATTCTGACGATTGACCCCCTCGTGCCGGTCATGAAGGAAAGGCTAGAGAAATCGTTTACACTCCACCCCTACACCTCACTGGAAAACCTGAAGAACATTGCTCCTGCCATCCGCGGGATCACAACAGGTGGCGGGTCCGGGGTTCCTTCTGAAATCATGGACGCCCTGCCCAATCTTGAAGTCATTTCCGTCAACGGTGTGGGGACGGACCGCATCAATCTGGATGAAGCAAGACGCCGCAACATCGGGGTCGCAATCACCCAGAACACCCTGACGGACGACGTGGCCGACATGGCCGTCGCGCTGATGATGGCAGTGATGCGGAGCATCGTAACGAATGATGCCTTCGTCCGTGCTGGAAAATGGCCGTCCGCCACGGCT…	-	GCF_900175995.1
241	✓	✓	A	NBRC3293_RS00975_Pseudomonadota_Gluconobacter_oxydans_NBRC_3293	NBRC3293_RS00975	2-hydroxyacid dehydrogenase	Gluconobacter oxydans NBRC 3293	Pseudomonadota	MSSKPDILTIDPLVPVMKERLEKSFTLHPYTSLENLKNIAPAIRGITTGGGSGVPAEIMDVLPNLEVISVNGVGTDRINLDEARRRNIGVATTQNTLTDDVADMAVALMMAVMRGIVTNDAFVRAGKWPSVTPPLGRSLTRKKVGIAGFGHIGQAIAKRVSAFGMEVAYFNSHARPESTCHFEPDLKALATWCDVLILAVSGGPRSANMIDRDILDALGKDGFLVNIARGTVVDEAALLSALQEKRIAGAGLDVFQNEPNINPAFLSLPNTVLQAHQASATVETRTAMANLVVDNLIAYFTDKTLLTPVI	ATGTCATCCAAACCTGACATTCTGACGATTGATCCCCTCGTACCGGTTATGAAGGAAAGGCTGGAGAAATCGTTTACACTCCACCCCTACACCTCGTTGGAAAATCTGAAGAACATTGCGCCTGCCATCCGCGGGATCACGACAGGTGGCGGATCTGGAGTTCCTGCCGAAATCATGGACGTCCTGCCCAATCTTGAAGTCATTTCCGTCAACGGTGTGGGGACGGACCGCATCAATCTGGATGAGGCAAGACGCCGCAACATCGGGGTCGCAACCACCCAGAACACCCTGACGGACGACGTGGCCGACATGGCCGTCGCGCTGATGATGGCAGTGATGCGGGGCATCGTAACGAATGACGCCTTCGTCCGTGCTGGAAAATGGCCGTCCGTCACACCT…	NBRC3293_0196	GCF_011766445.1
242	✓	✓	A	HKD34_RS00970_Pseudomonadota_Gluconobacter_sp._R71656	HKD34_RS00970	2-hydroxyacid dehydrogenase	Gluconobacter sp. R71656	Pseudomonadota	MSSKPDILTIDPLVPVMKERLEKSFTLHPYTSLENLKNIAPAIRGITTGGGSGVPSEIMDALPNLEVISVNGVGTDRINLDEARRRNIGVATTQNTLTDDVADMAVALMMAVMRGIVTNDTFVRAGKWPSATPPLGRSLTRKKVGIAGFGHIGQAIAKRVSAFGMEVAYFNSHARPESTCHFEPDLKALATWCDVLILAVSGGPRSANMIDRDILDALGKDGFLVNIARGTVVDEAALLSALQEKRIAGAGLDVFQNEPNINPAFLSLPNTVLQAHQASATVETRTAMANLVVDNLIAYFTDKTLLTPVI	ATGTCATCCAAACCTGACATTCTGACGATTGATCCCCTCGTGCCGGTCATGAAGGAAAGGCTGGAGAAATCATTTACACTCCACCCCTACACATCGCTGGAAAACCTGAAGAACATTGCTCCTGCCATTCGCGGGATCACGACAGGTGGTGGGTCCGGGGTTCCTTCCGAAATCATGGACGCCCTGCCCAATCTTGAAGTCATTTCCGTCAACGGTGTGGGCACGGACCGCATCAATCTGGATGAAGCAAGACGCCGCAACATCGGGGTCGCCACAACCCAGAACACCCTGACGGACGACGTGGCCGACATGGCCGTCGCGCTGATGATGGCAGTGATGCGGGGCATCGTGACGAACGATACCTTCGTCCGTGCTGGAAAATGGCCTTCCGCCACGCCT…	HKD34_00970	GCF_015244485.1
243	✓	✓	A	AD929_RS08485_Pseudomonadota_Gluconobacter_potus	AD929_RS08485	2-hydroxyacid dehydrogenase	Gluconobacter potus	Pseudomonadota	MSSKPDILTIDPLVPVMKERLEKSFTLHPYTSLENLKNIAPAIRGITTGGGSGVPSEIMDALPNLEVISVNGVGTDRINLDEARRRNIGVATTQNTLTDDVADMAVALMMAVMRGIVTNDTFVRAGKWPSATPPLGRSLTRKKVGIAGFGHIGQAIAKRVSAFGMEVAYFNSHARPESTCHFEPDLKALATWCDVLILAVSGGPRSANMIDRDILDALGKDGFLVNIARGTVVDEAALLSALQEKRIAGAGLDVFQNEPNINPAFLSLPNTVLQAHQASATVETRTAMANLVVDNLIAYFTDKTLLTPVI	ATGTCATCCAAACCTGACATTCTGACGATTGATCCCCTCGTGCCGGTCATGAAGGAAAGGCTGGAGAAATCGTTTACACTCCACCCCTACACATCGCTGGAAAATCTGAAGAACATTGCTCCTGCCATCCGCGGGATCACGACAGGTGGCGGGTCCGGGGTTCCTTCCGAAATCATGGACGCCCTGCCCAATCTTGAAGTCATTTCCGTCAACGGTGTGGGCACGGACCGCATCAATCTGGATGAAGCAAGACGCCGCAACATCGGGGTCGCCACAACCCAGAACACCCTGACGGACGACGTGGCCGACATGGCCGTCGCGCTGATGATGGCAGTGATGCGGGGCATCGTGACGAACGATACCTTCGTCCGTGCTGGAAAATGGCCTTCCGCCACGCCT…	AD929_08520	GCF_001580675.1
244	✓	✓	A	HKD26_RS08230_Pseudomonadota_Gluconobacter_sp._R75629	HKD26_RS08230	2-hydroxyacid dehydrogenase	Gluconobacter sp. R75629	Pseudomonadota	MSSKPDILTIDPLVPVMKERLEKSFTLHPYTSLENLKNIAPAIRGITTGGGSGVPSEIMDALPNLEVISVNGVGTDRINLDEARRRNIGVATTQNTLTDDVADMAVALMMAVMRGIVTNDTFVRAGKWPSATPPLGRSLTRKKVGIAGFGHIGQAIAKRVSAFGMEVAYFNSHARPESTCHFEPDLKALATWCDVLILAVSGGPRSANMIDRDILDALGKDGFLVNIARGTVVDEAALLSALQEKRIAGAGLDVFQNEPNINPAFLSLPNTVLQAHQASATVETRTAMANLVVDNLIAYFTDKTLLTPVI	ATGTCATCCAAACCTGACATTCTGACGATTGATCCCCTCGTGCCGGTCATGAAGGAAAGGCTGGAGAAATCATTTACACTCCACCCCTACACATCGCTGGAAAACCTGAAGAACATTGCTCCTGCCATTCGCGGGATCACGACAGGTGGTGGGTCCGGGGTTCCTTCCGAAATCATGGACGCCCTGCCCAATCTTGAAGTCATTTCCGTCAACGGTGTGGGCACGGACCGCATCAATCTGGATGAAGCAAGACGCCGCAACATCGGGGTCGCCACAACCCAGAACACCCTGACGGACGACGTGGCCGACATGGCCGTCGCGCTGATGATGGCAGTGATGCGGGGCATCGTGACGAACGATACCTTCGTCCGTGCTGGAAAATGGCCTTCCGCCACGCCT…	HKD26_08250	GCF_015244495.1
245	✓	✓	A	HKD29_RS06485_Pseudomonadota_Gluconobacter_sp._R75628	HKD29_RS06485	2-hydroxyacid dehydrogenase	Gluconobacter sp. R75628	Pseudomonadota	MSSKPDILTIDPLVPVMKERLEKSFTLHPYTSLENLKNIAPAIRGITTGGGSGVPSEIMDALPNLEVISVNGVGTDRINLDEARRRNIGVATTQNTLTDDVADMAVALMMAVMRGIVTNDTFVRAGKWPSATPPLGRSLTRKKVGIAGFGHIGQAIAKRVSAFGMEVAYFNSHARPESTCHFEPDLKALATWCDVLILAVSGGPRSANMIDRDILDALGKDGFLVNIARGTVVDEAALLSALQEKRIAGAGLDVFQNEPNINPAFLSLPNTVLQAHQASATVETRTAMANLVVDNLIAYFTDKTLLTPVI	ATGTCATCCAAACCTGACATTCTGACGATTGATCCCCTCGTGCCGGTCATGAAGGAAAGGCTGGAGAAATCATTTACACTCCACCCCTACACATCGCTGGAAAACCTGAAGAACATTGCTCCTGCCATTCGCGGGATCACGACAGGTGGTGGGTCCGGGGTTCCTTCCGAAATCATGGACGCCCTGCCCAATCTTGAAGTCATTTCCGTCAACGGTGTGGGCACGGACCGCATCAATCTGGATGAAGCAAGACGCCGCAACATCGGGGTCGCCACAACCCAGAACACCCTGACGGACGACGTGGCCGACATGGCCGTCGCGCTGATGATGGCAGTGATGCGGGGCATCGTGACGAACGATACCTTCGTCCGTGCTGGAAAATGGCCTTCCGCCACGCCT…	HKD29_06495	GCF_015244535.1
246	✓	✓	A	HKD31_RS03135_Pseudomonadota_Gluconobacter_potus	HKD31_RS03135	2-hydroxyacid dehydrogenase	Gluconobacter potus	Pseudomonadota	MSSKPDILTIDPLVPVMKERLEKSFTLHPYTSLENLKNIAPAIRGITTGGGSGVPSEIMDALPNLEVISVNGVGTDRINLDEARRRNIGVATTQNTLTDDVADMAVALMMAVMRGIVTNDTFVRAGKWPSATPPLGRSLTRKKVGIAGFGHIGQAIAKRVSAFGMEVAYFNSHARPESTCHFEPDLKALATWCDVLILAVSGGPRSANMIDRDILDALGKDGFLVNIARGTVVDEAALLSALQEKRIAGAGLDVFQNEPNINPAFLSLPNTVLQAHQASATVETRTAMANLVVDNLIAYFTDKTLLTPVI	ATGTCATCCAAACCTGACATTCTGACGATTGATCCCCTCGTGCCGGTCATGAAGGAAAGGCTGGAGAAATCATTTACACTCCACCCCTACACATCGCTGGAAAACCTGAAGAACATTGCTCCTGCCATTCGCGGGATCACGACAGGTGGTGGGTCCGGGGTTCCTTCCGAAATCATGGACGCCCTGCCCAATCTTGAAGTCATTTCCGTCAACGGTGTGGGCACGGACCGCATCAATCTGGATGAAGCAAGACGCCGCAACATCGGGGTCGCCACAACCCAGAACACCCTGACGGACGACGTGGCCGACATGGCCGTCGCGCTGATGATGGCAGTGATGCGGGGCATCGTGACGAACGATACCTTCGTCCGTGCTGGAAAATGGCCTTCCGCCACGCCT…	HKD31_03140	GCF_015244705.1
247	✓	✓	A	AD931_RS10090_Pseudomonadota_Gluconobacter_oxydans	AD931_RS10090	2-hydroxyacid dehydrogenase	Gluconobacter oxydans	Pseudomonadota	MSSKPDILTIDPLVPLMKERLEKSFTLHPYTSLENLKNIAPAIRGITTGGGSGVPSEIMDALPNLEVISVNGVGTDRINLDEARRRNIGVATTQNTLTDDVADMAVALMMAVMRDIVTNDAFVRAGKWPSATAPLGRSLTRKKVGIAGFGHIGQAIAKRVSAFGMEVAYFNSHARPESTCHFEPDLKALATWCDVLILAVSGGPRSANMIDRDILDALGKDGFLVNIARGTVVDEAALLSALQEKRIAGAGLDVFQNEPNINPAFLSLPHTVLQAHQASATVETRTAMANLVVDNLIAYFTHKTLLTPVI	ATGTCATCCAAACCTGACATTCTGACGATTGATCCCCTCGTACCGCTTATGAAGGAAAGGCTGGAGAAATCGTTTACACTCCACCCCTACACCTCACTGGAAAATCTGAAGAACATTGCTCCTGCCATTCGCGGGATTACAACAGGTGGCGGGTCCGGGGTTCCTTCCGAAATCATGGACGCCCTGCCCAATCTTGAAGTCATTTCCGTCAACGGTGTGGGTACGGACCGCATCAATCTGGATGAGGCAAGACGCCGCAACATCGGGGTCGCAACCACCCAGAACACCCTGACGGACGACGTGGCCGACATGGCCGTGGCGCTGATGATGGCTGTGATGCGGGACATCGTAACGAATGATGCCTTCGTCCGGGCTGGAAAATGGCCGTCCGCCACGGCT…	AD931_10070	GCF_001580625.1
248	✓	✓	A	GLS_RS02200_Pseudomonadota_Gluconobacter_oxydans_DSM_3504	GLS_RS02200	2-hydroxyacid dehydrogenase	Gluconobacter oxydans DSM 3504	Pseudomonadota	MSSKPDILTIDPLVPLMKERLEKSFTLHPYTSLENLKNIAPAIRGITTGGGSGVPSEIMDALPNLEVISVNGVGTDRINLDEARRRNIGVATTQNTLTDDVADMAVALMMAVMRDIVTNDAFVRAGKWPSATAPLGRSLTRKKVGIAGFGHIGQAIAKRVSAFGMEVAYFNSHARPESTCHFEPDLKALATWCDVLILAVSGGPRSANMIDRDILDALGKDGFLVNIARGTVVDEAALLSALQEKRIAGAGLDVFQNEPNINPAFLSLPHTVLQAHQASATVETRTAMANLVVDNLIAYFTHKTLLTPVI	ATGTCATCCAAACCTGACATTCTGACGATTGATCCCCTCGTACCGCTTATGAAGGAAAGGCTGGAGAAATCGTTTACACTCCACCCCTACACCTCACTGGAAAATCTGAAGAACATTGCTCCTGCCATTCGCGGGATTACAACAGGTGGCGGGTCCGGGGTTCCTTCCGAAATCATGGACGCCCTGCCCAATCTTGAAGTCATTTCCGTCAACGGTGTGGGTACGGACCGCATCAATCTGGATGAGGCAAGACGCCGCAACATCGGGGTCGCAACCACCCAGAACACCCTGACGGACGACGTGGCCGACATGGCCGTGGCGCTGATGATGGCTGTGATGCGGGACATCGTAACGAATGATGCCTTCGTCCGGGCTGGAAAATGGCCGTCCGCCACGGCT…	GLS_c04360	GCF_000583855.1
249	✓	✓	A	AD950_RS08425_Pseudomonadota_Gluconobacter_oxydans	AD950_RS08425	2-hydroxyacid dehydrogenase	Gluconobacter oxydans	Pseudomonadota	MSSKPDILTIDPLVPVMKERLEKSFTLHPYTSLENLKNIAPAIRGITTGGGSGVPSEIMDALPNLEVISVNGVGTDRINLDEARRRNIGVATTQNTLTDDVADMAVALMMAVMRGIVTNDAFVRAGKWPSATAPLGRSLTRKKVGIAGFGHIGQAIAKRVSAFGMEVAYFNSHARPESTCHFEPDLKALATWCDVLILAVSGGPRSANMIDRDILDALGKDGFLVNIARGTVVDEAALLSALQEKRIAGAGLDVFQNEPNINPAFLSLPNTVLQAHQASATVETRTAMANLVVDNLIAYFTHKTLLTPVI	ATGTCATCCAAACCTGACATTCTGACGATTGATCCCCTCGTGCCGGTCATGAAGGAAAGGCTGGAGAAATCGTTTACACTCCACCCCTACACATCGCTGGAAAATCTGAAGAACATTGCTCCTGCCATCCGCGGAATCACGACAGGTGGCGGGTCCGGAGTTCCTTCCGAAATCATGGACGCCCTGCCCAATCTTGAAGTCATTTCCGTCAACGGTGTGGGTACGGACCGCATCAATCTGGATGAGGCAAGACGCCGCAACATCGGGGTCGCAACCACCCAGAACACCCTGACGGACGATGTGGCTGACATGGCCGTAGCGCTGATGATGGCCGTGATGCGGGGCATCGTAACGAACGATGCCTTCGTCCGTGCCGGAAAATGGCCGTCCGCCACGGCT…	AD950_08490	GCF_001581045.1
250	✓	✓	A	AD932_RS09555_Pseudomonadota_Gluconobacter_oxydans	AD932_RS09555	2-hydroxyacid dehydrogenase	Gluconobacter oxydans	Pseudomonadota	MSSKPDILTIDPLVPVMKERLEKSFTLHPYTSLENLKNIAPAIRGITTGGGSGVPSEIMDALPNLEVISVNGVGTDRINLDEARRRNIGVATTQNTLTDDVADMAVALMMAVMRGIVTNDAFVRSGKWPSATTPLGRSLTRKKVGIAGFGHIGQAIAKRVSAFGMEVAYFNSHARPESTCHFEPDLKALATWCDVLILAVSGGPRSANMIDRDILDALGKDGFLVNIARGTVVDEAALLSALQEKRIAGAGLDVFQNEPNINPAFLSLPNTVLQAHQASATVETRTAMANLVVDNLIAYFTDKTLLTPVI	ATGTCATCCAAACCTGACATTCTGACGATTGATCCCCTCGTGCCGGTCATGAAGGAAAGGCTGGAGAAATCGTTTACACTCCACCCCTACACATCGCTGGAAAATCTGAAGAACATTGCTCCTGCCATCCGCGGAATCACAACAGGTGGCGGGTCCGGAGTTCCTTCCGAAATCATGGACGCCCTGCCCAATCTTGAAGTCATTTCCGTCAACGGTGTGGGGACGGACCGCATCAATCTGGATGAAGCAAGACGCCGCAACATCGGGGTCGCAACCACCCAGAACACCCTGACGGACGACGTGGCCGACATGGCCGTGGCGCTGATGATGGCTGTGATGCGGGGCATCGTAACGAATGATGCCTTCGTCCGTTCTGGAAAATGGCCGTCCGCCACGACT…	AD932_09570	GCF_001580635.1
251	✓	✓	A	HKD23_RS08145_Pseudomonadota_Gluconobacter_sp._R75828	HKD23_RS08145	2-hydroxyacid dehydrogenase	Gluconobacter sp. R75828	Pseudomonadota	MSSKPDILTIDPLVPVMKERLEKSFTLHPYTSLENLKNIAPAIRGITTGGGSGVPSEIMDALPNLEVISVNGVGTDRINLDEARRRNIGVATTQNTLTDDVADMAVALMMAVMRGIVTNDAFVRAGKWPSATPPLGRSLTRKKVGIAGFGHIGQAIAKRVSAFGMEVAYFNSHARPESNCYFEPDLKALATWCDVLILAVSGGPRSANMIDRDILDALGKDGFLVNIARGTVVDEAALLSALQEKRIAGAGLDVFQNEPNINPAFLSLPNTVLQAHQASATIETRTAMANLVVDNLIAYFTDKTLLTPVI	ATGTCATCCAAACCTGACATTCTGACGATTGATCCCCTCGTGCCGGTCATGAAGGAAAGGCTGGAGAAATCGTTTACACTCCACCCCTACACATCGCTGGAAAATCTGAAGAACATTGCTCCTGCCATCCGCGGGATCACGACAGGTGGCGGGTCCGGGGTTCCTTCCGAAATCATGGACGCCCTGCCCAATCTTGAAGTCATTTCCGTCAATGGTGTGGGTACGGACCGCATCAATCTGGATGAGGCAAGACGCCGCAACATCGGGGTCGCCACAACCCAGAACACTCTGACGGACGACGTGGCCGACATGGCCGTTGCGCTGATGATGGCAGTAATGCGGGGCATCGTAACGAACGATGCCTTCGTTCGTGCTGGAAAATGGCCGTCCGCCACGCCT…	HKD23_08155	GCF_015353155.1
252	✓	✓	A	HKD30_RS08155_Pseudomonadota_Gluconobacter_sphaericus	HKD30_RS08155	2-hydroxyacid dehydrogenase	Gluconobacter sphaericus	Pseudomonadota	MSSKPDILTIDPLVPLMKERLEKSFTLHPYTSLENLKNIAPAIRGITTGGGSGVPSEIMDALPNLEVISVNGVGTDRINLDEARRRDIRVATTQNTLTDDVADMAVALMMGVMRGIVTNDAFVRAEEWPSTTPSLGRSLTRKKVGIAGFGHIGQAIAKRVSAFGMEVAYFNSHSRPESTYHFEPDLKTLATWCDVLILAVSGGPRSANMIDRDILDALGKDGFLINIARGTVVDEPELLSALQEKRIAGAGLDVFQNEPNINPAFLSLPNTVLQAHQASSTVETRTAMANLVVDNLIAYFTDKTLLTPVI	ATGTCATCCAAACCTGATATTCTAACGATTGATCCCCTCGTGCCGCTCATGAAGGAAAGGCTGGAGAAGTCATTTACACTCCACCCCTATACATCACTGGAAAATCTGAAAAACATTGCTCCTGCCATCCGCGGGATCACCACAGGTGGCGGCTCCGGGGTTCCTTCGGAAATCATGGACGCCCTACCCAATCTTGAAGTCATATCGGTTAACGGTGTGGGTACGGACCGCATCAATCTGGATGAGGCAAGACGCCGCGACATCAGGGTCGCCACAACCCAAAACACCCTGACGGACGATGTGGCCGACATGGCCGTGGCGCTAATGATGGGTGTAATGCGGGGCATCGTGACGAATGATGCCTTCGTGCGTGCTGAAGAATGGCCGTCCACCACGCCT…	HKD30_08190	GCF_015244605.1
253	✓	✓	A	GSP01_RS05835_Pseudomonadota_Gluconobacter_sphaericus_NBRC_12467	GSP01_RS05835	2-hydroxyacid dehydrogenase	Gluconobacter sphaericus NBRC 12467	Pseudomonadota	MSSKPDILTIDPLVPLMKERLEKSFTLHPYTSLENLKNIAPAIRGITTGGGSGVPSEIMDALPNLEVISVNGVGTDRINLDEARRRDIRVATTQNTLTDDVADMAVALMMGVMRGIVTNDAFVRAEEWPSTTPSLGRSLTRKKVGIAGFGHIGQAIAKRVSAFGMEVAYFNSHSRPESTYHFEPDLKTLATWCDVLILAVSGGPRSANMIDRDILDALGKDGFLINIARGTVVDEPELLSALQEKRIAGAGLDVFQNEPNINPAFLSLPNTVLQAHQASSTVETRTAMANLVVDNLIAYFTDKTLLTPVI	ATGTCATCCAAACCTGATATTCTAACGATTGATCCCCTCGTGCCGCTCATGAAGGAAAGGCTGGAGAAGTCATTTACACTCCACCCCTATACATCACTGGAAAATCTGAAAAACATTGCTCCTGCCATCCGCGGGATCACCACAGGTGGCGGCTCCGGGGTTCCTTCGGAAATCATGGACGCCCTACCCAATCTTGAAGTCATATCGGTTAACGGTGTGGGTACGGACCGCATCAATCTGGATGAGGCAAGACGCCGCGACATCAGGGTCGCCACAACCCAAAACACCCTGACGGACGATGTGGCCGACATGGCCGTGGCGCTAATGATGGGTGTAATGCGGGGCATCGTGACGAATGATGCCTTCGTGCGTGCTGAAGAATGGCCGTCCACCACGCCT…	GSP01_11470	GCF_006539125.1
254	✓	✓	A	ACRY_RS14830_Pseudomonadota_Acidiphilium_cryptum_JF-5	ACRY_RS14830	2-hydroxyacid dehydrogenase	Acidiphilium cryptum JF-5	Pseudomonadota	MSDRPKLLFLGSLMPVIEDSLEAGFEILRDDGTNLDALIERHGAEIRGIVTRGRRPTDAALIARLPALELIANFGVGYDTVDAVAAAKHGVIVTNTPDVLSDEMGDFTVGLLLATIRTLPAAERFLRAGKWLHDAFPLGNSLRGRRIGIAGMGRIGQVIARRLSGFDLPISYHSRNRVPHLDYPHFPSLVELAANVDVLIVVLPGGPATRHAVNAEVLAALGPDGVLINVARGTVVDEAALIDALGSRKILAAGLDVFEDEPRVPAALLACDNAVLVPHVGTATHHTRGLMADLLIRNVRAWFGGEGPITPVAETPAPGRRAPQTDSSISKQ	ATGAGCGACCGCCCGAAACTTCTGTTCCTCGGCAGCCTGATGCCGGTCATCGAGGACTCCCTCGAAGCCGGCTTCGAAATCCTCCGTGACGACGGCACCAATCTCGACGCGCTGATCGAGCGTCACGGCGCCGAAATCCGCGGCATCGTCACGCGCGGCCGCCGCCCGACCGACGCCGCGCTGATCGCCCGCCTGCCCGCCCTCGAACTGATCGCCAATTTCGGCGTCGGCTACGACACGGTCGATGCCGTGGCCGCCGCCAAACACGGTGTTATCGTCACCAACACGCCGGACGTGCTGAGCGACGAGATGGGCGATTTCACCGTCGGCCTGCTGCTCGCCACCATCCGCACCCTGCCCGCGGCCGAGCGTTTCCTGCGCGCGGGAAAATGGCTGCAC…	Acry_2469	GCF_000016725.1
255	✓	✓	A	RT91_RS13080_Pseudomonadota_Acidiphilium_sp._JA12-A1	RT91_RS13080	2-hydroxyacid dehydrogenase	Acidiphilium sp. JA12-A1	Pseudomonadota	MSDRPKLLFLGSLMPVIEDSLEAGFEILRDDGTNLDALIERHGAEIRGIVTRGRRPTDAALIARLPALELIANFGVGYDTVDAVAAAKHGVIVTNTPDVLNDEMGDFTVGLLLATIRTLPAAERFLRAGKWLHDAFPLGNSLRGRRIGIAGMGRIGQVIARRLSGFDLPISYHSRNRVPHLDYPHFPSLVELAANVDVLIVVLPGGPATRHAVNAEVLAALGPDGVLINVARGTVVDEAALIDALGSRKILAAGLDVFEDEPRVPAALLACDNAVLVPHVGTATHHTRGLMADLLIRNVRAWFGGEGPITPVAETPAPGRRAPQTDSSISKQ	ATGAGCGACCGCCCGAAACTTCTGTTCCTCGGCAGCCTGATGCCGGTCATCGAGGACTCCCTCGAAGCCGGTTTCGAAATCCTCCGTGACGACGGCACCAATCTCGACGCGCTGATCGAGCGTCACGGCGCCGAAATCCGCGGCATCGTCACGCGCGGCCGCCGCCCGACCGACGCCGCGCTGATCGCCCGCCTGCCCGCCCTCGAACTGATCGCCAATTTCGGCGTCGGCTACGACACGGTCGATGCCGTGGCCGCCGCCAAACACGGCGTTATCGTCACCAACACGCCGGACGTGCTGAACGACGAGATGGGCGATTTCACCGTCGGCCTGCTGCTCGCCACCATCCGCACCCTGCCCGCGGCCGAGCGTTTCCTGCGCGCGGGAAAATGGCTGCAC…	ACIDI_65c00070	GCF_000724705.2
256	✓	✓	A	ACMV_RS13850_Alpha_Acidiphilium_multivorum_AIU301	ACMV_RS13850	2-hydroxyacid dehydrogenase	Acidiphilium multivorum AIU301	Alphaproteobacteria	MSDRPKLLFLGSLMPVIENSLEAGFEILRDDGTNLDALIERHGAEIRGIVTRGRRPTDAALIARLPALELIANFGVGYDTVDAVAAAKHGVIVTNTPDVLNDEMGDFTVGLLLATIRTLPAAERFLRAGKWLHDAFPLGNSLRGRRIGIAGMGRIGQVIARRLSGFDLSISYHSRNKVSHLDYPHFPSLVELAANVDVLIVVLPGGPATRHAVNAEVLAALGPDGVLINVARGTVVDEAALIDALGSRKILAAGLDVFEDEPRVPAALLACDNAVLVPHVGTATHHTRGLMADLLIRNVRAWFGGEGPITPVAETPAPGRRAPQTDSSISKQ	ATGAGCGACCGCCCGAAACTTCTGTTCCTCGGCAGCCTGATGCCGGTCATCGAGAACTCCCTCGAAGCCGGCTTCGAAATCCTCCGTGACGACGGCACCAATCTCGACGCGCTGATCGAGCGTCACGGCGCCGAAATCCGCGGCATCGTCACGCGCGGCCGCCGCCCGACCGACGCCGCGCTGATCGCCCGGCTGCCCGCCCTCGAACTGATCGCCAATTTCGGCGTCGGCTACGACACGGTCGATGCCGTGGCCGCCGCCAAACACGGCGTTATCGTCACCAACACGCCGGACGTGCTGAACGACGAGATGGGCGATTTCACCGTCGGCCTGCTGCTCGCCACCATCCGCACCCTGCCCGCGGCCGAGCGTTTCCTGCGCGCGGGAAAATGGCTGCAC…	ACMV_27850	GCF_000202835.1
257	✓	✓	A	HUW10_RS10910_Pseudomonadota_Acidiphilium_sp._C61	HUW10_RS10910	2-hydroxyacid dehydrogenase	Acidiphilium sp. C61	Pseudomonadota	MSERPTLLFLGDLMPVIEDSLAARFDILVDDGSNLDALIAQHGARIRGLVTRGRRPTDAPLIARLPALELIANFGVGYDTVDAHAAAKHGVIVTNTPDVLNDEMGDFTVGLLLATIRTIPAAERYLRDGRWTGGAFPLGHSLRGRRIGIAGMGRIGRVVARRLSGFDLPIAYHTRNRIPDLDYPHFPSLRDLAAAVDVLIVVLPGGAATRHVVNAEVLAALGPDGILINVARGTVVDEAALIDALTHRKILAAGLDVFENEPHVPASLLACDNAVLVPHIGTGTHHTRGLMADLLIRNVMSWFDGKGPITPVAETPAKMPPQ	ATGAGCGAGCGCCCCACACTTCTCTTCCTTGGCGACCTGATGCCGGTCATCGAGGACTCGCTTGCCGCCCGCTTCGACATTCTGGTCGATGACGGCAGCAATCTCGACGCGCTGATCGCGCAGCACGGCGCGCGGATACGCGGCCTCGTGACGCGCGGCCGCCGCCCGACCGATGCGCCGCTGATCGCCCGCCTGCCCGCGCTCGAACTGATCGCGAATTTCGGCGTCGGCTACGACACGGTCGATGCGCATGCAGCGGCCAAACACGGCGTTATCGTCACCAACACGCCGGATGTCCTGAACGACGAGATGGGCGATTTCACCGTCGGCCTCCTGCTCGCCACGATCAGAACGATCCCTGCCGCCGAGCGCTATCTTCGCGACGGCAGATGGACCGGC…	-	GCF_902712915.1
258	✓	✓	A	T342_RS0103650_Alpha_Acidiphilium_angustum_ATCC_35903	T342_RS0103650	2-hydroxyacid dehydrogenase	Acidiphilium angustum ATCC 35903	Alphaproteobacteria	MTKSAKILSLGAIMPIVDESLDANFTVFRDTDMTLDEIIAAHGPEIRAIVTRGRSPADDALMARLPKLELIANFGVGYDSIDAAAAAKRGIVVTNTPDVLNDEMGDFTMGLLLATVRALPQAERHLRAGHWLDRPFPLGNTLRGRSIGIAGMGRIGRVIAKRLSGFDLPICYHSRNRVPDLAYPHYPDLKALAAAVDVLIVVLPGGPATRNIVDAEILKALGPDGILINVARGSVVDETALIQALRDKTILAAGIDVFAAEPHVPAELIAMDEVVLVPHVGTATHHTRGLMAKLVIDNVMSWFAGKGAVTPVAETPQRR	ATGACCAAATCCGCAAAAATCCTGAGCCTCGGCGCGATCATGCCGATCGTGGACGAGTCGCTGGATGCGAATTTCACGGTGTTTCGCGATACTGACATGACGCTCGATGAGATCATCGCCGCCCACGGCCCCGAGATCCGGGCAATCGTCACGCGTGGCCGCAGTCCGGCTGACGACGCGCTGATGGCGCGCCTGCCCAAACTCGAACTGATCGCGAATTTCGGGGTCGGATATGACAGTATCGACGCCGCCGCCGCTGCCAAGCGCGGCATCGTGGTGACCAACACGCCGGATGTGCTGAACGACGAGATGGGCGACTTCACAATGGGGCTGCTGCTGGCGACCGTGCGCGCCCTGCCGCAGGCCGAGCGGCATCTTCGCGCCGGTCACTGGCTCGAT…	-	GCF_000701585.1
259	✓	✓	A	T331_RS0114240_Alpha_Acidocella_facilis_ATCC_35904	T331_RS0114240	2-hydroxyacid dehydrogenase	Acidocella facilis ATCC 35904	Alphaproteobacteria	MSARSKILSIGGMERRVEEALARDFEVFSSHDESLAKLVAAHGKEIEAIVTWGREKTDAALIEALPKLRLISNYGVGYDSVDAHAAAARGVIVTHTPDVLNDEVADFAVALLLATIRQLPQADAYVRGGQWASARFPLSASLRDRSIGIAGLGRIGLTIAKRLEGFGRPIAYHTRTQRPGLAYAYHPTLEGLAAAVDTLILVMPGGASTHHAVNAKVLEALGPRGILINVARGSVVDQEALIAALRNRTILSAGLDVFEGEPNVPQALREMAHIVLAPHIGSATEMTRRLMAELVIDNVRSWFAGEGPLTPVPETPWPAKD	ATGAGCGCGCGCAGCAAGATTTTGAGCATTGGCGGGATGGAGCGCCGGGTGGAAGAGGCACTGGCCCGCGATTTCGAGGTGTTCAGCAGCCATGACGAGTCGCTTGCCAAGCTGGTGGCGGCGCATGGCAAGGAGATCGAGGCCATCGTCACCTGGGGGCGTGAGAAGACCGACGCGGCGCTGATAGAAGCCTTGCCGAAGCTGCGGCTCATCTCGAATTACGGGGTTGGCTATGATTCGGTGGATGCCCATGCCGCCGCTGCCCGGGGCGTCATCGTCACCCATACGCCGGATGTGCTGAATGACGAGGTGGCGGATTTCGCCGTGGCCCTGCTGCTGGCCACCATCCGGCAGCTGCCGCAGGCGGATGCCTATGTGCGCGGCGGGCAATGGGCAAGT…	-	GCF_000687875.1
260	✓	✓	A	BUB54_RS19225_Alpha_Acidocella_aminolytica_101_=_DSM_11237	BUB54_RS19225	2-hydroxyacid dehydrogenase	Acidocella aminolytica 101 = DSM 11237	Alphaproteobacteria	MSARPKILSIGNMEPRVEDELARDFEIFSTNKQPLEEIMPAHAAEITGLITRGRMRTDARLIAELPRLQLIANYGVGYDSIDCAAAASRGVVVTNTPDVLNDEMADFTVGLMLATIREIPQSDAYLRAGNWERSGAFPLTASLRDRKIGIAGLGRIGQVIARRLQAFERPIAYYARTPRDGLPYEYHSSLEALAEAVDVLIVVLPGGSATHHAVNGQVLKKLGPNGILVNVARGSVADEEALIAALRDGTILGAGLDVFAHEPSVPQALREMKNVVLTPHVGTGTHHTRRLMGNLVIDNVRAWFAGKGPVTPVSETPWEVGANVA	ATGAGTGCAAGACCCAAGATTCTCAGCATCGGCAATATGGAGCCGCGCGTAGAAGACGAGTTGGCACGGGATTTTGAAATCTTCAGTACGAATAAGCAGCCTTTGGAAGAGATCATGCCCGCGCATGCGGCAGAGATCACGGGCCTTATCACCCGTGGCCGCATGCGCACCGATGCTAGACTGATCGCGGAACTGCCTAGGCTGCAGCTCATCGCTAATTACGGTGTAGGGTATGATTCCATTGATTGCGCGGCGGCGGCTTCACGCGGCGTGGTGGTGACCAATACGCCGGATGTGCTGAATGACGAGATGGCGGATTTCACGGTCGGGCTGATGCTGGCAACCATCCGCGAGATCCCACAATCGGACGCCTATCTGCGCGCCGGCAACTGGGAGCGG…	SAMN02746095_03866	GCF_900129125.1
261	✓	✓	A	B7448_RS15045_Pseudomonadota_Acidocella_aminolytica_101_=_DSM_11237	B7448_RS15045	2-hydroxyacid dehydrogenase	Acidocella aminolytica 101 = DSM 11237	Pseudomonadota	MSARPKILSIGNMEPRVEDELARDFEIFSTNKQPLEEIMPAHAAEITGLITRGRMRTDARLIAELPRLQLIANYGVGYDSIDCAAAASRGVVVTNTPDVLNDEMADFTVGLMLATIREIPQSDAYLRAGNWERSGAFPLTASLRDRKIGIAGLGRIGQVIARRLQAFERPIAYYARTPRDGLPYEYHSSLEALAEAVDVLIVVLPGGSATHHAVNGQVLKKLGPNGILVNVARGSVADEEALIAALRDGTILGAGLDVFAHEPSVPQALREMKNVVLTPHVGTGTHHTRRLMGNLVIDNVRAWFAGKGPVTPVSETPWEVGANVA	ATGAGTGCAAGACCCAAGATTCTCAGCATCGGCAATATGGAGCCGCGCGTAGAAGACGAGTTGGCACGGGATTTTGAAATCTTCAGTACGAATAAGCAGCCTTTGGAAGAGATCATGCCCGCGCATGCGGCAGAGATCACGGGCCTTATCACCCGTGGCCGCATGCGCACCGATGCTAGACTGATCGCGGAACTGCCTAGGCTGCAGCTCATCGCTAATTACGGTGTAGGGTATGATTCCATTGATTGCGCGGCGGCGGCTTCACGCGGCGTGGTGGTGACCAATACGCCGGATGTGCTGAATGACGAGATGGCGGATTTCACGGTCGGGCTGATGCTGGCAACCATCCGCGAGATCCCACAATCGGACGCCTATCTGCGCGCCGGCAACTGGGAGCGG…	Aam_102_002	GCF_000964385.1
262	✓	✓	A	FE263_RS05220_Pseudomonadota_Lichenicoccus_roseus	FE263_RS05220	2-hydroxyacid dehydrogenase	Lichenicoccus roseus	Pseudomonadota	MSGRVRVLTLGDMGADEEKALGAHFDVVAAADAGAVGRDEAVRGIVTRGRTPINAALMDRLPNLEAVATISVGYDSIDVAEAVRRGIVVSHTPDVLNDEMADFTVGLLLATLRRFPAAERHLRAGRWRNGEEFPYSPSLRGRTVGIAGMGRIGGVIARRLEAFDVPIAYFARSPRPASPHTYHDSLLSLASACDTLIVVLPGGATTRHAIDAEILKALGPDGVLINVARGSVVDETALVEALQRGEILAAGLDVFADEPRVPDALLALEQVVLLPHVGTATHHTRGRMGQLAIDNVIAWFDGRDILTPVPECAGLDRRRPART	ATGAGTGGACGGGTACGGGTGCTGACGCTGGGCGACATGGGTGCCGACGAGGAGAAGGCGCTGGGCGCGCATTTCGATGTCGTTGCCGCCGCCGATGCGGGCGCGGTCGGGCGCGACGAGGCCGTCCGCGGCATCGTGACGCGCGGCCGCACGCCGATCAACGCGGCGCTTATGGACCGTCTGCCCAACCTCGAGGCAGTCGCCACGATCTCGGTCGGCTACGACTCGATCGACGTCGCGGAAGCGGTCCGGCGCGGCATCGTCGTCAGCCACACGCCTGACGTACTCAATGACGAAATGGCCGACTTCACGGTCGGCCTGCTGCTCGCGACGCTGCGCCGCTTTCCGGCTGCCGAGCGCCACCTGCGCGCCGGGCGTTGGCGCAACGGCGAGGAGTTT…	FE263_05225	GCF_005844085.1
263	✓	✓	A	HCJ86_RS15705_Pseudomonadota_Falsiroseomonas_frigidaquae	HCJ86_RS15705	2-hydroxyacid dehydrogenase	Falsiroseomonas frigidaquae	Pseudomonadota	MWDQPPGWLAAQGASVRLLATSVRQGCDAAMLAALPNLRAVSSWGVGYDTLDVAAAHARGIQVANTPDVLDDCVADLAWGLLIATARRIPAADRHVSAGEWTTLGSFPLATRVSGKRLGILGLGRIGQAIARRGEGFAMEVRYHGRRPKDVPYRFEPSLPALAAWCDMLVVACGGGPETHHLVSAEVLAALGPRGILVNIGRGSVVDQQALVAALEGGVIGGAGLDVLQGEPGAPAALRERDEVVITPHIGSATIETREAMERLVVDNLLAFLRDGRVLTPVQA	CTGTGGGACCAGCCGCCCGGCTGGCTCGCCGCACAGGGCGCCTCCGTCCGGCTGCTCGCGACCAGCGTGCGGCAGGGCTGCGACGCGGCGATGCTCGCGGCGCTGCCCAATCTGCGCGCGGTGTCGAGCTGGGGTGTCGGCTACGACACGCTGGATGTCGCCGCGGCCCATGCCCGCGGCATCCAGGTGGCCAATACCCCGGATGTGCTGGATGACTGCGTCGCCGATCTCGCCTGGGGCCTGCTGATCGCGACGGCACGGCGCATCCCGGCCGCCGATCGCCATGTAAGCGCTGGCGAGTGGACCACGCTGGGCTCCTTCCCGCTGGCGACACGCGTTTCCGGCAAGCGGCTGGGCATTCTCGGCCTCGGCCGCATCGGCCAGGCGATCGCCCGCCGC…	-	GCF_013184735.1
264	✓	✓	A	HB662_RS15705_Pseudomonadota_Falsiroseomonas_frigidaquae	HB662_RS15705	2-hydroxyacid dehydrogenase	Falsiroseomonas frigidaquae	Pseudomonadota	MWDQPPGWLAAQGASVRLLATSVRQGCDAAMLAALPNLRAVSSWGVGYDTLDVAAAHARGIQVANTPDVLDDCVADLAWGLLIATARRIPAADRHVSAGEWTTLGSFPLATRVSGKRLGILGLGRIGQAIARRGEGFAMEVRYHGRRPKDVPYRFEPSLPALAAWCDMLVVACGGGPETHHLVSAEVLAALGPRGILVNIGRGSVVDQQALVAALEGGVIGGAGLDVLQGEPGAPAALRERDEVVITPHIGSATIETREAMERLVVDNLLAFLRDGRVLTPVQA	CTGTGGGACCAGCCGCCCGGCTGGCTCGCCGCACAGGGCGCCTCCGTCCGGCTGCTCGCGACCAGCGTGCGGCAGGGCTGCGACGCGGCGATGCTCGCGGCGCTGCCCAATCTGCGCGCGGTGTCGAGCTGGGGTGTCGGCTACGACACGCTGGATGTCGCCGCGGCCCATGCCCGCGGCATCCAGGTGGCCAATACCCCGGATGTGCTGGATGACTGCGTCGCCGATCTCGCCTGGGGCCTGCTGATCGCGACGGCACGGCGCATCCCGGCCGCCGATCGCCATGTAAGCGCTGGCGAGTGGACCACGCTGGGCTCCTTCCCGCTGGCGACACGCGTTTCCGGCAAGCGGCTGGGCATTCTCGGCCTCGGCCGCATCGGCCAGGCGATCGCCCGCCGC…	HB662_15705	GCF_012163145.1
265	✓	✓	A	BLR87_RS26250_Alpha_Belnapia_rosea	BLR87_RS26250	2-hydroxyacid dehydrogenase	Belnapia rosea	Alphaproteobacteria	MVLQLAPIGPLADALLRDELKAVCLWEQEAGWLEAHGAGVALLATSVRRGCDAAMIAALPNLRAISSWGVGYDTLDVAAAHACGIQVANTPDVLDDCVADLAWGLLIAAARRISAADRYVRAGEWKELGGFPLTTRVSGKRLGILGLGRIGGAIAKRGQGFAMEVRYHGRSPKDVPYGFEPSLTALAEWSDFLVVACGGGPETRHLVSAEVLAALGPRGILVNIGRGSVVDQQALIAALEAGRLGGAGLDVLQGEPGAPAALSSRDDVVISPHVGSATIETREAMERLVVDNLRAFLREGRVLTPVLP	ATGGTGCTGCAACTGGCGCCCATCGGCCCGCTCGCCGATGCGTTGCTGCGCGACGAGCTGAAAGCCGTATGTTTGTGGGAGCAGGAGGCCGGCTGGCTCGAGGCGCATGGTGCCGGCGTTGCCTTGCTCGCCACCAGCGTGCGGCGTGGCTGCGACGCGGCCATGATCGCGGCGCTGCCCAACCTCCGCGCCATCTCGAGCTGGGGCGTCGGCTATGACACGCTGGACGTCGCCGCCGCTCATGCCTGCGGCATCCAGGTGGCCAACACGCCGGATGTGCTGGACGACTGCGTGGCGGACCTTGCCTGGGGGCTGCTGATCGCCGCCGCCCGGCGCATCTCGGCCGCCGACCGCTATGTGCGGGCGGGCGAGTGGAAGGAACTGGGCGGCTTCCCGCTC…	SAMN02927895_05350	GCF_900104205.1
266	✓	✓	A	EOD42_RS08240_Pseudomonadota_Rhodovarius_crocodyli	EOD42_RS08240	2-hydroxyacid dehydrogenase	Rhodovarius crocodyli	Pseudomonadota	MLLQLAPIGTHADPQLDALGAVRLWEQPKGWLEQHGARVELLATSVRRGCDAAMLAALPNLKAISSWGVGYDTLDVAGAAARGIPVANTPDVLDDCVADLAWGLMIAAARRIPAADRYVRAGEWKELGRFPITTKVSGKKLGILGLGRIGSAIARRGQGFSMDIRYHGRGPKADVPYAYMASLVELAAWSDFLVVACEGGPATHHLVSAEVLAALGPRGILVNIGRGSVVDQAALIAALDICALGGAGLDVLEGEPGAPPELFHRNNVVLTPHVGSATRETREAMEQLVVDNLIAFGREGRLLTPVRA	ATGCTGCTGCAACTGGCCCCCATCGGCACCCACGCCGACCCGCAGCTGGACGCGCTCGGCGCCGTGCGGCTGTGGGAACAGCCGAAGGGCTGGCTGGAGCAGCACGGCGCCCGGGTGGAACTGCTGGCCACCAGCGTGCGGCGCGGCTGCGACGCGGCGATGCTGGCGGCGCTGCCGAATCTGAAGGCGATTTCCAGCTGGGGCGTGGGCTATGACACGCTGGATGTCGCGGGCGCCGCCGCGCGCGGCATCCCGGTCGCCAACACGCCCGATGTGCTGGACGATTGCGTGGCCGATCTCGCCTGGGGGCTGATGATCGCGGCCGCCCGGCGCATTCCCGCCGCCGACCGCTATGTGCGCGCCGGCGAGTGGAAGGAGCTGGGCCGCTTCCCGATCACC…	EOD42_08240	GCF_004005855.1
267	✓	✓	A	GSQ76_RS05405_Pseudomonadota_Acidisphaera_sp._L21	GSQ76_RS05405	2-hydroxyacid dehydrogenase	Acidisphaera sp. L21	Pseudomonadota	MSKLPLLAVGVLPPFLVERLRDTYDYHHIADEQGWTDALTTLAPQIRAIAATGESKVPRSLQDRLPNLQIISVFGVGYDGVDAVAAHARGIAVTHTPDVLTDDVADMAFALLLSTARAVVRADGFVRAGHWARGPHPFTRKVSGQRMGILGLGRIGAAIAKRAEGFGMSVAYTNRKPVPGSLYRYVADPVTLAAECDFFVVATNGGAATRGLVDAKVLAALGPDGILVNIGRGSVVDEPALIAALESRQIAGAGLDVFVDEPHVPAALLAMENVVLTPHMASGTTTTRHAMAALAYDNLAAHFAGHAVLTPVPTA	ATGAGCAAGCTGCCGCTCCTGGCTGTCGGCGTGCTGCCGCCGTTCCTGGTGGAGCGGTTGCGGGACACCTACGACTACCATCACATCGCTGACGAGCAGGGCTGGACCGACGCGTTGACCACGCTGGCGCCGCAGATCCGCGCCATCGCGGCCACGGGTGAGTCGAAGGTGCCGCGCAGTCTGCAGGACCGGTTGCCGAACCTGCAGATCATCTCCGTCTTTGGCGTGGGATACGACGGGGTGGACGCGGTGGCGGCGCATGCGCGCGGCATTGCCGTCACCCACACGCCGGACGTGTTGACGGACGACGTGGCCGACATGGCGTTCGCCCTGCTGCTGTCCACCGCGCGGGCTGTGGTGCGGGCGGATGGCTTTGTCCGCGCCGGACACTGGGCGCGC…	-	GCF_009765685.1
268	✓	✓	A	AAJCM20276_RS16405_Pseudomonadota_Acetobacter_aceti	AAJCM20276_RS16405	2-hydroxyacid dehydrogenase	Acetobacter aceti	Pseudomonadota	MTDHSSGLDKVPVIVLTFPLPDLVTQRLGTQYHVESLLTPAARQAYVTHSGDLVRAIVTNGSTRLDGAFMDTMPNLCIIHTFGVGYEGVDVDAARARGIEVAYSPGTNADSVADQAFALLLAVMRDIVPNDGLVRQGAWRPIRPVPPQLSGQKIGIVGMGHIGQRIAARAAGFSMPVFYYSRRPCDQAQWTYCPSVMDMAARVNILAVTLPGDPETCNVIDADVLRALGPQGYVVNVGRGSVISNTVLTEALEKGIIAGAGLDVVEREPNLPAALREQPNIVFSPHVGARSPQSLLTCLDQVMTNLHAALAGRPVHTPVP	ATGACCGATCACTCCTCTGGCCTCGACAAGGTGCCAGTTATCGTTCTGACTTTTCCCCTGCCGGATCTGGTGACACAACGGCTGGGCACGCAATACCATGTCGAGTCCCTGCTTACACCAGCGGCCCGGCAGGCCTATGTCACGCATTCGGGCGACCTCGTCCGTGCCATTGTGACCAATGGTTCCACCCGACTGGATGGTGCCTTCATGGATACAATGCCGAACCTGTGCATCATCCACACTTTCGGCGTCGGTTATGAAGGGGTGGATGTGGACGCCGCGCGGGCGCGTGGAATCGAGGTCGCCTATAGTCCCGGCACGAATGCCGATAGCGTGGCGGATCAGGCCTTTGCCCTGCTGCTGGCAGTCATGCGTGATATCGTGCCCAATGATGGTCTT…	AAJCM20276_33910	GCF_014218315.1
269	✓	✓	A	AAC02nite_RS14410_Pseudomonadota_Acetobacter_aceti	AAC02nite_RS14410	2-hydroxyacid dehydrogenase	Acetobacter aceti	Pseudomonadota	MTDHSSGLDKVPVIVLTFPLPDLVTQRLGTQYHVESLLTPAARQAYVTHSGDLVRAIVTNGSTRLDGAFMDTMPNLCIIHTFGVGYEGVDVDAARARGIEVAYSPGTNADSVADQAFALLLAVMRDIVPNDGLVRQGAWRPIRPVPPQLSGQKIGIVGMGHIGQRIAARAAGFSMPVFYYSRRPCDQAQWTYCPSVMDMAARVNILAVTLPGDPETCNVIDADVLRALGPQGYVVNVGRGSVISNTVLTEALEKGIIAGAGLDVVEREPNLPAALREQPNIVFSPHVGARSPQSLLTCLDQVMTNLHAALAGRPVHTPVP	ATGACCGATCACTCCTCTGGCCTCGACAAGGTGCCAGTTATCGTTCTGACTTTTCCCCTGCCGGATCTGGTGACACAACGGCTGGGCACGCAATACCATGTCGAGTCCCTGCTTACACCAGCGGCCCGGCAGGCCTATGTCACGCATTCGGGCGACCTCGTCCGTGCCATTGTGACCAATGGTTCCACCCGACTGGATGGTGCCTTCATGGATACAATGCCGAACCTGTGCATCATCCACACTTTCGGCGTCGGTTATGAAGGGGTGGATGTGGACGCCGCGCGGGCGCGTGGAATCGAGGTCGCCTATAGTCCCGGCACGAATGCCGATAGCGTGGCGGATCAGGCCTTTGCCCTGCTGCTGGCAGTCATGCGTGATATCGTGCCCAATGATGGTCTT…	-	GCF_002723895.1
270	✓	✓	A	KOEU_RS14615_Pseudomonadota_Komagataeibacter_europaeus	KOEU_RS14615	2-hydroxyacid dehydrogenase	Komagataeibacter europaeus	Pseudomonadota	MTDHSSGLDKVPVIVLTFPLPDLVTQRLGTQYHVESLLTPAARQAYVTHSGDLVRAIVTNGSTRLDGAFMDTMPNLCIIHTFGVGYEGVDVDAARARGIEVAYSPGTNADSVADQAFALLLAVMRDIVPNDGLVRQGAWRPIRPVPPQLSGQKIGIVGMGHIGQRIAARAAGFSMPVFYYSRRPCDQAQWTYCPSVMDMAARVNILAVTLPGGPETCNVIDADVLRALGPQGYVVNVGRGSVISNTVLTEALEKGIIAGAGLDVVEREPNLPAALREQPNIVFSPHVGARSPQSLLTCLDQVMTNLHAALAGRPVHTPVP	ATGACCGATCACTCCTCTGGCCTCGACAAGGTGCCAGTTATCGTTCTGACTTTTCCCCTGCCGGATCTGGTAACACAACGGCTGGGCACGCAATACCATGTCGAGTCCCTGCTTACACCAGCGGCCCGGCAGGCCTATGTCACGCATTCAGGCGACCTCGTCCGTGCCATTGTGACCAATGGTTCCACCCGACTGGATGGTGCCTTCATGGATACAATGCCGAACCTGTGCATCATCCACACTTTCGGCGTCGGTTATGAAGGGGTGGATGTGGACGCCGCGCGGGCGCGTGGAATCGAGGTCGCCTATAGTCCCGGCACGAATGCCGATAGCGTGGCGGATCAGGCCTTTGCCCTGCTGCTGGCAGTCATGCGTGATATCGTGCCCAATGATGGTCTT…	KOEU_29540	GCF_001273645.1
271	✓	✓	A	GLUCOINTEAF2_RS06345_Pseudomonadota_Komagataeibacter_intermedius_AF2	GLUCOINTEAF2_RS06345	2-hydroxyacid dehydrogenase	Komagataeibacter intermedius AF2	Pseudomonadota	MTDHSSRLNEMPTVILTFPLPDLVTQRLGTQYHVESLLTPAARQAYVTHSGNLVRAIVTNGSTRLDGAFMDTMPNLCIIHTFGVGYEGVDVDAARARGIEVAYSPGTNADSVADQAFALLLAVMRDIVPNDGLVRQGAWRPVRPVPPQLSGQKIGILGMGHIGQRIAARAAGFSMPVFYYSRRPRNQAQWTYCSSVMDMAARVNVLAIALPGGPETCHLVDADVLQALGPQGYVVNVGRGSVISNTALSDALEKGIIAGAGLDVTEGEPDVPATLREQPNIVFSPHVGARSPQSLLTCLDQVMTNLHAALAGRSVHTPVP	ATGACGGATCACTCCTCCCGCCTTAACGAGATGCCGACTGTCATTCTGACTTTTCCCCTGCCGGATCTGGTGACACAACGGCTGGGCACGCAATACCACGTCGAATCCCTGCTTACGCCAGCGGCCCGGCAGGCCTATGTCACGCATTCGGGCAACCTCGTACGTGCCATTGTGACCAATGGTTCCACCCGACTGGATGGTGCCTTCATGGATACGATGCCGAATCTGTGCATCATCCATACGTTCGGCGTCGGTTATGAAGGGGTGGATGTAGATGCCGCGCGGGCACGCGGGATCGAGGTCGCCTATAGTCCCGGCACGAATGCCGATAGCGTGGCGGATCAGGCCTTCGCCCTGCTGCTGGCGGTCATGCGTGATATCGTGCCCAATGACGGTCTT…	GLUCOINTEAF2_0201985	GCF_000817255.2
272	✓	✓	A	CFR79_RS13280_Pseudomonadota_Komagataeibacter_saccharivorans	CFR79_RS13280	2-hydroxyacid dehydrogenase	Komagataeibacter saccharivorans	Pseudomonadota	MTDHSSRLNEMPAVILTFPLPDLVTQRLGTQYHVESLLTPAARQAYVTHSGNLVRAIVTNGSTRLDGAFMDTMPNLCIIHTFGVGYEGVDVDAARARGIEVAYSPGTNADSVADQAFALLLAVMRDIVPNDGLVRQGAWRPVRPVPPQLSGQKIGILGMGHIGQRIAARAAGFSMPVFYYSRRPRNQAQWTYCSSVMDMAARVNVLAIALPGGPETCHLVDADVLQALGPQGYVVNVGRGSVISNTALSDALEKGIIAGAGLDVTEGEPDVPATLREQPNIVFSPHVGARSPQSLLTCLDQVMTNLHAALAGRSVHTPVP	ATGACGGATCACTCCTCCCGCCTTAACGAGATGCCGGCTGTCATTCTGACTTTTCCCCTGCCGGATCTGGTGACACAACGGCTGGGCACGCAATACCACGTCGAATCCCTGCTTACGCCAGCGGCCCGGCAGGCCTATGTCACGCATTCGGGCAACCTCGTACGTGCCATTGTGACCAATGGTTCCACCCGACTGGATGGTGCCTTCATGGATACGATGCCGAACCTGTGCATCATCCATACGTTCGGCGTCGGTTATGAAGGGGTGGATGTAGATGCCGCGCGGGCACGCGGGATCGAGGTCGCCTATAGTCCCGGCACGAATGCCGATAGCGTGGCGGATCAGGCCTTCGCCCTGCTGCTGGCGGTCATGCGTGATATCGTGCCCAATGACGGTCTT…	CFR79_13215	GCF_003207825.1
273	✓	✓	A	BKE38_RS20930_Pseudomonadota_Pseudoroseomonas_deserti	BKE38_RS20930	2-hydroxyacid dehydrogenase	Pseudoroseomonas deserti	Pseudomonadota	MKPVILTAMAAPARLLQMLEPHFSVLPPLSAPVPEAVPPEARDARVLITLGGIKTSASLIEALPQLGLIACYGTGYENVDRVAAAARGIKVTNAADANAAAVAEFAMGLALAATRDILRGDAWLRAGNWQNKAIERLPLARGLLGRRIGIFGLGAIGVEIATRARAFGMEVGYHNRRPRADLPYTYIDSLKGLAEWSDLLMVAVRASAQTEHAVSTEVLEALGPDGVLVNISRGSVVDEAALIAALDGQKIAGAALDVFEHEPKIPARLMEFPNVVLTPHIAALALTAQQAQQQLMADNIFAYFAGQPLLSEVPAP	ATGAAGCCTGTGATTCTGACCGCCATGGCGGCCCCCGCCCGCCTGCTGCAGATGCTGGAGCCACATTTTTCCGTCTTGCCGCCGCTGTCGGCGCCGGTGCCGGAAGCCGTGCCGCCGGAGGCGCGCGACGCCCGCGTGCTGATCACCCTGGGCGGCATCAAGACCAGCGCGTCCCTGATCGAGGCGCTGCCGCAGCTCGGCCTGATCGCCTGCTACGGCACCGGCTACGAGAATGTCGACCGCGTCGCCGCCGCTGCGCGCGGCATCAAGGTGACCAATGCGGCCGATGCCAATGCCGCCGCCGTCGCCGAATTCGCCATGGGCCTGGCTCTGGCCGCCACCCGCGACATCCTGCGCGGCGATGCCTGGCTGCGCGCCGGCAATTGGCAGAACAAGGCG…	BKE38_20640	GCF_001982615.1
274	✓	✓	A	GVN67_RS04160_Pseudomonadota_Roseomonas_sp._18066	GVN67_RS04160	2-hydroxyacid dehydrogenase	Roseomonas sp. 18066	Pseudomonadota	MKPVILTAMPVPARLLTMLEPHVTVLPPLSAPVPEAVPPEGRDARVLITLGGIKTSAALIEALPQLGLICCYGTGYESVDRVAAAARGIKVTNAADANAAAVAEFAMGLALAATRDILRGDAWLRAGHWQNKAIERLPLARGLLGRRIGIFGLGAIGVEIATRARAFGMEVAYHNRRPRADLPYTYIDSLQGLAAWSDVLMVAVRASAQTEHAVSTTVLEALGPEGVLVNISRGSVVDEAALIAALDGQKIAGAALDVFEHEPKIPARLTEFPNVVLTPHIAALAVTAQHAQQQLMADNIFAYFAGQQLLSEVPAP	ATGAAGCCAGTGATCCTGACCGCCATGCCGGTCCCCGCCCGCCTGCTGACCATGCTGGAACCCCATGTCACCGTCCTGCCGCCGCTCTCGGCGCCGGTGCCGGAGGCCGTCCCGCCCGAGGGCCGCGACGCCCGCGTGCTGATCACGCTTGGCGGCATCAAGACCAGCGCCGCGCTGATCGAGGCGCTGCCGCAGCTCGGGCTGATCTGCTGCTACGGCACCGGCTATGAGAGCGTCGACCGGGTCGCTGCCGCCGCGCGCGGCATCAAGGTGACCAATGCGGCGGATGCGAACGCCGCCGCCGTCGCCGAATTCGCCATGGGCCTGGCGCTGGCGGCGACGCGCGACATCCTGCGCGGCGATGCCTGGCTGCGCGCCGGCCACTGGCAGAACAAGGCG…	-	GCF_902706185.1
275	✓	✓	A	GSE44_RS01140_Pseudomonadota_Roseomonas_harenae	GSE44_RS01140	2-hydroxyacid dehydrogenase	Roseomonas harenae	Pseudomonadota	MIVTTPRLAASFIERLEKHYTVIGPIAGLEPGGLPPEAREAKALITLGSYGTPDALMAALPSLGLILCYGTGFEGVDLEAARRRGVAVTNAGDANAETVAEFAMGLTLATGRKIVEGDRYVRDGRWKGNAIERMPLVPGLLGKRMGIYGLGAIGRRVATRAAAFGMQIGYHNRRQVPDLHYEYHDSLESLARWCDVLMVSVRAAAENRHAVNARVLAALGPQGHVVNISRGSVVDTEALCDALERQGVAGAALDVYEQEPHVPERLRAIPTAVLTPHIGAYAESAQAVQQQVVLDNLEALLAGRPLMNQAA	GTGATCGTGACGACTCCGCGCCTTGCCGCATCTTTCATTGAGCGACTTGAGAAGCACTACACCGTGATCGGCCCGATCGCCGGCCTGGAACCCGGCGGGCTGCCGCCCGAGGCACGGGAGGCGAAGGCGCTCATCACCCTTGGCTCCTACGGCACACCGGATGCGCTGATGGCAGCACTCCCCTCCCTCGGCCTCATCCTCTGCTACGGCACCGGCTTCGAGGGGGTAGACCTGGAGGCCGCGCGGCGCCGGGGCGTGGCGGTGACCAATGCCGGCGATGCGAATGCCGAGACGGTGGCGGAATTCGCCATGGGCCTCACCCTCGCCACCGGCCGCAAGATCGTGGAAGGCGATCGCTACGTCCGCGATGGCCGCTGGAAGGGCAACGCCATTGAGCGC…	-	GCF_009848505.1
276	✓	✓	A	BUB97_RS16945_Alpha_Roseomonas_rosea	BUB97_RS16945	hydroxyacid dehydrogenase	Roseomonas rosea	Alphaproteobacteria	MKPVILMAPRLPQRLVSRLEERYALLGPLERSAADALPPGAEGARALITIGSYATDAALIGAMRSLGLVLCYGTGFEGVDLGAARARDIAVTNAGTANAEAVAEFAMGLVLASTRKVAEGDRFIREGRWGGNAIERLPLVPGLMGRRMGIYGLGAIGQRIATRAAAFGMEIGYHNRRMAEGVPHAYHATLESLARWSDVLVVAVRAAAENRHAVNAEILAALGPQGHVVNISRGSVVDTGALCDALERKGIAGAALDVFENEPEVPERLRAIGTAVLTPHIAAYSESAQFAQQQLVLDNLEAFFAGRPLSSTVV	TTGAAGCCCGTGATCCTGATGGCCCCACGCCTGCCCCAGCGCCTCGTCTCGAGGCTGGAGGAGCGCTATGCCCTGCTGGGCCCGCTGGAGCGTTCCGCTGCCGACGCGCTGCCGCCGGGCGCCGAGGGCGCGCGGGCGCTGATCACGATCGGCAGCTACGCCACGGACGCCGCGCTGATCGGGGCCATGCGGTCGCTTGGCCTCGTCCTCTGCTACGGCACGGGATTCGAGGGGGTGGATCTCGGCGCCGCCCGCGCGCGCGACATCGCGGTGACGAACGCAGGCACCGCGAATGCCGAGGCGGTGGCGGAATTCGCCATGGGGCTGGTGCTGGCCAGCACCCGGAAGGTGGCGGAGGGCGACCGCTTCATCCGGGAGGGGCGATGGGGCGGCAACGCG…	SAMN02745194_03409	GCF_900141905.1
277	✓	✓	A	IEY36_RS02940_Pseudomonadota_Neoroseomonas_lacus	IEY36_RS02940	2-hydroxyacid dehydrogenase	Neoroseomonas lacus	Pseudomonadota	MTSPILLAMPVTPRLRSRLDALYEVHGPLTPVTPEAVPESARGARALITLGGHRTDGAMMDALPELGLIACYGTGFEGVDLEAAAARGIMVTHAKDANATSVAEFAMGLVIAASRDMGKGERLVRAGDWASRRIDRMPLVPGLAGRRIGIYGLGAIGMKVATRAAAFEMEVGYHGRAAREGVGFAYHPTLLGLAAWCDVLVVAVRANAETRHAVGREVLAALGKDGVLVNVARGLVVDEAALIEALEGGVIAAAGLDVFEHEPEVPERLRALPNAVLTPHMAAFTLSAQRAQAQVMLDALAAFFAGERPGNVVPAVG	ATGACCTCCCCTATTCTTCTTGCCATGCCTGTGACGCCTCGGCTGCGGTCGCGGCTTGATGCCTTGTACGAGGTGCATGGGCCGCTGACGCCCGTCACACCCGAGGCGGTGCCGGAGAGTGCGCGGGGGGCCAGGGCGCTGATCACCCTCGGGGGGCACCGGACCGATGGGGCGATGATGGATGCGCTGCCGGAGCTCGGGCTGATCGCCTGCTATGGCACGGGGTTCGAGGGGGTGGACCTGGAGGCCGCCGCCGCGCGGGGCATCATGGTGACGCATGCGAAGGATGCCAATGCGACGAGCGTGGCGGAGTTCGCGATGGGGCTGGTGATCGCGGCCTCGCGGGACATGGGCAAGGGCGAGCGGCTGGTGCGCGCGGGGGACTGGGCGAGCCGGCGG…	GCM10011320_05930	GCF_014644535.1
278	✓	✓	A	GWK16_RS20920_Pseudomonadota_Neoroseomonas_marina	GWK16_RS20920	2-hydroxyacid dehydrogenase	Neoroseomonas marina	Pseudomonadota	MPEPILLAFGVSARMRGRLEALYEVHGPVGGVRPETVPPEARHARVLITIGGHRTDAALMDALPDLGLIACYGTGYEGVDLAAAKARGIQVTHAKDANATSVAEFAMGLVIAASRDMTKGERMLRAGEWPNRKAERMPLVPGLAGQRMGIYGLGAIGMRVATRAAAFEMEVGYHGRAPRDGIGYEYHPTLRGLAEWCDVLVVAVRATPANRHAVDREVLAALGKHGVLVNVARGLVVDEAALTEALEQGAIAAAGLDVFEHEPHVPEALRALPNAVLTPHMAAFTLSAQRAQAKVMLDALEDFFAGRTPMNLVAEMA	ATGCCTGAGCCTATCCTTCTCGCCTTCGGAGTCTCCGCACGCATGCGCGGCCGGCTCGAGGCGCTCTACGAGGTCCACGGACCCGTCGGCGGCGTAAGGCCGGAAACCGTCCCGCCCGAGGCGCGGCACGCCCGAGTTCTGATCACCATCGGCGGGCACCGCACCGATGCGGCGCTGATGGATGCGCTGCCCGATCTCGGCCTGATCGCCTGCTACGGCACGGGGTATGAGGGCGTGGACCTTGCCGCGGCGAAGGCGCGGGGCATCCAGGTGACGCATGCGAAGGACGCGAATGCGACGAGCGTGGCGGAATTCGCCATGGGCCTCGTCATCGCCGCGTCGCGCGACATGACCAAGGGCGAGCGCATGCTGCGCGCGGGCGAATGGCCGAACCGCAAG…	GWK16_20915	GCF_012927745.1
279	✓	✓	A	GWK15_RS17535_Pseudomonadota_Neoroseomonas_oryzicola	GWK15_RS17535	2-hydroxyacid dehydrogenase	Neoroseomonas oryzicola	Pseudomonadota	MPQPILLAFGVSARMRGRLEALYEVHGPVGGVRPETVPPEARHARALITIGGHRTDAALMDALPDLGLIACYGTGYEGVDLAAAKARGIQVTHAKDANATSVAEFAMGLVIAASRDMTKGERMLRAGEWPNRKAERMPLVPGLAGQRMGIYGLGAIGMRVATRAAAFEMEVGYHGRSPREGIAYGYHPTLRGLAEWCDVLVVAVRATAANRHAVDREVLAALGKHGVLVNVARGLVVDEAALTEALEHGVIAAAGLDVFEHEPHVPERLRALPNAVLTPHMAAFTLSAQRAQAQVMLDALEDFFAGRAPANLVAEMA	ATGCCTCAGCCGATCCTTCTCGCCTTCGGAGTCTCCGCGCGCATGCGCGGCCGGCTCGAGGCGCTCTACGAGGTCCACGGACCCGTCGGCGGCGTGCGGCCGGAAACCGTCCCGCCCGAGGCGCGCCACGCCCGCGCGCTGATCACCATCGGCGGCCACCGCACCGATGCGGCGCTGATGGATGCGCTGCCCGATCTCGGCCTGATCGCCTGCTACGGCACGGGGTATGAGGGCGTGGACCTCGCCGCGGCGAAGGCGCGGGGCATCCAGGTGACGCATGCGAAGGATGCGAATGCGACGAGCGTGGCGGAATTCGCCATGGGCCTCGTCATCGCCGCTTCGCGCGACATGACCAAGGGCGAGCGGATGCTGCGCGCCGGGGAATGGCCGAACCGCAAG…	GWK15_17525	GCF_012163135.1
280	✓	✓	A	E5N76_RS10820_Pseudomonadota_Siccirubricoccus_phaeus	E5N76_RS10820	NAD(P)-dependent oxidoreductase	Siccirubricoccus phaeus	Pseudomonadota	MPKPPILLAMPLPADLVARLVGRYEVLGPLERVVPEAVPPEAAGARALVTLGGFATDAALLAALPRLELVCCYGTGIEGVDRDAVAARGIRVTHGRDTNATAVAEFAMGLVLATARAILAGDRLVRSGGWTSLRIDRMPLVPGLEGKRLGVYGLGAIGERVARRAAGFEMAIGYHGRAPHPGVDYAYFPTLLGLAEWADVLVVATRASPETRGSVNRQVLEALGREGVLVNVARGVIVDEPALCQALEEGVIAGAGLDVYAEEPHVPERLRALPNVVLTPHMAALSYAAQAAQQATLEESLDCFFAGRPLRWEIP	ATGCCGAAACCCCCGATCCTTCTCGCCATGCCCCTGCCGGCGGATCTGGTCGCCCGCCTGGTCGGGCGGTACGAGGTGCTGGGGCCGCTGGAGCGGGTCGTGCCGGAGGCGGTGCCGCCGGAGGCCGCCGGCGCCCGGGCCCTGGTCACGCTGGGGGGCTTCGCGACGGATGCCGCCCTGCTGGCCGCCCTGCCGCGGCTTGAACTGGTCTGCTGCTACGGCACCGGCATTGAGGGGGTGGACCGGGACGCCGTCGCGGCGCGGGGCATCCGGGTGACGCATGGGCGGGACACCAATGCGACGGCGGTGGCGGAATTCGCCATGGGGCTGGTCCTCGCCACCGCCAGGGCGATCCTGGCGGGGGACCGGCTGGTGCGCAGCGGCGGCTGGACCAGCCTG…	-	GCF_008360935.1
281	✓	✓	A	EOD42_RS15420_Pseudomonadota_Rhodovarius_crocodyli	EOD42_RS15420	2-hydroxyacid dehydrogenase	Rhodovarius crocodyli	Pseudomonadota	MTTDVVLLSDSPAYRNTLGEGFIVHEAHKTGIEGLPAEVRANARILITSGFTGASAAQMDQLPKLGLICCLGTGYENIDVKAALSRGLTVTHGAGTNAAAVADHAMGMLLAMMRDMPRADRLARQGTWRNDLGPRPTATGKHLGIIGLGGIGERIARRAEGFEMKISYTTRTPRPQVPWTHVPNVLDLARQVDALIVAAPGGASTYHMINAEVLEALGPKGVLVNIGRGSVVDTEALVAALKANTILGAALDVFEQEPHIPEELRALDNVILTPHMASWAPEVRQASVELLQRNVALFLAGQPVASAIPEHRAA	ATGACCACCGATGTGGTGCTGCTGTCCGACTCCCCCGCCTATCGCAACACGCTGGGCGAGGGCTTCATTGTGCATGAGGCGCACAAGACCGGCATCGAGGGCCTGCCCGCCGAGGTGCGCGCGAATGCCCGCATCCTCATCACCTCGGGCTTCACGGGGGCAAGTGCCGCCCAGATGGACCAGCTGCCCAAGCTCGGGCTGATCTGCTGCCTGGGCACGGGCTATGAGAACATCGACGTGAAGGCGGCCCTGTCGCGCGGGCTGACCGTGACCCACGGCGCGGGCACCAATGCCGCGGCCGTGGCCGACCACGCCATGGGCATGCTGCTGGCCATGATGCGCGACATGCCGCGCGCGGACCGCCTGGCCCGCCAGGGCACCTGGCGCAACGACCTCGGC…	EOD42_15420	GCF_004005855.1
282	✓	✓	A	GT007_RS10750_Pseudomonadota_Rhodovarius_lipocyclicus	GT007_RS10750	2-hydroxyacid dehydrogenase	Rhodovarius lipocyclicus	Pseudomonadota	MTDVVLLSDSPAYRDVLGEGFTIHEAHKTGIEGLDPEIRARARILVTSGFTGASAAQMDLLPGLGLICCLGTGYENIDVKAALARGLIVTHGAGTNAAAVADHAMGLLLALMRDIPRADRLARQGTWRNDLGPRPTATGKHLGIIGLGGIGERIARRAEAFDMRISYTTRTPRAHLPWRHVPDVLALATEVDHLIVAAPGGAATFHMVNAAVLKALGPKGLLVNIGRGSVVDTEALIAALTERTILGAALDVFEEEPKIPPALCTLQNVILTPHMASWAPEVREASIELLRKNVAQFLAGQPVASPIPEHRAA	ATGACGGATGTGGTGTTGTTGTCGGATTCCCCCGCCTACCGGGATGTGCTGGGCGAGGGGTTCACCATCCATGAAGCGCACAAGACAGGCATCGAGGGCCTGGACCCCGAAATCCGCGCCCGCGCGCGCATCCTGGTCACCTCCGGCTTCACCGGGGCGAGCGCGGCGCAGATGGACCTGCTGCCCGGGCTGGGCCTGATCTGCTGCCTGGGCACGGGGTATGAGAACATCGACGTGAAGGCGGCGCTGGCGCGCGGGCTGATCGTGACCCATGGCGCCGGCACCAACGCGGCGGCCGTGGCCGACCACGCCATGGGCCTGCTGCTGGCGCTGATGCGCGACATTCCGCGCGCGGACCGCCTGGCCCGCCAGGGCACCTGGCGCAACGACCTCGGCCCC…	-	GCF_009900765.1
283	✓	✓	A	HLH34_RS10785_Pseudomonadota_Gluconacetobacter_azotocaptans	HLH34_RS10785	NAD(P)-dependent oxidoreductase	Gluconacetobacter azotocaptans	Pseudomonadota	MTPVPVPGRAGGILLRAPLPADSVAALARLARVHDLSGPGNGAIPQDAAACRAICIVVTNGSIGLDAAAMAALPALGLILCTGAGYEGVDLAAARARGIVVANAPGTNDRTVADHALALMLAIARDLVFLDRAVRDGMWDSVRQARPTPSGATLGLLGYGRIGQAIAARARAFDMTILYHTRTPYPDPDARHVPDLADMARQADYLVVACPGGPRTRHLVNATVLCALGPGGFLVNVGRGSVVDTDALAAALLRGDIAGAALDVVEGEPAVPPALLETGRVILTPHLAGRSPQARLAQKALLENYVATYIQGGVLPDLAEQKAAT	ATGACGCCCGTCCCCGTCCCCGGCCGGGCAGGCGGCATCCTGCTGCGTGCGCCGCTGCCCGCCGACAGCGTGGCGGCGCTGGCGCGCCTGGCGCGCGTGCACGACCTGTCCGGTCCGGGAAACGGGGCGATCCCGCAGGATGCCGCCGCCTGCCGCGCCATTTGCATCGTCGTCACCAACGGGTCGATCGGCCTGGATGCGGCGGCGATGGCGGCCCTGCCGGCGCTGGGCCTGATCCTGTGCACCGGGGCCGGGTACGAAGGGGTGGATCTGGCCGCCGCCCGCGCCCGGGGCATTGTCGTCGCCAACGCCCCCGGCACCAACGACCGCACGGTGGCCGACCATGCGCTGGCGCTGATGCTGGCCATCGCGCGGGACCTTGTGTTCCTGGACCGCGCG…	HLH34_10800	GCF_014174355.1
284	✓	✓	A	HLH21_RS06570_Pseudomonadota_Gluconacetobacter_johannae	HLH21_RS06570	NAD(P)-dependent oxidoreductase	Gluconacetobacter johannae	Pseudomonadota	MTPAPVPGRAGDILLRAPLPADSVAALAHLARLHDLSGPGNGAIPQDAAACRAIGIVVTNGSIGLDAAAMAALPALGLVLCTGAGYEGVDLAAARARGIIVANAPGTNDRTVADHALALMLAITRDLVFLDRAVRDGLWDSVRQARPTPSGATLGLLGYGRIGQAIAARARAFDMTILYHTRTPHPDPDARHVPDLADMARQADYLVVACPGGPRTRHLVNATVLRALGPGGFVVNVGRGSVVDTDALAAALLRGDIAGAALDVVEGEPAIPPALLETGRVILTPHLAGRSPQARLAQKALLENYVATYIQGGVLPNLAEQKAAT	ATGACGCCCGCCCCCGTCCCCGGCCGGGCAGGCGACATCCTGCTGCGTGCGCCGCTGCCCGCCGACAGCGTGGCGGCGCTGGCGCACCTGGCGCGCCTGCACGACCTGTCCGGTCCGGGAAACGGGGCAATCCCGCAGGATGCCGCCGCCTGCCGGGCCATCGGCATCGTCGTCACCAACGGGTCGATCGGGCTGGACGCGGCGGCGATGGCGGCCCTGCCGGCGCTGGGCCTGGTGCTGTGCACCGGGGCCGGGTACGAAGGGGTGGACCTGGCCGCCGCCCGCGCCCGGGGCATTATCGTCGCCAACGCCCCCGGCACCAACGACCGCACGGTGGCCGACCATGCGCTGGCGCTGATGCTGGCCATCACGCGGGACCTGGTGTTCCTGGACCGCGCG…	HLH21_06570	GCF_014174305.1
285	✓	✓	A	HLH28_RS17410_Pseudomonadota_Gluconacetobacter_tumulisoli	HLH28_RS17410	NAD(P)-dependent oxidoreductase	Gluconacetobacter tumulisoli	Pseudomonadota	MTPVPASVRAGDILLRAPLPADCVAGLARLARVHDLSGPGAGTIPHDAAACRAIGIVVTNGSIGLDAAAMAALPALGLVLCTGAGYEAVDLAAARARGIVVANAPGTNDRTVADHALALMLAIARDLVFLDRAVRDGMWDSVRQARPTLTGGTLGLLGYGRIGQAIAARARAFDMTILYHARAPRPDPDARHVADLADMARQADFLVVACPGGPQTRHLVNAAVLRALGPGGFVVNVGRGSVVDTDALAVALRRGDIAGAAVDVVEGEPAVPPALLETGRVILTPHLAGRSPQARSAQKALLENYVATYIQGGVLPDLAEQRAAT	ATGACGCCCGTCCCCGCATCCGTCCGGGCAGGCGACATCCTGCTGCGCGCGCCGCTGCCCGCCGACTGCGTGGCGGGCCTGGCGCGCCTGGCACGCGTGCACGACCTGTCCGGTCCGGGCGCGGGGACCATTCCGCATGACGCCGCCGCCTGCCGGGCGATCGGCATCGTCGTCACCAACGGGTCGATCGGCCTGGACGCGGCGGCGATGGCGGCCCTGCCGGCGCTGGGCCTGGTCCTGTGCACCGGCGCGGGATACGAGGCCGTGGACCTGGCCGCCGCCCGCGCCCGGGGCATCGTCGTCGCCAACGCCCCCGGCACCAACGACCGCACGGTCGCCGACCATGCGCTGGCGCTGATGCTGGCCATCGCGCGGGACCTTGTGTTCCTGGACCGCGCG…	HLH28_17440	GCF_014174155.1
286	✓	✓	A	HLH48_RS00070_Pseudomonadota_Gluconacetobacter_sacchari	HLH48_RS00070	NAD(P)-dependent oxidoreductase	Gluconacetobacter sacchari	Pseudomonadota	MTILTCIPLTGPARMMLARYGAVIDRPGPTLPVAMLDQGLREQVRLVVTNGSAGLSADDMAALPALRWVLCTGVGHENVDLDAARSQGVRVSNTPGANGQTVADHAMALLLAISRDLLRLDQGVRAGRWEDLRQPRPAPHDRTLGLLGFGQIGQAIATRALGFGMRVLYHTRVPRPFQGAEHAADLKMMAARADYLVVACPGGAATRHLVDAALLQALGPRGFLINIGRGSVVDTTALVAALEDGVIAGAALDVFEGEPVVPPRLRTLPNVILTPHLAGRSPQAQAAQLSAWETHIAACTQGRSPPNLVHS	ATGACGATCCTGACATGCATTCCGCTGACAGGGCCTGCCCGGATGATGCTGGCCCGGTACGGGGCCGTGATCGATCGGCCGGGACCGACCTTGCCGGTCGCGATGCTCGACCAGGGGCTCCGGGAGCAGGTGCGGCTCGTCGTCACCAACGGTTCGGCCGGGCTGTCGGCCGACGACATGGCGGCACTCCCTGCCCTGCGCTGGGTACTCTGCACCGGGGTTGGGCACGAGAACGTGGATCTCGACGCGGCGCGGTCCCAGGGGGTGCGGGTCTCCAACACGCCCGGCGCGAACGGCCAGACAGTGGCCGATCACGCCATGGCGCTGCTGCTGGCCATCTCGCGCGATCTGCTCCGGCTGGACCAGGGGGTGCGCGCGGGCCGGTGGGAAGATCTGCGC…	HLH48_00070	GCF_014174255.1
287	✓	✓	A	HLH35_RS04785_Pseudomonadota_Gluconacetobacter_asukensis	HLH35_RS04785	NAD(P)-dependent oxidoreductase	Gluconacetobacter asukensis	Pseudomonadota	MAILTRVPLAEPAWMMLARHGSVVEWPGPATPVALLDQGVRAQVRLVVTNGSVGLSADDMAALPALRWVLCTGVGHENVDLGAAQARGVLVSNTPGANAHTVADHAMALLLAISRDLLRLDQGVRAGRWEDLRQPRPAPHERTLGLLGFGQIGQAIATRALGFDMRVLYHARAPRPFRGAEHVADLTAMATRADYLVVACPGGAQTRHLVDAALLRALGPQGFLVNIGRGSVVDTTALIAALEDGVIAGAALDVFEGEPLAPPRLRALPNLILTPHLAGRSPQAQAAQLSALENHIAACMQGKSPPNLVHS	ATGGCGATCCTGACGCGCGTCCCGCTGGCCGAGCCCGCCTGGATGATGCTGGCGCGGCATGGAAGCGTCGTCGAATGGCCGGGGCCGGCCACACCGGTCGCGCTGCTCGACCAGGGGGTGCGGGCGCAGGTCCGTCTTGTCGTCACCAACGGCTCGGTCGGGCTGTCGGCCGACGACATGGCGGCACTGCCCGCGCTGCGATGGGTCTTGTGTACCGGGGTGGGGCACGAGAATGTCGATCTCGGTGCGGCGCAGGCGCGGGGGGTGCTGGTATCCAATACCCCCGGCGCAAACGCCCACACGGTGGCCGATCACGCCATGGCGCTGCTGCTGGCCATCTCGCGCGACCTGCTCCGGCTGGACCAGGGCGTGCGCGCGGGCCGGTGGGAGGATCTGCGC…	HLH35_04780	GCF_014174375.1
288	✓	✓	A	HLH29_RS01840_Pseudomonadota_Gluconacetobacter_tumulicola	HLH29_RS01840	NAD(P)-dependent oxidoreductase	Gluconacetobacter tumulicola	Pseudomonadota	MAILTRVPLAEPAWMMLARHGNVVEWPGPATPVALLDQGVRALVRLVVTNGSVGLSADDMAALPALRWVLCTGVGHENVDLGAAQARGVLVSNTPGANAHTVADHAMALLLAISRDLLRLDQGVRAGRWEDLRQPRPAPHERTLGLLGFGQIGQAIATRALGFDMRVLYHARAPRPFRGAEHVADLTAMATRADYLVVACPGGAQTRHLVDAALLRALGPQGFLVNIGRGSVVDTTALIAALEDGVIAGAALDVFEGEPLAPPRLRALPNLILTPHLAGRSPQAQAAQLSALENHIAACMQGKSPPNLVHS	ATGGCGATCCTGACGCGCGTCCCGCTGGCCGAGCCCGCCTGGATGATGCTGGCGCGGCATGGAAACGTCGTCGAATGGCCGGGGCCGGCCACACCGGTCGCGCTGCTCGACCAGGGGGTGCGGGCGCTGGTCCGTCTTGTCGTCACCAACGGCTCGGTCGGGCTGTCGGCCGACGACATGGCAGCACTGCCCGCGCTGCGATGGGTCTTGTGTACCGGGGTGGGGCACGAGAATGTCGATCTCGGTGCGGCGCAGGCGCGGGGGGTGCTGGTATCCAATACCCCCGGCGCAAACGCCCACACGGTGGCCGATCACGCCATGGCGCTGCTGCTGGCCATCTCGCGCGACCTGCTCCGGCTGGACCAGGGCGTGCGCGCGGGCCGGTGGGAGGATCTGCGC…	HLH29_01840	GCF_014174215.1
289	✓	✓	A	C8P66_RS13640_Pseudomonadota_Humitalea_rosea	C8P66_RS13640	2-hydroxyacid dehydrogenase	Humitalea rosea	Pseudomonadota	MRVVHHRAPLAPVVLEGLAQRFDRVAGPQEPLGQPGTVAVVTNGGLGLSAESMALLPELRVVSCFGAGHEGVDLEAARARGIWVTHAPGTNTATVADHAIGLMLAITRGFHASDREVRAGNWDQARKPRPTLNGGRLGILGFGLIGAQIARRAAAFDMAIAYHTRRARPDVPWRHVGSVLDLARESDVMVLACPGGAATRHLVNAEVLEALGPEGFLVNIARGSVVDTAALVAALQAGRIAAAALDVVDGEPVVPAALLAAPNLLLTPHVAGRSPASLLAQRQTLFASIDAALAGGRPQHVLAGPD	ATGAGGGTCGTCCATCACCGGGCACCTCTGGCGCCGGTCGTTCTTGAGGGCCTGGCCCAGCGCTTCGATCGCGTGGCGGGGCCGCAGGAGCCGCTGGGCCAGCCGGGCACCGTCGCGGTGGTCACCAATGGCGGGCTCGGGCTCAGCGCCGAGTCCATGGCGCTGCTGCCGGAGCTGCGCGTCGTCTCCTGCTTCGGCGCGGGGCATGAGGGGGTGGATCTGGAGGCCGCCCGCGCGCGCGGCATCTGGGTGACCCACGCCCCCGGCACCAATACCGCGACGGTCGCCGACCATGCGATCGGGCTGATGCTGGCCATCACCCGCGGCTTCCATGCCTCGGACCGCGAGGTGCGGGCGGGCAATTGGGACCAGGCGCGCAAGCCGCGCCCGACGCTGAAC…	C8P66_11513	GCF_003253705.1
290	✓	✓	A	GVN67_RS04690_Pseudomonadota_Roseomonas_sp._18066	GVN67_RS04690	2-hydroxyacid dehydrogenase	Roseomonas sp. 18066	Pseudomonadota	MSASRAEILVAIDLAPATRALLEAEFTLHHGLTPEARLAIAADRGAAIGGILTNGTTEISAALIAALPGLRIIHAQGVGHEGVDLAAATARQVPVTHGRGANADCVADHAAALVLAMLRDIPAMDALVRQGGWRSGGTMRPMASGKRLGILGMGDIGGRIARRFAGFAMRIAYHNRQPVPGSPYGYAPDPVALAARSDILVVAVPGGAGSRHLVDAAVLAALGPEGFLVNVGRGSAVDTPALIEALAQKRIAGAALDVIEGEPEVPAALRALPNLVLTPHMAGRSAESVQAAAALILANLAAGLAGAPLPTLVPAQRGRFAEA	ATGTCCGCTTCCCGCGCTGAGATCCTGGTCGCCATCGACCTGGCCCCCGCCACCCGGGCGCTGCTCGAGGCCGAATTCACCCTGCATCACGGGCTGACCCCCGAGGCCCGGCTGGCCATCGCCGCCGATCGGGGTGCGGCCATCGGCGGCATCCTGACCAATGGCACCACCGAGATTTCCGCCGCCCTGATCGCCGCGCTGCCGGGCTTGCGCATCATCCACGCCCAGGGCGTCGGCCATGAGGGCGTCGACCTGGCGGCGGCCACGGCGCGGCAGGTGCCGGTGACGCATGGGCGTGGGGCGAATGCCGATTGCGTCGCCGACCATGCCGCGGCGCTGGTGCTGGCGATGCTGCGCGACATCCCGGCGATGGATGCGCTGGTGCGCCAGGGCGGCTGG…	-	GCF_902706185.1
291	✓	✓	A	BKE38_RS19760_Pseudomonadota_Pseudoroseomonas_deserti	BKE38_RS19760	NAD(P)-dependent oxidoreductase	Pseudoroseomonas deserti	Pseudomonadota	MSASRPEILVAIDLAPTTRALLEASFTLHHGPTPAARLAIAAGRGAAIGGILTNGATEISAALIAALPALRIIHAQGVGHEGVDLDAATLKQIPVTHGRGANADCVADHACALVLALLRDIPAMDALVRQGGWRSGGTMRPMASGKRLGILGLGDIGGRIARRLSGFAMPTVYHNRRPVAGAAYDYAPDPVALAARSDLLVVAVPGGAGSRHVVDAAVLQALGPQGFLVNVGRGSAVDTLALIEALTEKRIAGAALDVVEGEPDLPAALRALPNLVLTPHMAGRSPESVQAAAALALANLTAGLAGAPLPTLVPGQRGRFAEV	ATGTCCGCATCCCGGCCTGAGATCCTCGTCGCCATCGACCTGGCGCCCACGACGCGGGCGCTGCTGGAGGCGTCCTTCACCCTGCATCACGGGCCGACGCCCGCGGCGCGGCTGGCCATCGCCGCCGGGCGGGGGGCGGCCATCGGCGGCATCCTGACCAACGGCGCCACGGAGATTTCCGCGGCGCTGATCGCCGCCCTCCCCGCCTTGCGCATCATCCACGCCCAGGGCGTCGGCCATGAAGGCGTCGACCTTGACGCGGCGACGCTGAAGCAGATCCCGGTCACGCATGGGCGGGGGGCGAATGCCGACTGCGTCGCCGACCATGCCTGCGCGCTGGTGCTGGCGCTGCTGCGCGACATCCCGGCGATGGACGCGCTGGTGCGCCAGGGCGGCTGG…	BKE38_19475	GCF_001982615.1
292	✓	✓	A	GSQ76_RS04090_Pseudomonadota_Acidisphaera_sp._L21	GSQ76_RS04090	2-hydroxyacid dehydrogenase	Acidisphaera sp. L21	Pseudomonadota	MSSTAPVILVLIDLNPVSLAKLESHYSIIQGRTREDCLAVAADHAGSIRAVLTNGTTGLTGEVMAAFPNLSIVMAQGVGFEGIDVPAARARGITVTHGPGTNGESVADHTMALMLAAMRDIPVSDAAVRAGKWRSGSTMRPIASGKRVGILGLGDIGGRIAKRCEAFNMSVAYHNRRKLPDVGWTYVASTLELAEWSDVLICVLPGGAATRHLIGKAEMDALGKDGFLVNVGRGSVVDTDALISALSEHRLGGAALDVIDGEPKVPDALCKLPNVVLTPHMAGRSPESVAATIGLVIENLAAHFGGQPVLTPVPA	ATGTCATCCACCGCCCCTGTCATTCTCGTCCTGATAGACCTTAATCCCGTCAGCCTGGCCAAGCTGGAATCGCATTATTCCATCATTCAGGGTCGAACGCGCGAGGATTGTCTGGCCGTTGCGGCCGACCACGCCGGCAGCATCCGCGCGGTGTTGACCAACGGCACCACTGGCTTGACCGGCGAGGTGATGGCCGCGTTTCCCAACCTCAGCATCGTGATGGCACAGGGGGTCGGGTTCGAAGGCATCGACGTGCCGGCAGCCCGTGCCCGGGGCATCACGGTAACGCATGGCCCGGGCACCAACGGGGAGTCGGTCGCCGATCACACGATGGCGCTGATGTTGGCCGCAATGCGCGATATCCCCGTCAGCGACGCAGCAGTGCGCGCGGGCAAGTGG…	-	GCF_009765685.1
293	✓	✓	A	EJV46_RS12045_Pseudomonadota_Roseococcus_sp._SYP-B2431	EJV46_RS12045	2-hydroxyacid dehydrogenase	Roseococcus sp. SYP-B2431	Pseudomonadota	MSIPLLVQIPLDPIRLARITEAGFEIHLAPTPEERAEMIPKLAPVLRAVLTNGATGLTAEAIAALPKLEIICCVGVGHENVDLRAAKARGIKVTNGPATNDVTVADHTWALILSVARNIPAADAAARRGEWMQSRGPRPLVSGKRLGILGLGNIGRQIAERGERGFGMQVAYHNRAPKPESPYAYMPSLKALAEWSDFLVIAAPGGAGTRHLVNAAILDALGPKGFLINIGRGSVVDTEALIAALAEDRIAGAAIDVVDGEPEVPPALAALRNIIITPHIGGRSPEAMMATASLVAANLTAHFAGEPVKTPVPMPAD	ATGTCCATTCCCCTCCTCGTCCAGATCCCCCTGGACCCCATCCGGCTTGCCCGCATCACCGAGGCCGGCTTCGAGATCCACCTCGCCCCCACCCCGGAGGAACGGGCCGAGATGATCCCGAAGCTCGCCCCGGTCCTGCGGGCCGTGCTGACCAATGGCGCCACCGGCCTGACCGCCGAGGCCATCGCCGCCCTGCCCAAGCTCGAGATCATCTGCTGCGTCGGCGTCGGCCACGAGAACGTGGACCTGCGTGCCGCCAAGGCCCGCGGCATCAAGGTCACGAACGGGCCCGCCACCAACGACGTGACGGTCGCCGACCACACCTGGGCGCTCATCCTCTCCGTCGCCCGCAACATCCCTGCGGCGGACGCCGCCGCGCGCCGGGGCGAATGGATGCAG…	EJV46_12040	GCF_004336745.1
294	✓	✓	A	DYH73_RS09935_Pseudomonadota_Roseomonas_gilardii_subsp._rosea	DYH73_RS09935	2-hydroxyacid dehydrogenase	Roseomonas gilardii subsp. rosea	Pseudomonadota	MTIPLLLAIDVAPENRARLRDAGFEPLPATGPDRMPEGRAAEIRAVLTNGSSGFSAAQIAALPALEIICALGAGHEKIDLAAASARGITVTNGAGTNDVAVADHAMMLLLATVRGVVQADAAARRGEWAGARQLRPSVSGKRLGLLGLGHIGQRIAERGAGGFGMEVAYHSRRPREGSPFRHEPDLGALASWCDFLVVATPGGAETRHLVDAAVLRALGPEGFLVNIARGSVVDTRALIEALEQERIAGAGLDVVEGEPDDIPARLTRLENVILTPHIAGRSPEAVLATVRLVIDNLRAHFSGRPVLTPVSA	TTGACCATTCCCCTCCTGCTCGCCATCGACGTCGCGCCCGAGAACCGGGCGCGGCTGCGGGATGCGGGCTTCGAGCCCCTGCCCGCCACCGGTCCGGACCGGATGCCCGAGGGCCGCGCCGCGGAGATCCGCGCCGTGCTGACCAACGGCTCCAGCGGATTCTCCGCCGCGCAGATCGCCGCCCTGCCCGCGCTGGAGATCATCTGCGCCCTGGGCGCCGGCCATGAGAAGATCGACCTCGCCGCCGCCTCGGCGCGCGGCATCACCGTCACCAATGGCGCGGGCACCAACGACGTGGCGGTCGCGGACCATGCGATGATGCTGCTGCTGGCCACCGTGCGCGGCGTGGTGCAGGCCGATGCCGCCGCGCGGCGCGGGGAATGGGCGGGGGCGAGGCAG…	NCTC13290_02020	GCF_900455865.1
295	✓	✓	A	L882_RS0100200_Pseudomonadota_Roseomonas_gilardii_subsp._rosea_ATCC_BAA-691	L882_RS0100200	2-hydroxyacid dehydrogenase	Roseomonas gilardii subsp. rosea ATCC BAA-691	Pseudomonadota	MTIPLLLAIDVAPENRARLRDAGFEPLPATGPDRMPEGRAAEIRAVLTNGSSGFSAAQIAALPALEIICALGAGHEKIDLAAASARGITVTNGAGTNDVAVADHAMMLLLATVRGVVQADAAARRGEWAGARQLRPSVSGKRLGLLGLGHIGQRIAERGAGGFGMEVAYHSRRPREGSPFRHEPDLGALASWCDFLVVATPGGAETRHLVDAAVLRALGPEGFLVNIARGSVVDTRALIEALEQERIAGAGLDVVEGEPDDIPARLTRLENVILTPHIAGRSPEAVLATVRLVIDNLRAHFSGRPVLTPVSA	TTGACCATTCCCCTCCTGCTCGCCATCGACGTCGCGCCCGAGAACCGGGCGCGGCTGCGGGATGCGGGCTTCGAGCCCCTGCCCGCCACCGGTCCGGACCGGATGCCCGAGGGCCGCGCCGCGGAGATCCGCGCCGTGCTGACCAACGGCTCCAGCGGATTCTCCGCCGCGCAGATCGCCGCCCTGCCCGCGCTGGAGATCATCTGCGCCCTGGGCGCCGGCCATGAGAAGATCGACCTCGCCGCCGCCTCGGCGCGCGGCATCACCGTCACCAATGGCGCGGGCACCAACGACGTGGCGGTCGCGGACCATGCGATGATGCTGCTGCTGGCCACCGTGCGCGGCGTGGTGCAGGCCGATGCCGCCGCGCGGCGCGGGGAATGGGCGGGGGCGAGGCAG…	-	GCF_000518625.1
296	✓	✓	A	RGI145_RS07415_Alpha_Roseomonas_gilardii	RGI145_RS07415	2-hydroxyacid dehydrogenase	Roseomonas gilardii	Alphaproteobacteria	MTIPLLLAIDVAPENQARLRDAGFEPLPAAGPDRMPGSRAAEIRAVLTNGSSGFSAAQIAALPALEIVCALGAGYEKIDLAAASARGITVTNGAGTNDVAVADHAMMLLLATVRGVVQADAAARRGEWAGARQLRPSVSGKRLGLLGLGHIGQRIAERGAGGFGMEVAYHSRRPREGSPFRHEPDLGALASWCDFLVVAAPGGAETRHLVDAAVLRALGPGGFLVNIARGSVVDTGALIEALEQERIAGAGLDVVEGEPDDIPARLTRLENVILTPHIAGRSPEAVLATVRLVIDNLRAHFSGQPVLTPVSA	TTGACCATTCCCCTCCTGCTCGCCATCGACGTCGCGCCCGAGAACCAGGCGCGGTTGCGGGATGCGGGCTTCGAGCCCCTGCCCGCCGCCGGTCCGGACCGGATGCCCGGGAGCCGCGCCGCGGAGATCCGCGCCGTGCTGACCAACGGCTCCAGCGGCTTCTCCGCCGCGCAGATCGCCGCCCTGCCCGCGCTGGAGATCGTCTGCGCCCTGGGCGCCGGCTATGAGAAGATCGACCTCGCCGCCGCCTCGGCGCGCGGCATCACCGTCACCAATGGCGCGGGCACCAACGACGTGGCGGTCGCGGACCATGCGATGATGCTGCTGCTGGCCACCGTGCGCGGCGTGGTGCAGGCTGATGCCGCCGCGCGGCGCGGGGAATGGGCGGGGGCGAGGCAG…	RGI145_07345	GCF_001941945.1
297	✓	✓	A	FS876_RS18535_Pseudomonadota_Roseomonas_gilardii	FS876_RS18535	2-hydroxyacid dehydrogenase	Roseomonas gilardii	Pseudomonadota	MTIPLLLAIDVAPENRARLRDAGFEPLPATGPDRMPGSRAAEIRAVLTNGSSGFSAAQIAALPALEIICALGAGYERIDLAAASARGIIVTNGAGTNDLAVADHAMMLLLATVRGVVQADAAVRRGEWAGARQLRPSVSGKRLGLLGLGHIGQRIAERGAGGFGMEVAYHSRRPREGSPFRHEPDLGALAAWCDFLVVAAPGGAETRHLVDAAVLRALGPEGFLVNIARGSVVDTGALIEALEQERIAGAGLDVVEGEPGDIPARLTRLENVILTPHIAGRSPEAVLATVRLVIDNLRAHFSGQPVLTPVSA	TTGACCATTCCCCTCCTGCTCGCCATCGACGTCGCGCCCGAGAACCGGGCGCGGCTGCGGGATGCGGGCTTCGAGCCCCTGCCCGCCACCGGTCCGGACCGGATGCCCGGGAGCCGTGCCGCGGAGATCCGCGCCGTGCTGACCAACGGCTCCAGCGGCTTCTCCGCCGCGCAGATCGCCGCCCTGCCCGCGCTGGAGATCATCTGCGCCCTGGGCGCCGGCTATGAGAGGATCGACCTCGCCGCCGCGTCGGCGCGCGGCATCATCGTCACCAACGGCGCGGGCACCAACGACCTGGCGGTCGCGGACCATGCGATGATGCTGCTGCTGGCCACCGTGCGCGGGGTGGTGCAGGCCGATGCCGCCGTGCGGCGCGGGGAATGGGCGGGGGCGCGGCAG…	-	GCF_007680775.1
298	✓	✓	A	FOB66_RS09390_Pseudomonadota_Roseomonas_mucosa	FOB66_RS09390	2-hydroxyacid dehydrogenase	Roseomonas mucosa	Pseudomonadota	MTIPVLLAIDIAPENLARLRDAGFEPVQAAGRAPLPEGRAAAIRAVLTNGSTGFSAAQIAALPALEIVCALGAGHEKIDLAAAAARGIAVTNGAGTNDVAVADHAMLLLLAIARGVVQADAAARRGEWAGARQLRPSVSGKRLGLLGLGHIGQRIADRAAGGFGMEVAYHSRRVREGSPFRHEPDLAALAAWCDFLVVAAPGGAETRHLVDAAVLRALGTEGFLVNIARGSVVDTGALIEALEQDRIAGAGLDVVEGEPDNIPARLTRLENVILTPHIAGRSPEAVRATVRLVIDNLRAHFSGQPLLTPVSA	TTGACCATTCCCGTCCTGCTTGCCATCGACATCGCGCCCGAGAACCTGGCGCGCCTGCGGGACGCGGGCTTCGAGCCCGTCCAGGCCGCCGGCCGCGCCCCCTTGCCCGAGGGCCGGGCCGCGGCGATCCGTGCCGTGCTGACCAACGGCTCCACTGGCTTCTCCGCCGCGCAGATCGCCGCCCTGCCCGCGCTGGAGATCGTCTGCGCCCTGGGCGCCGGCCATGAGAAGATCGACCTCGCCGCCGCCGCGGCGCGCGGCATCGCGGTCACCAATGGCGCGGGCACCAATGACGTGGCCGTCGCGGACCATGCGATGCTGCTGCTGCTCGCCATCGCGCGCGGGGTGGTCCAGGCGGATGCCGCGGCGCGGCGCGGGGAATGGGCCGGCGCGCGGCAG…	FOB66_09390	GCF_008693785.1
299	✓	✓	A	BT98_RS0112570_Pseudomonadota_Roseomonas_mucosa_ATCC_BAA-692	BT98_RS0112570	2-hydroxyacid dehydrogenase	Roseomonas mucosa ATCC BAA-692	Pseudomonadota	MTIPVLLAIDIAPENLARLRDAGFEPVQAAGRAPLPEGRAAAIRAVLTNGSTGFSAAQIAALPALEIVCALGAGHEKIDLAAAAARGIAVTNGAGTNDVAVADHAMLLLLAIARGVVQADAAARRGEWAGARQLRPSVSGKRLGLLGLGHIGQRIADRAAGGFGMEVAYHSRRVREGSPFRHEPDLAALAAWCDFLVVAAPGGAETRHLVDAAVLRALGTEGFLVNIARGSVVDTGALIEALEQDRIAGAGLDVVEGEPDNIPARLTRLENVILTPHIAGRSPEAVRATVRLVIDNLRAHFSGQPLLTPVSA	TTGACCATTCCCGTCCTGCTTGCCATCGACATCGCGCCCGAGAACCTGGCGCGCCTGCGGGACGCGGGCTTCGAGCCCGTCCAGGCCGCCGGCCGCGCCCCCTTGCCCGAGGGCCGGGCCGCGGCGATCCGTGCCGTGCTGACCAACGGCTCCACTGGCTTCTCCGCCGCGCAGATCGCCGCCCTGCCCGCGCTGGAGATCGTCTGCGCCCTGGGCGCCGGCCATGAGAAGATCGACCTCGCCGCCGCCGCGGCGCGCGGCATCGCGGTCACCAATGGCGCGGGCACCAATGACGTGGCCGTCGCGGACCATGCGATGCTGCTGCTGCTCGCCATCGCGCGCGGGGTGGTCCAGGCGGATGCCGCGGCGCGGCGCGGGGAATGGGCCGGCGCGCGGCAG…	-	GCF_000622225.1
300	✓	✓	A	DYH92_RS14430_Pseudomonadota_Roseomonas_mucosa	DYH92_RS14430	2-hydroxyacid dehydrogenase	Roseomonas mucosa	Pseudomonadota	MTIPVLLAIDIAPENLARLRDAGFEPVQAAGRAPLPEGRAAAIRAVLTNGSTGFSAAQIAALPALEIVCALGAGHEKIDLAAAAARGIAVTNGAGTNDVAVADHAMLLLLAIARGVVQADAAARRGEWAGARQLRPSVSGKRLGLLGLGHIGQRIADRAAGGFGMEVAYHSRRVREGSPFRHEPDLAALAAWCDFLVVAAPGGAETRHLVDAAVLRALGTEGFLVNIARGSVVDTGALIEALEQDRIAGAGLDVVEGEPDNIPARLTRLENVILTPHIAGRSPEAVRATVRLVIDNLRAHFSGQPLLTPVSA	TTGACCATTCCCGTCCTGCTTGCCATCGACATCGCGCCCGAGAACCTGGCGCGCCTGCGGGACGCGGGCTTCGAGCCCGTCCAGGCCGCCGGCCGCGCCCCCTTGCCCGAGGGCCGGGCCGCGGCGATCCGTGCCGTGCTGACCAACGGCTCCACTGGCTTCTCCGCCGCGCAGATCGCCGCCCTGCCCGCGCTGGAGATCGTCTGCGCCCTGGGCGCCGGCCATGAGAAGATCGACCTCGCCGCCGCCGCGGCGCGCGGCATCGCGGTCACCAATGGCGCGGGCACCAATGACGTGGCCGTCGCGGACCATGCGATGCTGCTGCTGCTCGCCATCGCGCGCGGGGTGGTCCAGGCGGATGCCGCGGCGCGGCGCGGGGAATGGGCCGGCGCGCGGCAG…	NCTC13291_02920	GCF_900455935.1
301	✓	✓	A	ROTAS13_RS20435_Pseudomonadota_Roseomonas_sp._TAS13	ROTAS13_RS20435	2-hydroxyacid dehydrogenase	Roseomonas sp. TAS13	Pseudomonadota	MTIPVLLAIDIAPENLARLRDAGFEPVQAAGRAPLPEGRAAAIRAVLTNGSTGFSAAQIAALPALGIVCALGAGHEKIDLAAAAARGIAVTNGAGTNDVAVADHAMLLLLAIARGVVQADAAARRGEWAGARQLRPSVSGKRLGLLGLGHIGQRIADRAAGGFGMEVAYHSRRVREGSPFRHEPDLGALAAWCDFLVVAAPGGAETRHLVDAAVLRALGTEGFLVNIARGSVVDTGALIEALEQDRIAGAGLDVVEGEPDNIPARLTRLENVILTPHIAGRSPEAVRATVRLVIDNLRAHFSGQPLLTPVSA	TTGACCATTCCCGTCCTGCTTGCCATCGACATCGCGCCCGAGAACCTGGCGCGCCTGCGGGACGCGGGCTTCGAGCCCGTCCAGGCCGCCGGCCGCGCTCCCTTGCCCGAGGGCCGGGCCGCGGCGATCCGTGCCGTGCTGACCAACGGCTCCACCGGCTTCTCCGCCGCGCAGATCGCCGCCCTGCCCGCGCTGGGGATCGTCTGCGCCCTGGGCGCCGGCCATGAGAAGATCGACCTCGCCGCCGCTGCGGCGCGCGGCATCGCGGTCACCAACGGCGCGGGCACCAATGACGTGGCCGTCGCGGACCATGCGATGCTGCTGCTGCTCGCCATCGCGCGCGGGGTGGTCCAGGCGGATGCCGCGGCGCGGCGCGGGGAATGGGCCGGCGCGCGGCAG…	ROTAS13_03979	GCF_001950415.1
302	✓	✓	A	APZ41_RS12665_Pseudomonadota_Roseomonas_mucosa	APZ41_RS12665	2-hydroxyacid dehydrogenase	Roseomonas mucosa	Pseudomonadota	MTIPVLLAIDIAPENLARLRDAGFEPVQAAGRAPLPEGRAAAIRAVLTNGSTGFSAAQIAALPALEIVCALGAGHEKIDLAAAAARGIAVTNGAGTNDVAVADHAMLLLLAIARGVVQADAAARRGEWAGARQLRPSVSGKRLGLLGLGHIGQRIADRAAGGFGMEVAYHSRRVREGSPFRHEPDLGALAAWCDFLVVAAPGGAETRHLVDAAVLRALGTEGFLVNIARGSVVDTGALIEALEQDRIAGAGLDVVEGEPDNIPARLTRLENVILTPHIAGRSPEAVRATVRLVIDNLRAHFSGQPLLTPVSA	TTGACCATTCCCGTCCTGCTTGCCATCGACATCGCGCCCGAGAACCTGGCGCGCCTGCGGGACGCGGGCTTCGAGCCCGTCCAGGCCGCCGGCCGCGCCCCCTTGCCCGAGGGCCGGGCCGCGGCGATCCGTGCCGTGCTGACCAACGGCTCCACCGGCTTCTCCGCCGCGCAGATCGCCGCCCTGCCCGCGCTGGAGATCGTCTGCGCCCTGGGCGCCGGCCATGAGAAGATCGACCTCGCCGCCGCTGCGGCGCGCGGCATCGCGGTCACCAACGGCGCGGGCACCAATGACGTGGCCGTCGCGGACCATGCGATGCTGCTGCTGCTCGCCATCGCGCGCGGGGTGGTCCAGGCGGATGCCGCGGCGCGGCGCGGGGAATGGGCCGGCGCGCGGCAG…	APZ41_012660	GCF_001466485.2
303	✓	✓	A	CTJ15_RS10120_Pseudomonadota_Roseomonas_sp._FDAARGOS_362	CTJ15_RS10120	2-hydroxyacid dehydrogenase	Roseomonas sp. FDAARGOS_362	Pseudomonadota	MTIPVLLAIDIAPENLARLRDAGFEPVQAAGRAPLPEGRAAAIRAVLTNGSTGFSAAQIAALPALEIVCALGAGHEKIDLAAAAARGIAVTNGAGTNDVAVADHAMLLLLAIARGVVQADAAARRGEWAGARQLRPSVSGKRLGLLGLGHIGQRIADRAAGGFGMEVAYHSRRVREGSPFRHEPDLGALAAWCDFLVVAAPGGAETRHLVDAAVLRALGTEGFLVNIARGSVVDTGALIEALEQDRIAGAGLDVVEGKPDNIPARLTRLENVILTPHIAGRSPEAVRATVRLVIDNLRAHFSGQPLLTPVSA	TTGACCATTCCCGTCCTGCTTGCCATCGACATCGCGCCCGAGAACCTGGCGCGCCTGCGGGACGCGGGCTTCGAGCCCGTCCAGGCCGCCGGCCGCGCCCCCTTGCCCGAGGGCCGGGCCGCGGCGATCCGTGCCGTGCTGACCAACGGCTCCACCGGCTTCTCCGCCGCGCAGATCGCCGCCCTGCCCGCGCTGGAGATCGTCTGCGCCCTGGGCGCCGGCCATGAGAAGATCGACCTCGCCGCCGCTGCGGCGCGCGGCATCGCGGTCACCAACGGCGCGGGCACCAATGACGTGGCCGTCGCGGACCATGCGATGCTGCTGCTGCTCGCCATCGCGCGCGGGGTGGTCCAGGCGGATGCCGCGGCGCGGCGCGGGGAATGGGCCGGCGCGCGGCAG…	CTJ15_10075	GCF_002754815.1
304	✓	✓	A	HLH27_RS15390_Pseudomonadota_Gluconacetobacter_takamatsuzukensis	HLH27_RS15390	2-hydroxyacid dehydrogenase	Gluconacetobacter takamatsuzukensis	Pseudomonadota	MTARDQRPHILQAGPLMPYLEERLNARFSVTRLTDLPERAGHLAATGHDYTAIVTSTFLGLKPEILDSCPNVRLVASFGVGTDSLPVDHATKRGVLVTNTPDVLNDDTATMAIALLLACTRNIVANDRYVRAGEWRLRGDPPLGRSLRGKQVGMVGLGRIGLEIARQLEVFGCEIAYHTRTPRPDLPYRHEADLETLARMSAALIAIVPGGPATHHLIGARILDALGPEGVFINVARGSVVDQDAMIAALRDGRLGHAGLDVYDDEPNVPDTLAALPNVVLQPHQASATRETREAMADLVLANLDRFFADRTVVTPVVPATRTS	ATGACCGCTCGCGACCAGCGCCCCCATATCCTTCAGGCCGGCCCGCTGATGCCCTATCTGGAAGAGCGCCTGAACGCGCGCTTCTCGGTCACACGCCTGACGGACCTGCCCGAACGCGCGGGTCACCTCGCCGCCACGGGCCACGATTACACCGCCATCGTGACCAGCACCTTCCTCGGGCTGAAGCCGGAGATCCTGGATTCCTGTCCGAACGTGCGCCTTGTCGCCTCGTTCGGCGTCGGCACCGACAGCCTGCCCGTGGACCATGCCACGAAGCGCGGCGTCCTGGTCACCAATACGCCGGACGTCCTCAACGACGACACCGCCACGATGGCGATCGCCCTTCTCCTCGCCTGCACGCGGAACATCGTCGCCAACGATCGCTACGTCCGGGCGGGG…	HLH27_15410	GCF_014174275.1
305	✓	✓	A	BM041_RS18865_Alpha_Roseomonas_stagni_DSM_19981	BM041_RS18865	glyoxylate reductase	Roseomonas stagni DSM 19981	Alphaproteobacteria	MPKLVEAGRLRPIAGPAAVAALSEAERAEVAVLITMANTGCDAAMLALLPNLRQVISLGAGTDKLDFTGMAARGIAVRPVGEALTDDVADLAMGLAIAAGRDLVQADAFARGGTWAAKGRFRPGKTLSGSTMGIAGLGRIGQAIAARAQAARMNVVGLDRPSARGLGFTLFPDMRALAAASDFLVIVLPGGAETRGVVGRAELEALGSDGILVNVGRGPQVDTQALIEALENGTIAAAALDVLDTEPVVPERLAKLQNVILTPHIGGATWGARARAAAIAEAEALKTLGLDQ	ATGCCGAAGCTGGTGGAAGCCGGGCGGCTGCGCCCCATTGCCGGGCCGGCCGCCGTGGCAGCGCTGAGCGAGGCGGAGCGCGCGGAGGTCGCGGTGCTCATCACCATGGCGAACACCGGCTGCGATGCGGCGATGCTCGCGCTTCTGCCGAACCTTCGGCAGGTGATCTCGCTCGGCGCGGGGACGGACAAGCTGGATTTCACGGGGATGGCGGCGCGCGGCATCGCGGTGCGGCCGGTGGGGGAGGCGCTGACGGATGACGTGGCCGACCTCGCCATGGGTCTCGCCATCGCGGCGGGTCGGGATCTGGTGCAGGCGGATGCCTTCGCCCGCGGCGGCACCTGGGCGGCGAAGGGGCGCTTCCGGCCGGGCAAGACGCTGTCCGGTTCCACGATGGGC…	SAMN02745775_107254	GCF_900114315.1
306	✓	✓	A	G3576_RS02370_Pseudomonadota_Falsiroseomonas_algicola	G3576_RS02370	NAD(P)-dependent oxidoreductase	Falsiroseomonas algicola	Pseudomonadota	MPQPGTVIFYDVLPGARMPKLVEAGRLRPVAGPAAVADLGEAERAEVAVLITMANTGCDAAMLARLPNLRQVISLGAGTDKLDFAGMAARGIAVRPVGEALTDDVADLAMGLAIMAGRDLVQADGFARGGAWAAKGRFRPGKTLSGSTMGIAGLGRIGQAIAARAQAARMTVVGLDRPSARDLGFQLLPTMRDLAAASDFLVIVLPGGAETRGVVGKPELEALGSEGILVNVGRGPQVDTQALIEALESGTIAAAALDVLEGEPAVPARLAALPNVILTPHIGGATWGARARAAAIAEAEALQTLGLDQ	ATGCCGCAGCCTGGAACCGTGATCTTCTACGATGTCCTGCCCGGCGCGCGCATGCCGAAGCTGGTGGAGGCCGGCCGGCTTCGCCCCGTCGCCGGTCCCGCCGCCGTCGCCGACCTCGGCGAGGCGGAGCGCGCGGAGGTCGCGGTGCTCATCACCATGGCGAATACCGGCTGCGACGCGGCAATGCTGGCGCGGCTGCCCAACCTGCGGCAGGTCATCTCGCTCGGTGCCGGCACGGACAAGCTGGATTTTGCGGGGATGGCGGCGCGCGGCATCGCGGTGCGGCCGGTGGGGGAGGCGCTGACGGATGACGTGGCGGACCTCGCCATGGGGCTCGCCATCATGGCGGGGCGTGACCTGGTGCAGGCCGATGGCTTCGCGCGTGGCGGCGCCTGGGCG…	G3576_02365	GCF_011040385.1
307	✓	✓	A	IEY36_RS16605_Pseudomonadota_Neoroseomonas_lacus	IEY36_RS16605	NAD(P)-dependent oxidoreductase	Neoroseomonas lacus	Pseudomonadota	MTSSVTMIAFPPVLAFPALPGTVYPRLAEAGLLLDVADAAAVAVLPEAQRAAIRVVITGAQRGCDATLVALLPGLRQVISMGAGLDRIDLPALALRGIALRAVGETLTDDVADLVMALTLMTMRDLRAADEFARGGAWRTARFAPRRSLVGATMGIAGLGGRIGRAVARRAVAARMHVVGLARPSAEGLGFPLLPDMRALAEASDVLALCLPGGPGLRHVVGAAELAALGADGTLINIGRGELVDTAALIEALEQRVIAAAGLDVLEGEPQVPARLAALPNVVLTPHMAGATWGARARAGIVADEEAMATLGHQASSASV	ATGACCAGTTCAGTCACCATGATTGCTTTTCCTCCGGTACTCGCCTTCCCGGCCTTGCCGGGGACGGTCTATCCACGCCTGGCCGAAGCCGGGCTGTTGCTTGACGTCGCCGATGCCGCCGCCGTCGCCGTGCTGCCCGAGGCGCAGCGCGCCGCCATCCGCGTGGTGATCACCGGCGCGCAGCGCGGTTGCGACGCGACGCTGGTGGCGCTGCTCCCCGGGTTGCGGCAGGTGATCTCGATGGGGGCAGGGCTTGATCGGATCGACCTGCCAGCACTCGCGCTGCGTGGCATCGCGCTGCGGGCGGTGGGCGAGACGCTGACCGACGATGTCGCCGACCTTGTCATGGCGCTGACGCTGATGACGATGCGCGACCTGCGCGCAGCCGATGAATTCGCG…	GCM10011320_33560	GCF_014644535.1
308	✓	✓	A	BM041_RS20045_Alpha_Roseomonas_stagni_DSM_19981	BM041_RS20045	glyoxylate reductase	Roseomonas stagni DSM 19981	Alphaproteobacteria	MPETPPVLSYPMLEGMSYPRLDADNLVRRIKDEAELLALPQALRDGVRVLMTSATRGCSAGVAAALPALRLVISQGAGQDRLDLAALAARGVRVRSVGEALTEDVADLAMALAQMCSRRLVRADAFARGGAWRSGRFEVGHSLVGATMGIAGLSGRIGQAIARRAEASAMKIAGLRRPSNAGLGVPLFDDMRALAAASDVLVLVLPGQKALRHVVGREELRALGPTGRLVNVGRGDLVDTDALIAALEAGEIFGAGLDVLEGEPAVPQRLAEQPNLVITPHIGAATWGARARGARIAEDEVLASLG	ATGCCCGAGACGCCCCCCGTCCTGAGCTACCCGATGCTCGAGGGCATGTCCTATCCGCGGCTGGACGCGGACAACCTGGTGCGGCGCATCAAGGACGAGGCCGAGCTCCTCGCTTTGCCGCAGGCGCTGCGGGATGGTGTGCGCGTGCTGATGACCAGCGCCACGCGCGGTTGCAGCGCCGGCGTGGCGGCGGCGCTGCCCGCGCTGCGCCTCGTCATCTCCCAGGGCGCGGGGCAGGACCGGCTCGACCTCGCGGCGCTGGCCGCACGCGGCGTGCGGGTGCGCAGCGTCGGCGAGGCACTGACCGAGGATGTGGCGGATCTCGCCATGGCGCTGGCGCAGATGTGCTCGCGCCGCCTGGTGCGCGCCGATGCCTTCGCGCGCGGCGGCGCCTGGCGC…	SAMN02745775_108225	GCF_900114315.1
309	✓	✓	A	HEQ75_RS06880_Pseudomonadota_Falsiroseomonas_selenitidurans	HEQ75_RS06880	NAD(P)-dependent oxidoreductase	Falsiroseomonas selenitidurans	Pseudomonadota	MAKPEILVLTPMVQPAARAALAERFTVHGPDQAEAALASHGPAIAGLVATGRERVDAALLDLLPGLRILACFSAGTDNIDAAALAARGIRLTTTSAVLAEEVADLAMALLVMARRRLVAADAHVRGGAWAAGQGFPFGRSIQGKRLGLLGYGHIGAAIARRAAAAGLALRYCARSLRPGLDIPFHATPLALARDSDLLMVASSGGAANRNLVDAAVIRALGPAGTLVNIARGEVVEEAALLAALEDGGLGSAGLDVFQDEPRVDPRFAALPNVVLAPHIASATVETRDAMGAHVVASLTEALLQGKA	ATGGCAAAGCCCGAGATCCTTGTCCTGACCCCGATGGTCCAGCCCGCCGCCCGCGCGGCGCTGGCCGAACGCTTCACCGTGCATGGGCCGGACCAGGCCGAGGCCGCGCTGGCCAGCCACGGCCCCGCCATCGCCGGCCTGGTCGCCACGGGGCGGGAGAGGGTGGATGCCGCGCTGCTGGACCTGCTGCCGGGCCTGCGCATCCTGGCCTGCTTCAGCGCCGGCACGGACAACATCGATGCGGCGGCGCTGGCCGCGCGCGGCATCCGGCTGACCACCACCTCCGCCGTGCTGGCGGAGGAGGTGGCGGACCTCGCCATGGCGCTGCTGGTGATGGCGCGGCGGCGACTGGTGGCGGCGGATGCGCATGTGCGCGGCGGCGCCTGGGCGGCGGGGCAG…	HEQ75_06880	GCF_012103215.1
310	✓	✓	A	HCJ86_RS12000_Pseudomonadota_Falsiroseomonas_frigidaquae	HCJ86_RS12000	2-hydroxyacid dehydrogenase	Falsiroseomonas frigidaquae	Pseudomonadota	MQATQAESLLVMTAVPADLRQALEATGNRLVDLSSLPPGPVAGFRIGVTSAMAGCDAAMFARVPEMRMLASTGTGLDRIDLDAARAQGCAVLNTPDVLTEDTADYAIALLYGIARRVVYADAFVRSGAWAKGRAESGTRLFGKTCGIFGLGRIGAAVARRAQGIGMKVLWSGPRPKPEAPWGYVPSLAELAEQSDVLVMCCPGGAETAGIVNAEILRKLGPAGFLINIARGSVVNEPALVAALQDGTIRGAGTDVFASEPVPDPAMLAAPNLVVAPHYASLTRETRVDIVRMIADGIAAFQAGRPHHDATRA	ATGCAAGCCACCCAGGCCGAATCCCTTCTGGTGATGACTGCCGTCCCCGCCGATCTGCGCCAGGCGCTGGAGGCGACGGGCAACCGGCTGGTGGACCTCTCCAGCCTGCCGCCGGGGCCGGTGGCCGGCTTCCGCATCGGCGTGACCAGCGCCATGGCCGGCTGCGACGCGGCGATGTTCGCCCGGGTGCCGGAGATGCGGATGCTCGCCAGCACCGGCACAGGGCTGGATCGCATCGACCTCGATGCCGCCCGCGCCCAGGGCTGCGCCGTGCTGAACACGCCGGATGTGCTGACGGAAGACACGGCCGATTACGCCATTGCGCTGCTCTATGGCATCGCCCGGCGCGTGGTCTATGCGGATGCCTTCGTCCGCTCCGGCGCCTGGGCCAAGGGCCGC…	-	GCF_013184735.1
311	✓	✓	A	HB662_RS11995_Pseudomonadota_Falsiroseomonas_frigidaquae	HB662_RS11995	2-hydroxyacid dehydrogenase	Falsiroseomonas frigidaquae	Pseudomonadota	MQATQAESLLVMTAVPADLRQALEATGNRLVDLSSLPPGPVAGFRIGVTSAMAGCDAAMFARVPEMRMLASTGTGLDRIDLDAARAQGCAVLNTPDVLTEDTADYAIALLYGIARRVVYADAFVRSGAWAKGRAESGTRLFGKTCGIFGLGRIGAAVARRAQGIGMKVLWSGPRPKPEAPWGYVPSLAELAEQSDVLVMCCPGGAETAGIVNAEILRKLGPAGFLINIARGSVVNEPALVAALQDGTIRGAGTDVFASEPVPDPAMLAAPNLVVAPHYASLTRETRVDIVRMIADGIAAFQAGRPHHDATRA	ATGCAAGCCACCCAGGCCGAATCCCTTCTGGTGATGACTGCCGTCCCCGCCGATCTGCGCCAGGCGCTGGAGGCGACGGGCAACCGGCTGGTGGACCTCTCCAGCCTGCCGCCGGGGCCGGTGGCCGGCTTCCGCATCGGCGTGACCAGCGCCATGGCCGGCTGCGACGCGGCGATGTTCGCCCGGGTGCCGGAGATGCGGATGCTCGCCAGCACCGGCACAGGGCTGGATCGCATCGACCTCGATGCCGCCCGCGCCCAGGGCTGCGCCGTGCTGAACACGCCGGATGTGCTGACGGAAGACACGGCCGATTACGCCATTGCGCTGCTCTATGGCATCGCCCGGCGCGTGGTCTATGCGGATGCCTTCGTCCGCTCCGGCGCCTGGGCCAAGGGCCGC…	HB662_12000	GCF_012163145.1
312	✓	✓	A	HEQ75_RS06365_Pseudomonadota_Falsiroseomonas_selenitidurans	HEQ75_RS06365	NAD(P)-dependent oxidoreductase	Falsiroseomonas selenitidurans	Pseudomonadota	MQASPGESLLVMTAVPADLRRALEADGHSLVDLAGLPPGPVEGFRIGVTSAMAGCDAALFARVPGMKLLASTGTGLDRIDLDAARAQGCAVLNTPDVLTEDTADFAIALLYGIARRVVYADAFVRSGAWAKGRADSGTRLFGKTCGIFGLGRIGAAVARRAQGIGMKVIWSGPRPKPEAPWAYVPSIGDLADQSDVLVMCCPGGAETAGIVDAALLARLGPAGFLVNVARGSVVEEAALVAALQAGTIRGAATDVFQSEPVPDPAMLAAPNLVVAPHYASLTHETRVDIVGMIVGGIAAFRAGRPHHDATRG	ATGCAAGCCAGCCCTGGCGAATCCCTGCTGGTGATGACCGCGGTGCCGGCGGACCTCCGCCGGGCGCTGGAGGCCGATGGGCACAGCCTGGTGGATCTGGCCGGCCTGCCACCCGGCCCGGTGGAGGGCTTCCGCATCGGCGTGACCAGCGCCATGGCCGGCTGCGATGCGGCGCTGTTCGCCCGGGTCCCCGGCATGAAGCTGCTGGCCAGCACCGGCACCGGGCTGGACCGCATCGACCTCGACGCCGCACGCGCGCAGGGCTGCGCGGTGCTGAACACGCCAGATGTCCTGACCGAGGACACGGCGGATTTCGCCATCGCCCTGCTGTATGGCATCGCCCGGCGCGTGGTCTATGCGGATGCCTTTGTGCGCTCCGGCGCCTGGGCCAAGGGCCGC…	HEQ75_06365	GCF_012103215.1
313	✓	✓	A	G3576_RS16210_Pseudomonadota_Falsiroseomonas_algicola	G3576_RS16210	2-hydroxyacid dehydrogenase	Falsiroseomonas algicola	Pseudomonadota	MPQPAGEKVLAIVPAAADLKAAIEAQGHVVTDLATLPPGPVPGFRVLLGTAMAGASGETFARFPDAKLLASMGTGLDRIDLDTARARGIAVLNTPDVLTEDTADFAIALLYGIARRVVEADAFVRSGAWAKGRLSPSTRLIGKTCGIFGLGKIGQAVARRAQGIGMQVIWSGPRPKPGVTWAYVADLATMVEQCDVLVLTCPGGAETDRIIDAAMLQRLGPKGFLVNISRGTVVDEPALVAALKAGTIRGAATDVFRSEPVPDPAMLEAPNLVVAPHYATVTHETRADMIAMLADGISAFAAGRPHHDATKG	ATGCCGCAACCCGCCGGGGAGAAAGTCCTCGCCATCGTGCCCGCCGCCGCCGACCTGAAGGCCGCGATCGAGGCGCAGGGGCATGTCGTGACCGACCTCGCCACCCTGCCGCCCGGCCCCGTGCCCGGCTTCCGCGTGCTGCTCGGCACCGCCATGGCCGGCGCCTCCGGCGAGACCTTCGCGCGCTTCCCCGATGCGAAGCTGCTGGCCAGCATGGGCACGGGGCTCGACCGCATCGACCTCGACACCGCGCGTGCCCGCGGCATCGCCGTGCTGAACACGCCCGATGTGCTGACGGAGGATACGGCCGACTTCGCCATCGCGCTGCTCTACGGCATCGCGCGCCGCGTGGTGGAGGCCGATGCCTTCGTGCGCAGCGGCGCCTGGGCGAAGGGACGG…	G3576_16185	GCF_011040385.1
314	✓	✓	A	BM041_RS01430_Alpha_Roseomonas_stagni_DSM_19981	BM041_RS01430	2-hydroxyacid dehydrogenase	Roseomonas stagni DSM 19981	Alphaproteobacteria	MPQPAGETILAIVPAAADLKAAIEAQGHRVIDLSIQPEGPVPGFRVLLGTAMAGASAETFARFPDARLLASMGTGLDRIDLDAARARGIAVLNTPDVLTEDTADFAIALLYGIARRVVEADAFVRSGAWAKGRLSPSTRLIGKTCGIFGLGKIGQAVARRAQGIGMSVIWSGPRPKPGVAWPYVADLATMVEQCDVLVLTCPGGAETDRIIDAAMLQRLGPKGFLINIARGTVVDEPALVAALKAGTIRGAATDVFRSEPVPDPAMLEAPNLVVAPHYATVTHETRADMIAMLADGISAFAAGRPHHDATKG	ATGCCGCAACCCGCCGGGGAGACAATCCTCGCCATCGTGCCCGCGGCCGCGGACCTGAAGGCGGCGATCGAGGCACAGGGCCACCGGGTCATCGACCTTTCCATCCAGCCCGAGGGTCCCGTGCCGGGTTTCCGCGTGCTGCTGGGCACCGCCATGGCCGGCGCCTCCGCCGAGACCTTCGCCCGCTTCCCCGACGCCAGGCTACTCGCCAGCATGGGGACGGGCCTCGACCGCATCGACCTCGATGCTGCCCGCGCCCGCGGCATCGCCGTGCTCAACACGCCGGATGTGCTGACGGAGGATACGGCCGACTTCGCCATCGCCCTGCTCTATGGCATCGCGCGGCGGGTGGTGGAGGCCGATGCCTTCGTCCGTTCCGGCGCCTGGGCCAAGGGGCGC…	SAMN02745775_101284	GCF_900114315.1
315	✓	✓	A	GWK15_RS21810_Pseudomonadota_Neoroseomonas_oryzicola	GWK15_RS21810	2-hydroxyacid dehydrogenase	Neoroseomonas oryzicola	Pseudomonadota	MNDVKEAILLLSAIPADLRAALADRFTLVEDAPAEGPRPGFRIAVTMALAGAREEHFARLPDLRLVVSQGTGLERIDLPAAARRGIGVAYTPDVMTEDVADAAIGLMYAAARRVAEADRFVRAGRWMKERMGLGLSLHRKATGIVGLGKIGQAIARRCAGLGMDVAWTGPRPKPDQPWTHVPDLRALAERSDVLILAVPGGAGTDGMVDAAVLDALGPRGVLVNIARGSVVDEAALLNALEQKRIAAAGLDVFAREPGLDPRFLALDNVVLAPHSASLTIETRHALIARILSDIEAFREGRPFLNAAAG	ATGAACGACGTCAAGGAAGCGATCCTCCTCCTCTCCGCCATCCCGGCCGATCTGCGCGCGGCCCTCGCTGACCGCTTCACGCTGGTCGAGGACGCGCCGGCGGAAGGCCCGCGCCCCGGCTTCCGCATCGCCGTGACCATGGCCCTCGCCGGCGCGCGAGAGGAGCATTTCGCCCGCCTGCCCGACCTGCGCCTGGTGGTCAGCCAGGGCACCGGGCTCGAACGCATCGACCTGCCCGCCGCGGCGCGCCGCGGCATCGGCGTCGCCTACACGCCGGACGTGATGACCGAGGACGTGGCCGACGCGGCCATCGGCCTGATGTACGCCGCCGCCCGCCGCGTCGCCGAAGCCGACCGCTTCGTCCGCGCCGGGCGCTGGATGAAGGAACGCATGGGGCTC…	GWK15_21795	GCF_012163135.1
316	✓	✓	A	GWK16_RS16890_Pseudomonadota_Neoroseomonas_marina	GWK16_RS16890	2-hydroxyacid dehydrogenase	Neoroseomonas marina	Pseudomonadota	MNDTKEAILLLSAIPADLRAALAERFTLVEDAPAEGPRPGFRIAVTMALAGAREEHFARLPDLRLVVSQGTGLERIDLPAATRRGIAVAYTPDVMTEDVADAAIGLMYAAARRVAEADRFVRAGRWTKERMGLGLSLHRKAAGIAGLGKIGQAIARRCAGLGMDVAWTGPRPKPDQPWTHVPDLRALAERSDVLILAVPGGVGTDGMVDGAVLDALGARGVLVNIARGSVVDEAALLDALEQKRIAAAGLDVFAREPGLDPRFLTLDNVVLAPHSASLTIETRQALIARILSDIEAFREGRPFLNAAAG	ATGAACGACACCAAGGAAGCGATCCTCCTCCTCTCCGCCATCCCGGCCGATCTGCGCGCGGCCCTCGCCGAACGCTTCACGCTGGTCGAGGACGCGCCGGCGGAAGGCCCGCGCCCCGGCTTCCGCATCGCCGTGACCATGGCCCTCGCCGGCGCGCGGGAGGAGCATTTCGCCCGCCTGCCCGACCTGCGCCTGGTGGTCAGCCAGGGCACCGGGCTCGAGCGCATCGACCTGCCCGCGGCAACGCGCCGCGGCATCGCCGTCGCCTATACGCCGGACGTGATGACCGAGGACGTGGCCGATGCCGCCATCGGCCTGATGTACGCCGCCGCCCGCCGCGTCGCCGAGGCCGACCGCTTCGTCCGCGCCGGGCGCTGGACGAAGGAACGCATGGGCCTC…	GWK16_16885	GCF_012927745.1
317	✓	✓	A	IEY36_RS18245_Pseudomonadota_Neoroseomonas_lacus	IEY36_RS18245	2-hydroxyacid dehydrogenase	Neoroseomonas lacus	Pseudomonadota	MTETVLLLSAIPADLRAALAARYTLVEDKPAEAPRPGIRIAVTMALAGATEAQFARLPDLRLLSSQGAGLERIDLAAAARRGIAVAYTPDVMTEDVADAAIGLMYAAARRVAEADRFVRAGRWAQERMGLGISLHRKAAGIVGLGRIGQAIARRCAGLGMDVAWTGPRPKPDQPWPFLADIRALAERSDVLILATPGGGGTDRLVDAGVLAALGPRGVLVNIARGSVVDEEALIVALQDGTIAAAGLDVFAREPALDARFLALDNVVLAPHSASLTIETRAALVARILADMDAFRDGRAFLDAASGAV	ATGACCGAAACAGTCCTTCTGCTCTCCGCCATCCCGGCCGATCTGCGCGCGGCGCTGGCGGCGCGGTACACGCTGGTCGAGGACAAGCCCGCCGAGGCGCCGCGCCCGGGCATCCGCATCGCCGTGACCATGGCGTTGGCCGGCGCCACCGAAGCGCAATTCGCCCGCCTGCCCGATCTGCGCCTGCTGTCGAGCCAGGGCGCGGGGCTCGAACGCATCGACCTCGCCGCGGCGGCGCGGCGCGGCATCGCCGTCGCCTACACCCCGGACGTGATGACCGAGGATGTGGCGGATGCCGCCATCGGCCTGATGTACGCCGCCGCGCGCCGCGTGGCGGAGGCCGACCGCTTCGTTCGTGCCGGGCGATGGGCGCAGGAACGCATGGGCCTGGGCATCAGC…	GCM10011320_36830	GCF_014644535.1
318	✓	✓	A	DFH01_RS14785_Pseudomonadota_Falsiroseomonas_bella	DFH01_RS14785	2-hydroxyacid dehydrogenase	Falsiroseomonas bella	Pseudomonadota	MTGREAILLLCPIPADLRAALAERFDLVEDKPADGPRPGFRIAVCTAMHGAGAAQFDRLPDLRLLSSQGTGLERIDLGAAARRGIAVAYTPDVMTEDVADAAIGLMYGAARLVAEADRFVRAGRWGKERMRPSTSLHRKTAGIAGMGKIGQAIARRCAGLGMTVLWTGPREKPDLPYGFVPSVLALAERSDVLILAVPGGKDTDRMADAAVLRALGPRGVLVNIARGGVVDELALLDALETGAIAGAGLDVFATEPALDPRFLALENVVLAPHSASITVETRAAVVSRIVSDIEAFRAGRDFLDAAAGAG	ATGACGGGGCGCGAGGCGATCCTGCTGCTCTGCCCCATCCCGGCTGACCTGCGGGCGGCACTGGCCGAGCGCTTCGACCTGGTGGAGGACAAGCCGGCGGACGGCCCGCGCCCCGGCTTCCGCATCGCCGTCTGCACCGCGATGCATGGCGCGGGCGCGGCGCAGTTCGACAGGCTCCCCGACCTGAGGCTGCTCTCGAGCCAGGGCACGGGGCTCGAGCGCATCGACCTTGGCGCCGCCGCGCGGCGCGGCATCGCGGTGGCCTACACGCCCGACGTCATGACGGAGGACGTGGCGGATGCCGCGATCGGGCTGATGTACGGCGCCGCGCGGCTGGTGGCCGAAGCCGACCGCTTCGTGCGCGCCGGGCGTTGGGGCAAGGAGCGGATGCGCCCTTCC…	DFH01_14790	GCF_003173615.1
319	✓	✓	A	E4T13_RS03190_Pseudomonadota_Roseomonas_sp._AR75	E4T13_RS03190	2-hydroxyacid dehydrogenase	Roseomonas sp. AR75	Pseudomonadota	MARETLLLLCPIPADLRAAFAQHYDLVEDKPGTPPPDGVRIAVTTAMAGLTDAQLERLPGIRLVASQGTGLEKLDLSAAARRGVAIAFTPDVMTEDVADAAIGLMYAAARRIAQADRFVRAGRWGPERMAPSISLHRKKVGISGMGRIGQAIARRAAGLGMGVAWHGPRAKPDLPWPHVPALRDLAAASDVLIMAVPGGSDTDRMVDAAVLEALGPRGIFVNVARGSVVDEPALIAALEQGTIAAAGLDVYAREPALDPRFLALENVVLAPHSASITYETRQAIIARMLGDIAAFREGREFLDAAAGAG	ATGGCACGCGAGACGCTGCTGCTTCTCTGCCCCATCCCCGCCGACCTGCGCGCTGCCTTCGCGCAGCACTACGACCTGGTGGAGGACAAGCCGGGCACGCCGCCGCCGGATGGCGTCCGTATCGCGGTCACCACGGCCATGGCGGGGCTGACGGACGCGCAGCTCGAAAGGCTGCCCGGGATCAGGCTGGTGGCAAGCCAGGGCACCGGGCTGGAGAAGCTCGATCTCTCGGCCGCAGCCCGCCGCGGCGTCGCCATCGCCTTCACGCCGGACGTGATGACGGAGGACGTGGCGGACGCCGCCATCGGCCTGATGTACGCGGCCGCGCGCCGCATCGCGCAGGCCGACCGCTTCGTGCGCGCCGGGCGCTGGGGACCGGAGCGCATGGCGCCCTCGATC…	-	GCF_005222815.1
320	✓	✓	A	EBE87_RS15335_Pseudomonadota_Pseudoroseomonas_wenyumeiae	EBE87_RS15335	2-hydroxyacid dehydrogenase	Pseudoroseomonas wenyumeiae	Pseudomonadota	MIPEPILLLAPIPADLRAALAEHYTLVEKGAGPAEGIRIAITTGMTGADAALMESLPDLRLIASQGVGLDKIDLSAAGRLGIAVCHTPDELTEDVADFAIGLMYAAARRIVEADRFVRDGRWGPERMGLGVGLSGKTVGVFGMGKIGQAIARRAAGLGMAVAWSGPRPKPELPWAFLPDIAALATVADVLVLACPGGPATHHAVDARVLAALGPRGFLVNIARGSVVDEAALLAALEGRTIAGAGLDVFATEPKLDPRFLPLENAVLAPHYASLTGETRQAIIGRLLADIGRFRAGEPFLNVATPATVGAG	ATGATACCCGAACCCATCCTGTTGCTGGCGCCCATTCCGGCCGATCTGCGCGCCGCGCTGGCGGAGCATTACACGCTGGTGGAGAAGGGCGCCGGGCCTGCGGAAGGCATTCGCATCGCCATCACCACCGGCATGACCGGGGCCGATGCGGCACTGATGGAAAGCCTGCCGGACCTGCGGCTGATCGCTTCCCAGGGCGTGGGGCTGGACAAGATCGACCTCTCCGCGGCAGGACGCCTGGGCATCGCCGTCTGCCACACGCCGGATGAACTGACCGAGGACGTGGCCGATTTCGCCATCGGCCTGATGTATGCCGCCGCCCGCCGCATCGTGGAGGCCGACCGCTTCGTCCGCGACGGCCGCTGGGGGCCTGAGCGCATGGGCCTGGGCGTCGGCCTC…	EBE87_15320	GCF_003696345.1
321	✓	✓	A	D6Z83_RS07345_Pseudomonadota_Pseudoroseomonas_wenyumeiae	D6Z83_RS07345	2-hydroxyacid dehydrogenase	Pseudoroseomonas wenyumeiae	Pseudomonadota	MIPEPILLLAPIPADLRAALAEHYTLVEKGAGPAEGIRIAITTGMTGADAALMESLPDLRLIASQGVGLDKIDLSAAGRLGIAVCHTPDELTEDVADFAIGLMYAAARRIVEADRFVRDGRWGPERMGLGVGLSGKTVGVFGMGKIGQAIARRAAGLGMAVAWSGPRPKPELPWAFLPDIAALATVADVLVLACPGGPATHHAVDARVLAALGPRGFLVNIARGSVVDEAALLAALEGRTIAGAGLDVFATEPKLDPRFLPLENAVLAPHYASLTGETRQAIIGRLLADIGRFRAGEPFLNVATPATVGAG	ATGATACCCGAACCCATCCTGTTGCTGGCGCCCATTCCGGCCGATCTGCGCGCCGCGCTGGCGGAGCATTACACGCTGGTGGAGAAGGGCGCCGGGCCTGCGGAAGGCATTCGCATCGCCATCACCACCGGCATGACCGGGGCCGATGCGGCACTGATGGAAAGCCTGCCGGACCTGCGGCTGATCGCTTCCCAGGGCGTGGGGCTGGACAAGATCGACCTCTCCGCGGCAGGACGCCTGGGCATCGCCGTCTGCCACACGCCGGATGAACTGACCGAGGACGTGGCCGATTTCGCCATCGGCCTGATGTATGCCGCCGCCCGCCGCATCGTGGAGGCCGACCGCTTCGTCCGCGACGGCCGCTGGGGGCCTGAGCGCATGGGCCTGGGCGTCGGCCTC…	D6Z83_07350	GCF_003611975.1
322	✓	✓	A	IBL25_RS03775_Pseudomonadota_Pseudoroseomonas_ludipueritiae	IBL25_RS03775	2-hydroxyacid dehydrogenase	Pseudoroseomonas ludipueritiae	Pseudomonadota	MTSEPILLLAPIPADLRAALAEHYTLVEKGGTPAEGVRIAITTGMAGADAALMESLPDLRLIASQGVGLDKIDLAAAARRGIAVCHTPDELTEDVADFAIGLMYAAARRIVEADRFVRDGRWGPERMGLGVGLSGKTVGVFGMGKIGQAIARRAAGLGMVVAWSGPRPKPELPWTYLPDIAALAAAADVLVLACPGGPATHHAVDARVLAALGPRGFLVNIARGSVVDEAALLAALEGQTIAGAGLDVFATEPKLDPRFLPLRNAVLAPHYASLTGETRQAIIGRLLADIGRFRAGEPFLNVAALATAGAG	ATGACATCCGAACCCATCCTGTTGCTGGCGCCGATTCCAGCGGACCTTCGCGCCGCGCTGGCGGAGCATTACACGCTCGTGGAAAAGGGCGGCACCCCGGCGGAAGGCGTCCGCATCGCCATCACCACGGGCATGGCCGGGGCCGATGCGGCACTGATGGAAAGCCTGCCGGACCTGCGGCTGATTGCTTCCCAGGGCGTGGGGCTGGACAAGATCGACCTCGCCGCCGCGGCGCGCCGGGGCATCGCCGTCTGCCACACGCCGGATGAGCTGACCGAGGACGTGGCCGATTTCGCCATCGGCCTGATGTATGCCGCCGCCCGCCGCATCGTGGAGGCCGACCGCTTCGTCCGCGACGGCCGCTGGGGGCCGGAGCGAATGGGGCTAGGTGTTGGTCTG…	IBL25_03775	GCF_014490445.1
323	✓	✓	A	FHS87_RS16860_Pseudomonadota_Roseomonas_pecuniae	FHS87_RS16860	2-hydroxyacid dehydrogenase	Roseomonas pecuniae	Pseudomonadota	MNPETIIALATLPQDLREALAADYTLVGRDDPGAAGARIAVTSGMAGADAATMAALPGLRLITSMGVGLDRIDLAAARARGIAVSHTPDELTEDVADFAIGLLYACARRVAEADRFVRAGRWSQGRMSPGTSLHRKRAGIVGLGRIGAAIARRAEGIGMEVAWTGPRPKPEAPWPFLPDIPALAGWADALILATPGGPGTQHLVDAAVLEALGPRGFLVNIARGSVVEEGALLAALEGGRIAGAGLDVFASEPGLDPRFLALENVALAPHYASLTHETRAAIIGRMLRDIAAFRAGEPFFDAAA	ATGAACCCCGAGACCATCATCGCCCTCGCCACCCTCCCCCAGGACCTGCGCGAGGCGCTGGCGGCGGACTACACCCTCGTCGGGCGCGACGATCCCGGCGCGGCGGGCGCACGGATTGCTGTCACCTCGGGCATGGCCGGGGCGGACGCGGCCACCATGGCGGCGCTGCCGGGGCTGCGGCTGATCACCTCCATGGGGGTGGGGCTCGACCGCATCGACCTCGCGGCGGCCAGGGCCCGCGGCATCGCCGTGAGCCACACGCCGGACGAGCTGACCGAGGACGTGGCGGACTTCGCCATCGGCCTGCTCTACGCTTGCGCGCGCCGCGTCGCGGAGGCGGACCGCTTCGTCCGCGCCGGCCGCTGGTCGCAGGGGCGGATGAGCCCGGGCACCAGCCTG…	FHS87_003412	GCF_014199205.1
324	✓	✓	A	BUB97_RS17860_Alpha_Roseomonas_rosea	BUB97_RS17860	hypothetical protein	Roseomonas rosea	Alphaproteobacteria	MTRETILTLATLPKDLRDALSAEYALVERGAPEAREARIAVTTGMVGVDAAAMEALPGLRMITSMGVGLDRIDLEAARRRGVAVAHTPDELTEDVADFAIGLLYAAARRIAEADRFVRAGRWSRERMSPGISLHRKRAGVVGLGRIGAAIARRAAGIGMEVAWTGPRPKPEASWPFLPDVPALAGWADVLILSAPGGVETRHLVGGPVLEALGPRGILVNIARGSVVDEEALLAALEGGRIAGAGLDVFASEPGLDPRFLALENVALAPHYASLTLETRAAIIARMLRDIAAFRDGQPFFDAAA	ATGACGCGCGAGACGATCCTGACCCTGGCGACCCTGCCCAAGGACCTGCGCGACGCGCTCTCGGCCGAGTATGCGCTGGTGGAGCGTGGCGCGCCGGAGGCGCGGGAGGCGCGGATTGCCGTGACGACGGGGATGGTGGGCGTGGATGCGGCCGCCATGGAAGCCCTGCCGGGGCTGCGGATGATCACCTCCATGGGCGTGGGGCTGGATCGCATCGACCTGGAGGCGGCGCGGCGCCGGGGTGTCGCGGTCGCGCATACGCCTGACGAGCTGACGGAGGACGTCGCCGATTTCGCGATCGGCCTGCTCTATGCCGCGGCCCGCCGCATTGCGGAGGCCGACCGCTTCGTCCGCGCCGGGCGCTGGTCGCGCGAGCGGATGAGCCCGGGCATCAGCCTT…	SAMN02745194_03592	GCF_900141905.1
325	✓	✓	A	BO39_RS02225_Alpha_Roseomonas_aerilata_DSM_19363	BO39_RS02225	2-hydroxyacid dehydrogenase	Roseomonas aerilata DSM 19363	Alphaproteobacteria	MNREPLLLLTTVPKDLRDALAEDYSLVERDSNAAPSARIAVTSGMSGADAATMSAFPSLRLIASMGVGLDKIDLSAARSKGIAVCHTPDELTEDVADFAIGLMYAASRRIAEADRFVRAGRWSRERMSPSIGLHGKAAGIVALGRIGTAIARRAGGIGMDVAWTGPRPKPEAPWPYVADIVGLAARSDVLILASPGGEETRHMVDAAVLAALGPRGILVNIARGSVVDEAALLAALEGRTIAGAGLDVFASEPALDSRFVALENAVLAPHYASLTDETRAAIIARMLRDIGAFRTGETFFNAAA	ATGAACCGGGAACCCCTGCTCCTGCTCACGACTGTCCCTAAGGATCTACGCGACGCCCTGGCTGAGGACTACTCTCTCGTAGAGCGAGACAGCAATGCGGCACCCAGCGCTCGTATCGCCGTCACCTCCGGCATGAGCGGTGCCGATGCCGCGACGATGTCGGCCTTTCCCTCGCTGCGTCTTATCGCGTCCATGGGTGTGGGCCTGGACAAGATCGATCTCTCTGCTGCACGCAGCAAGGGAATCGCGGTCTGCCACACGCCGGACGAGCTGACGGAAGACGTAGCCGATTTCGCCATCGGTCTCATGTACGCCGCATCGCGCCGTATCGCCGAGGCCGATCGCTTCGTGCGGGCCGGCCGCTGGTCGCGCGAACGCATGTCACCGAGCATCGGACTG…	-	GCF_000711725.1
326	✓	✓	A	EAH89_RS32255_Pseudomonadota_Roseomonas_nepalensis	EAH89_RS32255	NAD(P)-dependent oxidoreductase	Roseomonas nepalensis	Pseudomonadota	MSRETVALLAAVPKDLRDALGRDYTLVERGDPAAAGARIAVTSGMAGADAAAMAALPSLRLIASMGVGLDRIDLAAARQQGVAVSHTPDEMTEDVADFAIGLVYAAARRIAEADRFVRAGRWSRERMAPGMSLHGKALGVVSLGRIGAAIARRAAGIGLDVAWTGPRPKPEAPWPWLPDATALAARSDVLVLACPGGEETRHLVDAAVLAALGPRGLLVNIARGSVVDEAALLAALEGGGIAGAGLDVFATEPALDARFLALENAVLAPHYASITEETRGAIVARLLRDIAAFRAGEPFFDATR	GTGAGCCGCGAAACGGTCGCCCTCCTCGCCGCCGTGCCGAAGGACCTGCGCGACGCGCTCGGCCGGGACTACACCCTCGTCGAGCGCGGCGACCCCGCGGCCGCCGGCGCGCGGATCGCCGTGACCTCCGGCATGGCCGGCGCGGACGCCGCCGCGATGGCGGCCCTGCCCTCGCTCCGCCTCATCGCCTCCATGGGGGTCGGCCTCGACCGCATCGACCTCGCCGCCGCGCGCCAACAGGGCGTGGCCGTCTCCCACACGCCCGACGAGATGACCGAGGACGTGGCGGACTTCGCGATCGGCCTGGTCTACGCCGCCGCGCGCCGCATCGCCGAGGCTGACCGCTTCGTGCGCGCGGGCCGCTGGTCGCGCGAGCGCATGGCGCCGGGGATGAGCCTG…	-	GCF_006438825.1
327	✓	✓	A	C8P66_RS04920_Pseudomonadota_Humitalea_rosea	C8P66_RS04920	2-hydroxyacid dehydrogenase	Humitalea rosea	Pseudomonadota	MSDKPGLLVMALLPQRDLDAMAARFTLLKLYEAPETAAFLAEHGASVRAVATKGENGIDAATLAQLPHCGIVGCYGVGVDAIDQTATRARGIPVTNTPDVLTEEVADMAMALLLAAARRIPAGDAWVRNGDWKRASMPLTTRVYGKRLGIVGLGNIGRAVARRAEAFRMPISYSGRTPKADVPYAYYPSPEALAPHVDVMLVCAMGGATTRGLVTAAAIGALRPGAIFVNVSRGTVVDEAALLAALNSGAIAAAGLDVFLNEPDIDPGFLLPHVVLQPHNASGTIETRNAMGDLLLANLEAHIDGKPLLTPLP	ATGAGCGACAAGCCGGGGCTGCTGGTGATGGCCCTTCTGCCGCAGCGCGACCTGGATGCGATGGCCGCGCGGTTCACCTTGCTGAAGCTGTATGAGGCGCCGGAGACCGCCGCCTTCCTCGCCGAACACGGCGCTTCCGTGCGCGCGGTCGCGACCAAGGGCGAGAACGGCATCGATGCCGCCACCCTGGCGCAACTGCCCCATTGCGGCATCGTCGGCTGCTATGGCGTCGGCGTCGATGCGATCGACCAGACTGCGACGCGGGCGCGCGGCATCCCCGTCACCAACACGCCGGATGTGCTGACCGAGGAGGTCGCCGATATGGCCATGGCCCTGCTGCTGGCGGCGGCACGGCGCATTCCGGCGGGCGACGCCTGGGTGCGCAACGGCGACTGGAAG…	C8P66_104129	GCF_003253705.1
328	✓	✓	A	HJG45_RS00260_Pseudomonadota_Roseicella_sp._DB1501	HJG45_RS00260	2-hydroxyacid dehydrogenase	Roseicella sp. DB1501	Pseudomonadota	MDKPELLVMGVLPDWDLAPMAERYTLRLLYEAPDPEAFLAAHAAAIRGIVTKGEIGASAALMQRLPRLGIVACYGVGIDAIDKGWCAARGIPVTNTPDVLTEDVADMAFALLLAAAREIPRADAWVRGGAWTCEGSMPLTTRVWGKRLGIVGLGRIGQAVARRAEGFGMEIAYSGRAPKGHLPYRHYPTPAALAPHVDILLCTAMGGPTTEGLIDRAAFEALRPGAIFVNVSRGSCLDEAALLEALRSGRIARAGLDVFHNEPAIDPAFLDFPNVVLAPHAASGTVETRKAMGRLMQDNLDAFFAGRPLPTEVR	ATGGACAAGCCCGAGCTCCTGGTCATGGGCGTCCTCCCCGACTGGGACCTGGCACCGATGGCCGAGCGCTACACGCTGCGCCTGCTCTACGAGGCGCCGGATCCGGAGGCCTTCCTGGCGGCGCATGCGGCGGCGATCCGCGGCATCGTCACCAAGGGCGAGATCGGCGCCTCGGCGGCGCTGATGCAGCGCCTGCCGCGGCTCGGCATCGTCGCCTGCTACGGCGTCGGGATCGATGCCATCGACAAGGGCTGGTGCGCCGCCCGCGGCATCCCGGTGACCAACACGCCGGACGTGCTGACCGAGGACGTGGCGGACATGGCCTTCGCCCTGCTTCTGGCGGCGGCGCGGGAGATCCCGCGTGCCGATGCCTGGGTGCGGGGCGGCGCCTGGACGTGC…	HJG45_00260	GCF_013112485.1
329	✓	✓	A	DOO78_RS22230_Pseudomonadota_Roseicella_frigidaeris	DOO78_RS22230	2-hydroxyacid dehydrogenase	Roseicella frigidaeris	Pseudomonadota	MDKPELLVMGVLPDWDLGPMAERYTLRLLYEAPDPEAFLAAHAAAIRGIVTKGEIGASAALMGRLPRLGIVACYGVGIDAIDKGWCAAHGIPVTNTPDVLTEDVADMAFALLLAAAREIPRADAWVRGGAWTSEGSMPLTTRVWGKRLGIVGLGRIGQAVARRAEGFGMEIAYSGRAPKAHLPYRHYPTPAALAPHVDILLCTAMGGPATEGLIDRAAFEALRPGAIFVNVSRGSCLDEAALLDALRSGRIARAGLDVFHNEPAIDPAFATFPHVVLAPHAASGTVETRKAMGQLMQDNLAAFFAGRPLPTEVR	ATGGACAAGCCTGAGCTTCTGGTCATGGGCGTCCTCCCCGACTGGGACCTGGGGCCGATGGCCGAGCGCTACACGCTGCGCCTGCTCTACGAGGCGCCGGACCCGGAGGCCTTCCTGGCGGCGCATGCGGCGGCGATCCGCGGCATCGTCACCAAGGGCGAGATCGGCGCCTCGGCGGCCCTGATGGGACGCCTGCCGCGGCTCGGCATCGTCGCCTGCTACGGCGTCGGGATCGATGCCATCGACAAGGGCTGGTGCGCCGCCCATGGCATCCCGGTGACCAACACGCCGGACGTGCTGACCGAGGATGTGGCGGACATGGCCTTCGCCCTGCTGCTGGCGGCGGCGCGGGAGATCCCGCGCGCCGATGCCTGGGTGCGGGGCGGCGCCTGGACGAGC…	DOO78_22230	GCF_003258945.1
330	✓	✓	A	EXY23_RS24235_Pseudomonadota_Roseicella_aquatilis	EXY23_RS24235	2-hydroxyacid dehydrogenase	Roseicella aquatilis	Pseudomonadota	MDKPELLVMGVLPDWDLEPMAERYTLRLLYEAPDPEAFLAEHASDIRGIVTKGEIGASAALMERLPRLGIVACYGVGIDAIDRGWCAAHGIPVTNTPDVLTEDVADMAFALLLAAAREIPRADRWVREGTWAREGSMPLTTRVWGKHMGIVGLGRIGQAVARRAEGFGMRVSYSGRTPKPHLPYTYHPTPAALAPQVDILVCCAMGGPTTQGLIDRAAFEALRPGSLFVNVSRGSCVDEAALLDAIRTGRIALAGLDVFRDEPGIDPAFATFPNLVLAPHAASGTVETRKAMGQLMRDNVDAFFARRPLPTEVT	GTGGACAAGCCGGAGCTTCTGGTGATGGGTGTCCTGCCCGACTGGGACCTGGAGCCCATGGCGGAGCGCTACACCCTGCGCCTGCTGTACGAGGCGCCGGACCCCGAGGCCTTCCTGGCCGAGCACGCTTCCGATATCCGCGGCATCGTCACCAAGGGCGAGATCGGCGCCTCCGCCGCGCTGATGGAACGTCTGCCGCGCCTGGGCATCGTCGCGTGCTACGGCGTCGGGATCGACGCCATCGACCGGGGTTGGTGCGCCGCCCACGGCATCCCCGTCACCAATACCCCGGACGTGCTGACCGAGGACGTGGCCGACATGGCCTTCGCCCTGCTGCTGGCCGCGGCGCGGGAGATTCCCCGCGCCGACCGCTGGGTGCGCGAGGGCACCTGGGCGCGG…	EXY23_24245	GCF_004343615.1
331	✓	✓	A	E2C05_RS11145_Pseudomonadota_Paracraurococcus_ruber	E2C05_RS11145	2-hydroxyacid dehydrogenase	Paracraurococcus ruber	Pseudomonadota	MDKPELLVMGVLPDWDLEPLRQRHVLHLLYEAADPEALLAEHAAKIRAIVTKGEIGASADLMGRLPRLGLVACYGVGIDAIDRAWCAAHGVPITNTPDVLTEDVADMAFALLLAAAREIPRADRWVRDGTWAREGSMPLTTRVWGKRLGIVGLGRIGQAVAKRAEGFGMEIRYSGRTPKAHLPYRHYPTPAALAPEVDILVCCAMGGPATQGLIDRAAFEALRPGSIFVNVSRGSCCDEAALLDAIRAGRIAFAGLDVFHNEPEIDPEFAGFPDVVLAPHAASGTVETRKAMGKLMRDNVEAFFAGKPLLTEVR	ATGGACAAGCCGGAGCTTCTGGTGATGGGCGTCCTGCCGGACTGGGACCTGGAACCCCTCCGGCAGCGCCATGTCCTGCACCTGCTCTATGAGGCGGCGGACCCCGAGGCGCTGCTCGCCGAGCATGCGGCCAAGATCCGCGCCATCGTGACCAAGGGGGAGATCGGCGCCTCCGCCGACCTGATGGGGCGCCTGCCGCGGCTGGGCCTGGTGGCCTGCTACGGCGTCGGCATCGATGCCATCGACCGCGCCTGGTGCGCCGCGCATGGCGTGCCCATCACCAATACGCCGGACGTGCTGACGGAGGACGTGGCCGACATGGCCTTCGCCCTGCTGCTGGCCGCGGCGCGGGAGATCCCGCGGGCCGATCGCTGGGTGCGCGACGGCACCTGGGCGCGC…	E2C05_11145	GCF_004353985.1
332	✓	✓	A	E2C06_RS14320_Pseudomonadota_Dankookia_rubra	E2C06_RS14320	2-hydroxyacid dehydrogenase	Dankookia rubra	Pseudomonadota	MGVLPDWDLEPLAERYTLRLLYESPNEAAFLAEHAPEIRAIITKGEIGASAALMERLPKLGLVACYGVGIDAIDKGWCAARGIPVTNTPDVLTEDVADKAFALLLGVARQVPQADAWVRDGRWTREGSMPLTTRVWGKRIGIVGLGRIGRAVARRAEGFGMQISYSGRTPKADLSHPWYPTPAALAPEVDILVCCAMGGPTTQGLIDRAAFEAIKPGCIFVNVSRGSCCDEAALLDALRSGRIAMAGLDVFWNEPTIDPAFTGFPNVLLAPHAASGTVETRKAMGQLMRDNVEAHFAGKPLLTEVK	ATGGGCGTCCTTCCCGATTGGGACCTGGAGCCGCTGGCCGAGCGCTACACCCTCCGCCTGCTCTACGAGTCACCGAACGAGGCCGCCTTCCTGGCCGAGCACGCGCCGGAAATCCGCGCCATCATCACCAAGGGGGAGATCGGCGCCTCCGCCGCACTCATGGAGCGGCTGCCGAAGCTTGGCCTGGTCGCCTGCTACGGCGTCGGGATCGACGCCATCGACAAGGGCTGGTGCGCCGCGCGCGGCATCCCGGTAACCAATACCCCCGACGTGCTGACCGAGGACGTGGCCGACAAGGCCTTCGCCTTGCTGCTCGGCGTGGCGCGGCAGGTCCCGCAGGCCGATGCCTGGGTGCGCGACGGCCGCTGGACCCGGGAAGGCTCCATGCCGCTGACCACC…	E2C06_14325	GCF_004355005.1
333	✓	✓	A	E5N76_RS10830_Pseudomonadota_Siccirubricoccus_phaeus	E5N76_RS10830	2-hydroxyacid dehydrogenase	Siccirubricoccus phaeus	Pseudomonadota	MDKPELLVMGELPDWDLDPMAGRYTLHLLYGAKNPEALLAACAPRISGIVTKGEIGASAALMERLPQLGIVACYGVGVDAIDRAWCAARGIPVTNTPDVLTEDVADMAFALLLGVARQIPQADAWVRDGRWGRECSMPLTTRVWGRRLGVVGLGRIGRAVARRAEGFGMTIAYSGRTPKPDVPYAYHPTPAALAPHCEIMICCAMGGAATEGLIDRAAIEALPPGAIFVNVSRGSCVDEAALLAALRQGRIALAGLDVFRNEPGIDPEFTTLPNVLLAPHAASGTVETRRAMGALMQANLAAHFAGQPLPTEIRP	ATGGACAAGCCAGAGCTGCTGGTGATGGGCGAATTGCCCGATTGGGATCTCGACCCGATGGCCGGGCGCTACACCCTGCACCTGCTCTACGGCGCGAAAAACCCGGAGGCGCTGCTGGCCGCCTGCGCCCCGCGCATCAGCGGCATCGTCACCAAGGGCGAGATCGGCGCCAGCGCCGCGCTGATGGAGCGGCTGCCGCAGCTCGGGATCGTCGCCTGCTACGGCGTCGGGGTGGATGCCATCGACCGCGCCTGGTGCGCCGCCCGGGGCATCCCCGTGACCAACACCCCGGACGTGCTGACGGAGGACGTGGCCGACATGGCTTTCGCCCTGCTGCTCGGCGTCGCGCGGCAGATCCCGCAGGCCGATGCCTGGGTGCGCGACGGGCGCTGGGGGCGG…	-	GCF_008360935.1
334	✓	✓	A	EP26_RS20875_Alpha_Belnapia_moabensis_DSM_16746	EP26_RS20875	2-hydroxyacid dehydrogenase	Belnapia moabensis DSM 16746	Alphaproteobacteria	MDKPELLVMGVLPDWDLEPMAERYTLRLLYEAKDEAAFIAEHGAAIRGIVTKGEIGASAALMDQLPRLEIVACYGVGVDAIDRAYCAKRGIPVTNTPDVLTEDVADLAFALLLAAARRIPAADAWVRDGSWVREGSMPLTTRVWGKRMGIVGLGRIGSAVAKRAEGFGMAISYSGRSPKPGVPYAFHPSPAALAPEVDILVCCAMGGPTTQGLIDRATIEALRPGAIFVNVSRGSVVDETALLEALRSRRIAAAGLDVFWNEPAIDAEFASFPHVVLAPHAASGTVETRRAMGALMQENLAAHFAGRPLPTEIRP	TTGGACAAGCCGGAGCTTCTGGTGATGGGCGTCCTGCCGGATTGGGACCTGGAGCCCATGGCCGAGCGCTACACCCTCCGCCTGCTCTACGAGGCCAAGGACGAGGCTGCCTTCATCGCCGAGCATGGCGCGGCGATCCGCGGCATCGTGACCAAGGGCGAGATCGGTGCCTCGGCGGCGCTGATGGATCAGTTGCCGCGGCTCGAGATTGTCGCCTGCTACGGCGTGGGCGTGGATGCCATCGACCGGGCTTATTGCGCGAAGCGCGGCATTCCGGTGACCAACACGCCGGACGTGCTGACCGAGGATGTGGCGGACCTTGCCTTCGCCCTGCTGCTCGCTGCCGCCCGGCGCATTCCGGCCGCCGATGCCTGGGTGCGGGACGGGTCCTGGGTGCGC…	-	GCF_000745835.1
335	✓	✓	A	BLR02_RS02425_Pseudomonadota_Belnapia_rosea	BLR02_RS02425	2-hydroxyacid dehydrogenase	Belnapia rosea	Pseudomonadota	MDKPELLVMGVLPDWDLEPMAERYTLRLLYEAKSEAAFIAEHGPAIRGIVTKGEIGASAALMDQLPRLEIVACYGVGVDAIDRAYCARRGIPVTNTPDVLTEDVADLAFALLLAAARRIPAADAWVRDGSWVREGSMPLTTRVWGKRIGIVGLGRIGSAVARRAEGFRMAISYSGRTPKPDVPYTFHPSPAALAPEVDILVCCAMGGPTTQGLIDRAAIEALRPGAIFVNVSRGSVVDEPALLEALRSRRIAAAGLDVFWNEPAVDAEFATFPHVVLAPHAASGTEETRRAMGALMQENLAAHFAGRPLPTEIRP	TTGGACAAGCCGGAGCTTCTGGTGATGGGCGTCCTGCCGGATTGGGACCTGGAGCCCATGGCGGAGCGCTACACCCTCCGCCTGCTCTACGAGGCGAAGAGCGAGGCCGCCTTCATCGCGGAGCATGGCCCCGCCATCCGTGGCATCGTGACCAAGGGCGAGATCGGCGCCTCCGCCGCCTTGATGGACCAATTGCCGCGGCTCGAGATTGTCGCCTGCTACGGTGTCGGGGTGGATGCGATCGACCGCGCCTATTGCGCCCGCCGCGGCATTCCCGTCACCAACACGCCGGATGTGCTGACCGAGGATGTGGCGGACCTCGCCTTCGCCCTGCTGCTGGCGGCGGCGCGGCGGATCCCGGCCGCCGATGCCTGGGTGCGGGATGGCAGCTGGGTGCGC…	SAMN04487779_1001496	GCF_900101615.1
336	✓	✓	A	BLR87_RS03355_Alpha_Belnapia_rosea	BLR87_RS03355	2-hydroxyacid dehydrogenase	Belnapia rosea	Alphaproteobacteria	MGVLPDWDLEPMAERYTLRLLYEAKSEAAFIAEHGPAIRGIVTKGEIGASAALMDQLPRLEIVACYGVGVDAIDRAYCARRGIPVTNTPDVLTEDVADLAFALLLAAARRIPAADAWVRDGSWVREGSMPLTTRVWGKRIGIVGLGRIGSAVARRAEGFRMAISYSGRTPKPDVPYTFHPSPAALAPEVDILVCCAMGGPTTQGLIDRAAIEALRPGAIFVNVSRGSVVDELALLEALRSRRIAAAGLDVFWNEPAVDAEFATFPHVVLAPHAASGTEETRRAMGALMQENLAAHFAGRPLPTEIRP	ATGGGCGTCCTGCCGGATTGGGACCTGGAGCCCATGGCGGAGCGCTACACCCTCCGCCTGCTCTACGAGGCGAAGAGCGAGGCCGCCTTCATCGCGGAGCATGGCCCCGCCATCCGTGGCATCGTGACCAAGGGCGAGATCGGCGCCTCCGCCGCCTTGATGGACCAATTGCCGCGGCTCGAGATTGTCGCCTGCTACGGTGTCGGGGTGGATGCGATCGACCGCGCCTATTGCGCCCGCCGCGGCATTCCCGTCACCAACACGCCGGATGTGCTGACCGAGGATGTGGCGGACCTCGCCTTCGCCCTGCTGCTGGCGGCGGCGCGGCGGATCCCGGCCGCCGATGCCTGGGTGCGGGATGGCAGCTGGGTGCGCGAGGGCTCGATGCCGCTGACCACC…	SAMN02927895_00686	GCF_900104205.1
337	✓	✓	A	GWK15_RS10765_Pseudomonadota_Neoroseomonas_oryzicola	GWK15_RS10765	2-hydroxyacid dehydrogenase	Neoroseomonas oryzicola	Pseudomonadota	MDKPGLLVVGVLPDWDLEALAQRFTLHLLYGAPDRAAFLAQHGPSIRAIATKGELGADAAMMDACPQAKIIACYGVGVDAIDLAAARSRGVAVTNTPGVLTEEVADMAFALLLATARAIPEGDAYVRTGAWLQQGPMRLTTRVWGKRLGIVGLGRIGQAIARRAEGFGMAIAYSGRSKKDVPYAYHPSPAALAPHVDILVVSAAGGAATMGLVDRAAIEALPQGTIFVSVSRGTVVDEAALVDALKSGRIAAAGLDVFMNEPAIDPVFATFPNVVLSPHQASGTVETRKDMGALMRRNLEAHFDGRPLPTPVG	ATGGACAAGCCTGGGCTGCTGGTGGTGGGCGTGCTGCCCGACTGGGACCTCGAGGCGCTGGCGCAGCGCTTCACGCTGCACCTGCTATACGGGGCCCCCGACCGCGCCGCCTTCCTCGCGCAGCACGGGCCTTCGATCCGCGCCATCGCGACCAAGGGCGAGCTCGGCGCCGATGCGGCGATGATGGATGCCTGCCCGCAGGCGAAGATCATCGCCTGCTACGGCGTGGGCGTGGATGCGATCGACCTCGCCGCCGCCCGCTCCCGCGGCGTCGCTGTGACCAACACCCCCGGCGTGCTGACCGAGGAAGTGGCCGACATGGCCTTCGCGCTGCTGCTCGCGACCGCGCGCGCCATCCCGGAAGGCGATGCCTATGTCCGGACCGGCGCCTGGCTGCAG…	GWK15_10760	GCF_012163135.1
338	✓	✓	A	GWK16_RS00685_Pseudomonadota_Neoroseomonas_marina	GWK16_RS00685	2-hydroxyacid dehydrogenase	Neoroseomonas marina	Pseudomonadota	MDKPGLLVVGVLPDWDLEALAQRFTLHLLYEAPDRASFLAQHGPSIRAIATKGELGADTAMMDTCPQAKIIACYGVGVDAIDLAAARARGVAVTNTPGVLTEEVADMAFALLLATARAIPEGDAYVRTGTWPQQGPMRLTTRVWGKRLGIVGLGRIGQAIARRAEGFGMAIAYSGRTRKDVPFTFHPSPAALAPHVDILVVSAAGGAATMGLVDRAAIEALPHGTIFVNVSRGTVVDEAALIAALQSGRIAAAGLDVFLNEPAIDPVFATFPNVVLSPHQASGTVETRKDMGALMRANLEAHFDGRPLPTPVG	ATGGACAAGCCTGGGCTGCTGGTTGTCGGCGTGCTGCCCGACTGGGACCTCGAGGCGCTGGCGCAGCGCTTCACGCTGCACCTGCTGTACGAGGCCCCCGACCGGGCCAGCTTCCTCGCGCAGCACGGCCCGTCGATCCGCGCCATCGCGACCAAGGGAGAACTCGGCGCCGATACGGCGATGATGGATACCTGCCCCCAGGCGAAGATCATCGCGTGCTACGGCGTGGGCGTGGATGCGATCGACCTCGCCGCTGCCCGCGCGCGCGGCGTCGCGGTGACCAACACGCCCGGCGTGCTGACCGAGGAAGTGGCCGACATGGCCTTCGCGCTGCTGCTCGCCACCGCGCGCGCCATCCCGGAGGGCGATGCCTATGTCCGGACCGGCACCTGGCCGCAG…	GWK16_00685	GCF_012927745.1
339	✓	✓	A	FHS88_RS09120_Pseudomonadota_Neoroseomonas_alkaliterrae	FHS88_RS09120	2-hydroxyacid dehydrogenase	Neoroseomonas alkaliterrae	Pseudomonadota	MDKPGLLVVGVLPDWDLEALGRRFTLHLLYEAPDRAAFLAQQGPSVRAIATKGELGADAAMMDACPNAKIIACYGVGVDAIDLAAARARGIAVTNTPDVLTEEVADMAFALLLAAARAIPEGDAYVRSGAWARQGPMRLTTRVWGKRMGIVGLGRIGRAIARRAEGFGMAIAYSGRTRKDVPYAFHPSPAALAPEVDILVVSAAGGAATAGLVDRAAIEALTPGAIFVNVSRGSVVDEAALIAALQSGRIAAAGLDVFRNEPAIDPVFATFPNVVLSPHQASGTVETRKDMGRLMLANLEAHFDGRPLPTPVP	ATGGACAAGCCGGGCCTGCTGGTGGTGGGCGTGCTGCCCGATTGGGATCTCGAGGCGCTGGGGCGCCGGTTCACGCTGCATCTGCTCTACGAGGCGCCCGACCGCGCCGCCTTCCTCGCGCAGCAGGGGCCCTCGGTCCGCGCCATCGCGACCAAGGGCGAGCTCGGCGCCGATGCGGCGATGATGGATGCCTGCCCGAACGCGAAGATCATCGCCTGCTACGGCGTCGGCGTGGATGCCATCGACCTCGCCGCCGCCCGCGCGCGCGGCATCGCGGTGACGAACACGCCCGATGTGCTGACGGAGGAGGTGGCCGACATGGCCTTCGCGCTGCTGCTCGCGGCCGCGCGCGCCATCCCGGAAGGCGATGCCTATGTGCGCAGCGGCGCCTGGGCGCGG…	FHS88_001836	GCF_014199195.1
340	✓	✓	A	IEY36_RS17205_Pseudomonadota_Neoroseomonas_lacus	IEY36_RS17205	2-hydroxyacid dehydrogenase	Neoroseomonas lacus	Pseudomonadota	MDKPGLLVVGILPDWDLEALAERFTLHKLYEAPDRAAFLAQHGLSIRAISTKGELGADPAMMDACPQAKIIACYGVGVDAIDLPAARARGIAVTNTPDVLTEDVADMAFALLLATARAIPEGDAYVRSGIWAKRGPMRLATRVWGKCLGIVGLGRIGRAIARRAEGFGMSIAYSGRMRKDVPYAFHPSPAALAPQVDIFIVSAAGGAATAGLVDRAAIEALNPGAIFVNVSRGSVVDEAALIAAIRSGRIAVAGLDVFHNEPAIDPVFATFDNVVLSPHQASGTVETRKAMGALMLDNLNAHFDGRPLPTPVA	ATGGACAAGCCGGGGCTGCTGGTGGTGGGCATCCTACCCGATTGGGACCTCGAAGCGCTCGCCGAGCGCTTCACCCTGCACAAGCTGTACGAGGCGCCCGACCGCGCCGCCTTCCTCGCGCAACACGGCCTGTCCATCCGCGCCATATCAACCAAGGGCGAACTCGGCGCCGACCCGGCCATGATGGATGCCTGCCCACAGGCGAAGATTATCGCCTGCTACGGCGTCGGCGTGGACGCCATCGACCTGCCCGCCGCCCGCGCCCGCGGCATCGCCGTGACCAACACGCCCGACGTGCTCACCGAGGATGTCGCCGACATGGCCTTCGCCCTGCTGCTGGCGACCGCGCGCGCCATCCCGGAAGGCGATGCCTATGTCCGCAGCGGCATCTGGGCGAAG…	GCM10011320_34770	GCF_014644535.1
341	✓	✓	A	E8M80_RS00390_Pseudomonadota_Roseomonas_sp._HF4	E8M80_RS00390	2-hydroxyacid dehydrogenase	Roseomonas sp. HF4	Pseudomonadota	MDKPGLLVVGVLPDWDLTALAQRFTLHLLYEAPDRAAFLAQHGPAIRAIATKGELGADAAMMDACPGAKIIACYGVGVDAIDLPAALARGIAVTNTPDVLTEDVADMAFALLLATARAIPEGDAYVRTGTWARQGPMRLATRVWGKRIGIVGLGRIGRAIARRAEGFGMDISYSGRTRKDVPYAFHASPAAMAPLVDIFMISAAGGAGTAGLVDRAAIEALAPGAIFVNVSRGSVVDEATLVAALRSGRIAAAGLDVFHNEPAIDPVFATFPNVVLSPHQASGTVETRKAMGALMLANLEAHFGGKPLPTPVA	ATGGACAAGCCGGGGCTGCTCGTGGTGGGCGTTCTGCCCGACTGGGACCTGACCGCGCTGGCGCAGCGCTTCACGCTGCACCTGCTCTACGAGGCACCCGACCGCGCCGCCTTCCTCGCGCAGCACGGCCCCGCGATCCGCGCCATCGCCACCAAGGGCGAACTCGGCGCCGACGCGGCGATGATGGATGCCTGCCCGGGCGCGAAGATCATCGCCTGCTACGGCGTCGGCGTGGACGCGATCGACCTTCCCGCCGCCCTTGCCCGCGGCATCGCCGTGACCAATACCCCCGACGTGCTGACCGAGGACGTGGCCGACATGGCCTTCGCCCTGCTGCTCGCGACCGCGCGCGCCATCCCGGAAGGCGATGCCTATGTGCGCACCGGCACCTGGGCGAGG…	-	GCF_005222755.1
342	✓	✓	A	DFH01_RS24765_Pseudomonadota_Falsiroseomonas_bella	DFH01_RS24765	2-hydroxyacid dehydrogenase	Falsiroseomonas bella	Pseudomonadota	MKPGVLVVGELPDWDLGALAERFEVHLYYATADKPGMLARHRDTIRAIATKGEVGASAELMDALPKLEIIGCYGVGYDLIDVPAAKARGIRVTNTPDVLTEEVADMAIGLLLAAARRIPAGDAWVRDGSWKTKGSMPLQTRVWGKRIGIVGLGRIGAAIARRAEAFRMPIAYSARQKKDVPYDWYPTPAALAPHVDILMVSAAGGPATKGLVDRTAIEALKPGAIFCNVSRGTVVDEAALLAALRTKRIAAAGLDVFLNEPDIDPEFLTFDHVVLQPHAASATVETRKDMGALMRANLEAQMEGRPLLTPVA	GTGAAGCCCGGCGTTCTTGTCGTCGGGGAGCTGCCTGACTGGGATCTCGGGGCGCTGGCCGAACGCTTCGAGGTCCATCTCTACTACGCCACGGCCGACAAGCCCGGCATGCTCGCGCGGCACCGCGACACCATCCGCGCCATCGCAACGAAGGGCGAGGTCGGCGCCAGCGCCGAGCTGATGGACGCCCTCCCGAAGCTCGAGATCATCGGCTGCTACGGAGTCGGCTACGACCTGATCGACGTCCCCGCCGCCAAGGCGCGCGGCATCCGCGTCACCAACACGCCGGACGTGCTGACCGAGGAAGTGGCCGACATGGCCATAGGCCTGCTGCTCGCCGCCGCGCGCCGCATCCCGGCCGGCGATGCCTGGGTGCGCGACGGATCCTGGAAGACCAAG…	DFH01_24765	GCF_003173615.1
343	✓	✓	A	E4T13_RS01845_Pseudomonadota_Roseomonas_sp._AR75	E4T13_RS01845	2-hydroxyacid dehydrogenase	Roseomonas sp. AR75	Pseudomonadota	MKPGVLVVGELPAWDLEALTERFDVHLYYAAEDKDGMVARNRETIRAIATKGEVGASAALMDALPKLEIIGCYGVGYDLIDVPAAKARGIRVTNTPDVLTEEVADMAMGLLLAAARRIPAGDAWVRDGSWKSKGSMPLQTRVWGKRIGIVGLGRIGAAIARRAEAFRMPIAYSARQKKDVAYDWYATPAAMAPHVDILMVSAAGGAATKGLVDKAAIDALRPGAIFCNVSRGTVVDEAALLAALREKRIAAAGLDVFLNEPDIDPEFLTFDHVVLQPHAASATVETRKDMGRLMRENLEAQMDGRPLLTPVA	GTGAAGCCGGGCGTTCTCGTCGTCGGCGAGCTTCCGGCCTGGGACCTGGAGGCGCTGACGGAGCGCTTCGACGTCCATCTCTACTACGCCGCCGAGGACAAGGACGGCATGGTCGCGCGCAACCGCGAGACCATCCGCGCCATCGCCACAAAGGGCGAGGTCGGCGCCAGCGCTGCGCTGATGGACGCGCTGCCGAAGCTCGAGATCATCGGCTGCTACGGCGTCGGCTACGACCTGATCGACGTGCCCGCCGCCAAGGCGCGCGGCATCCGCGTGACCAACACGCCGGATGTGCTGACCGAGGAAGTGGCGGACATGGCGATGGGCCTGCTGCTCGCCGCCGCGCGCCGCATTCCCGCCGGCGACGCGTGGGTGCGCGACGGGTCGTGGAAGAGCAAG…	-	GCF_005222815.1
344	✓	✓	A	G3576_RS01390_Pseudomonadota_Falsiroseomonas_algicola	G3576_RS01390	2-hydroxyacid dehydrogenase	Falsiroseomonas algicola	Pseudomonadota	MTDKPGLLLVGELPEWDVAALEADFTVHHYWRAADKPGMLAAVRDSIVAIVTKGEIGADAALMDALPNTKIIACYGVGVDAIDLDAARARGIPVTNTPDVLTEEVADFAILLMLGAARRVRDGDAWVRSGDWAKKGPMPLNTRVSGKRLGIVGLGRIGSAIAKRAEGFGMPISYSARAKKDVPYAWYPTPAAMAPHVDVFCIAAAGGAATRGLVDRAAIEALNPGVIFVNVSRGSVVDETALLDALREGRIGAAGLDVFWNEPNIDPEFLTFPNVLLQPHAASGSIETRKDMGRLMRENVAAAMAGRPLPTRIA	ATGACGGACAAGCCGGGGCTGCTGCTGGTTGGCGAACTGCCGGAATGGGACGTGGCGGCGCTGGAAGCGGATTTCACCGTCCACCACTATTGGCGCGCGGCCGACAAGCCGGGGATGCTCGCCGCCGTGCGGGACAGCATCGTGGCCATCGTCACCAAGGGCGAGATCGGTGCCGATGCGGCGCTGATGGACGCGTTGCCGAACACGAAGATCATCGCCTGCTACGGGGTCGGCGTGGATGCCATCGACCTGGATGCGGCGCGGGCGCGCGGCATTCCCGTGACCAACACGCCCGACGTGCTGACGGAGGAGGTGGCGGATTTCGCCATCCTGCTGATGCTCGGCGCCGCGCGGCGCGTGCGGGACGGCGACGCATGGGTGCGTAGCGGCGACTGGGCG…	G3576_01385	GCF_011040385.1
345	✓	✓	A	BM041_RS17950_Alpha_Roseomonas_stagni_DSM_19981	BM041_RS17950	2-hydroxyacid dehydrogenase	Roseomonas stagni DSM 19981	Alphaproteobacteria	MSDKPGLLLVGELPEWDVAALEADFHVFHYWRAADKAAMLAEARDSTVAIVTKGEIGADGALMDALPKTKIIACYGVGVDAIDLDAARARGIPVTNTPDVLTEEVADFAILLMLGAARRVRDGDAWVRSGAWAARGPMALTTRVSGKRLGIVGLGRIGSAIARRAEGFGMPIAYSARTRKDGVAYDWYPTPAAMAPHVDVLCVAAAGGAATRGLVDRTAIEALPPGVIFVNVSRGTVVDEAALLDALRQGRIGAAGLDVFLNEPNIDPEFLTFPNVLLQPHAASGSIETRKDMGRLMRENVAAAMAGRTLPTRIA	ATGTCGGACAAGCCTGGGCTGCTGCTGGTTGGCGAGTTGCCGGAATGGGACGTGGCGGCGCTGGAGGCCGATTTTCACGTCTTCCATTACTGGCGGGCGGCGGACAAGGCGGCGATGCTGGCCGAGGCCCGTGACAGCACCGTCGCCATCGTCACCAAGGGCGAGATCGGCGCGGATGGCGCGCTGATGGATGCGCTCCCCAAGACGAAGATCATCGCCTGCTACGGCGTCGGCGTGGATGCCATCGACCTCGATGCAGCCCGGGCGCGCGGCATTCCCGTGACCAACACGCCCGATGTGCTGACCGAGGAGGTGGCGGATTTCGCCATCCTGCTGATGCTCGGCGCGGCGCGGCGGGTGCGGGATGGCGATGCCTGGGTGCGCAGCGGGGCCTGGGCC…	SAMN02745775_10770	GCF_900114315.1
346	✓	✓	A	HEQ75_RS18815_Pseudomonadota_Falsiroseomonas_selenitidurans	HEQ75_RS18815	2-hydroxyacid dehydrogenase	Falsiroseomonas selenitidurans	Pseudomonadota	MSDKPGLLVVGELPEWDLAALAARFTLHLYWRAPDRAAMLEAGRDSIVAISTKGEIGADAALMDALPNTRIIACYGVGVDAIDLEAARARGIRVTNTPDVLTEEVADMAIMLMLAAARNLRLGEAWVRDGSWAAKGPMPLTTRVWGKRMGIVGLGRIGKAIARRAEAFGMSIAYSGRRPQPGLAYAHYPTPAALAPHVDVFCVSAAGGAATRGLVDAAAIAALNPGVVFVNVSRGTVVDETALLAALRSGQIGAAGLDVFLNEPDIDPEFLALPHVVLQPHAASGTVDTRKDMGRLMLANLEAQLDGRPLPTAIV	ATGTCGGACAAGCCGGGGCTGCTGGTGGTGGGCGAACTGCCCGAGTGGGATCTTGCCGCCCTGGCGGCGCGCTTCACGCTGCATCTCTACTGGCGGGCGCCGGACCGCGCGGCGATGCTCGAAGCGGGCCGGGACAGCATCGTCGCCATCTCCACCAAGGGCGAGATTGGCGCCGACGCCGCGCTGATGGATGCGCTGCCCAACACCCGGATCATTGCCTGCTACGGGGTCGGGGTGGATGCCATCGACCTGGAGGCGGCGCGCGCCCGCGGCATCCGCGTGACCAACACGCCGGACGTTCTGACGGAGGAGGTGGCCGACATGGCCATCATGCTGATGCTGGCGGCGGCGCGGAACCTGCGCCTGGGCGAGGCCTGGGTGCGCGACGGCTCCTGGGCG…	HEQ75_18810	GCF_012103215.1
347	✓	✓	A	HCJ86_RS25080_Pseudomonadota_Falsiroseomonas_frigidaquae	HCJ86_RS25080	2-hydroxyacid dehydrogenase	Falsiroseomonas frigidaquae	Pseudomonadota	MSDKPGLLVVGELPDWDLEALAKRFTLHLYWQAADKAAMLEAGRDSIVAISTKGEIGADAALMDALPRTRIIACYGVGVDAIDLEAARARGIRVTNTPDVLTEEVADMAMMLMMAAARNLRLGEAWIRDGSWQAKGAMPLTTRVWGKRLGIVGLGRIGKAIGKRAAAFGMDIAYSGRSPQPGLPYTHYPTPAALAPHVDVFCVSAAGGAATRGLVDRAAIEALNPGAIFVNVSRGTVVDEAALLEALRDGRIGAAGLDVFLNEPAIDPEFLTFPNVVLQPHAASGTVETRKDMGRLMRENLEAQIDGRPLLTAIV	ATGTCGGACAAGCCGGGGCTGCTGGTGGTGGGCGAATTGCCCGATTGGGATCTTGAGGCCCTCGCGAAGCGCTTCACCCTGCACCTGTACTGGCAGGCGGCCGACAAGGCGGCGATGCTGGAAGCCGGGCGGGACAGCATCGTGGCGATCTCCACCAAGGGCGAGATCGGCGCCGATGCCGCGCTGATGGATGCGCTGCCGCGCACGCGGATCATCGCCTGCTACGGCGTCGGCGTGGATGCCATCGACCTGGAAGCCGCCCGCGCGCGCGGGATCCGCGTGACCAACACGCCGGATGTGCTGACCGAGGAAGTGGCCGACATGGCCATGATGCTGATGATGGCCGCGGCGCGGAACCTGCGGCTGGGCGAGGCCTGGATCCGCGACGGATCCTGGCAG…	-	GCF_013184735.1
348	✓	✓	A	HB662_RS25075_Pseudomonadota_Falsiroseomonas_frigidaquae	HB662_RS25075	2-hydroxyacid dehydrogenase	Falsiroseomonas frigidaquae	Pseudomonadota	MSDKPGLLVVGELPDWDLEALAKRFTLHLYWQAADKAAMLEAGRDSIVAISTKGEIGADAALMDALPRTRIIACYGVGVDAIDLEAARARGIRVTNTPDVLTEEVADMAMMLMMAAARNLRLGEAWIRDGSWQAKGAMPLTTRVWGKRLGIVGLGRIGKAIGKRAAAFGMDIAYSGRSPQPGLPYTHYPTPAALAPHVDVFCVSAAGGAATRGLVDRAAIEALNPGAIFVNVSRGTVVDEAALLEALRDGRIGAAGLDVFLNEPAIDPEFLTFPNVVLQPHAASGTVETRKDMGRLMRENLEAQIDGRPLLTAIV	ATGTCGGACAAGCCGGGGCTGCTGGTGGTGGGCGAATTGCCCGATTGGGATCTTGAGGCCCTCGCGAAGCGCTTCACCCTGCACCTGTACTGGCAGGCGGCCGACAAGGCGGCGATGCTGGAAGCCGGGCGGGACAGCATCGTGGCGATCTCCACCAAGGGCGAGATCGGCGCCGATGCCGCGCTGATGGATGCGCTGCCGCGCACGCGGATCATCGCCTGCTACGGCGTCGGCGTGGATGCCATCGACCTGGAAGCCGCCCGCGCGCGCGGGATCCGCGTGACCAACACGCCGGATGTGCTGACCGAGGAAGTGGCCGACATGGCCATGATGCTGATGATGGCCGCGGCGCGGAACCTGCGGCTGGGCGAGGCCTGGATCCGCGACGGATCCTGGCAG…	HB662_25075	GCF_012163145.1
349	✓	✓	B	DES42_RS09415_Pseudomonadota_Zavarzinia_compransoris	DES42_RS09415	D-glycerate dehydrogenase	Zavarzinia compransoris	Pseudomonadota	MPVKKPLVIVTRKLPEAIETRMMELFNTRLSTDDHPMSQAELIEAVKAADVLVPTVTDRIDGRILAHANPNLRLIANFGTGVDHIDLAAARQRGITVTNTPGVLTEDTADMTIALILATSRRLAEGERVIRTSEWGGWSPTWMLGRRIWGKRLGIIGMGRIGTAVARRARAFGMSIHYHNRNRVAEELETELEATYWESLDQMLARMDIISVNCPHTPATYHLLSARRLKLLQKQSILVNTARGEVIDENALTRMLVAGEIAGAGLDVFEHEPAVNPKLVALDNVVLLPHMGSATIEGRLDMGEKVIINIKTFADGHRPPDRVIEGLL	ATGCCAGTCAAGAAGCCGCTCGTGATCGTCACGCGTAAGCTGCCTGAAGCGATCGAGACGCGGATGATGGAACTGTTCAACACCCGGCTCAGCACGGACGACCATCCGATGAGCCAGGCCGAACTGATCGAGGCGGTGAAGGCCGCCGATGTCCTGGTCCCGACCGTGACCGACCGGATCGACGGTCGCATTCTCGCCCATGCCAATCCCAATCTCCGCCTGATCGCCAATTTCGGCACCGGCGTCGACCATATCGACCTCGCCGCCGCCCGCCAGCGCGGCATCACCGTGACCAATACCCCGGGCGTCCTGACCGAAGACACGGCGGACATGACCATCGCCCTGATCCTCGCCACCTCGCGCCGCCTGGCCGAGGGCGAGCGGGTGATCCGCACCAGC…	DES42_103498	GCF_004362995.1
350	✓	✓	B	DKG75_RS08130_Pseudomonadota_Zavarzinia_compransoris	DKG75_RS08130	D-glycerate dehydrogenase	Zavarzinia compransoris	Pseudomonadota	MPVKKPLVIVTRKLPEAIETRMMELFNTRLSTDDHPMSQAELIEAVKAADVLVPTVTDRIDGRILAHANPNLRLIANFGTGVDHIDLAAARQRGITVTNTPGVLTEDTADMTIALILATSRRLAEGERVIRTSEWGGWSPTWMLGRRIWGKRLGIIGMGRIGTAVARRARAFGMSIHYHNRNRVAEELETELEATYWESLDQMLARMDIISVNCPHTPATYHLLSARRLKLLQKQSILVNTARGEVIDENALTRMLVAGEIAGAGLDVFEHEPAVNPKLVALDNVVLLPHMGSATIEGRLDMGEKVIINIKTFADGHRPPDRVIEGLL	ATGCCAGTCAAGAAGCCGCTCGTGATCGTCACGCGTAAGCTGCCTGAAGCGATCGAGACGCGGATGATGGAACTGTTCAACACCCGGCTCAGCACGGACGACCATCCGATGAGCCAGGCCGAACTGATCGAGGCGGTGAAGGCCGCCGATGTCCTGGTCCCGACCGTGACCGACCGGATCGACGGTCGCATTCTCGCCCATGCCAATCCCAATCTCCGCCTGATCGCCAATTTCGGCACCGGCGTCGACCATATCGACCTCGCCGCCGCCCGCCAGCGCGGCATCACCGTGACCAATACCCCGGGCGTCCTGACCGAAGACACGGCGGACATGACCATCGCCCTGATCCTCGCCACCTCGCGCCGCCTGGCCGAGGGCGAGCGGGTGATCCGCACCAGC…	DKG75_08130	GCF_003173055.1
351	✓	✓	B	DKG74_RS16060_Pseudomonadota_Zavarzinia_aquatilis	DKG74_RS16060	D-glycerate dehydrogenase	Zavarzinia aquatilis	Pseudomonadota	MPVKKPLVIVTRKLPEAIETRMMELFNTKLNPDDHPLSQAELIEAVKTADVLVPTVTDRIDGRILAHANPNLRLIANFGTGVDHIDLAAARQRGITVTNTPGVLTEDTADMTIALILATSRRLAEGERVIRTSEWGGWSPTWMLGRRIWGKRLGIIGMGRIGTAVARRARAFGMSIHYHNRNRVSEDIEHELEATYWESLDQMMARMDILSVNCPHTPATYHLLSARRLKLLQKHSILVNTARGEVIDENALTRMLVGGEIAGAGLDVFEHEPAVNPKLVALDNVVLLPHMGSATIEGRLDMGEKVIINIKTFADGHRPPDRVLEGLL	ATGCCAGTCAAGAAGCCGCTCGTGATCGTCACGCGAAAACTGCCCGAAGCGATCGAGACGCGGATGATGGAGCTGTTCAATACCAAGCTCAATCCCGACGATCACCCCCTGAGCCAGGCCGAGCTGATCGAGGCGGTGAAAACCGCCGACGTGCTCGTTCCGACGGTGACCGACCGGATCGACGGCCGCATCCTCGCCCATGCCAATCCCAATCTGCGGCTGATCGCCAATTTCGGCACCGGCGTCGACCATATCGACCTCGCCGCCGCCCGCCAGCGCGGCATCACCGTGACCAACACCCCGGGCGTCCTGACCGAGGACACGGCGGACATGACGATCGCCCTCATCCTCGCCACCTCGCGCCGCCTGGCCGAGGGCGAGCGGGTGATCCGCACCAGC…	DKG74_16070	GCF_003173035.1
352	✓	✓	B	D3874_RS17145_Pseudomonadota_Oleomonas_cavernae	D3874_RS17145	D-glycerate dehydrogenase	Oleomonas cavernae	Pseudomonadota	MSTKKPLVIVTRKLPEAIETRMMELFNTKLNPDDHPMSQAELIEAVKTAEILVPTVTDRIDGRILAHANPNLRLIANFGTGVDHIDLAAARQRGITVTNTPGVLTEDTADMTIALILSTSRRLAEGERVVRSGEWSGWSPTWMLGRRIWGKRLGIVGMGRIGTAVARRARAFGMSIHYHNRNRVADEVEQELEATYWESLDQMMARMDIISVNCPHTPATYHLLSARRLKLLQKHAILVNTARGEVVDENALTRMLVAGELAGAGLDVFEHEPAVNPKLVALDNVVLLPHMGSATIEGRLDMGEKVIINIKTFVDGHRPPDRVLEGLL	ATGTCGACCAAAAAGCCGCTCGTGATCGTGACGAGAAAACTGCCCGAAGCGATCGAGACGCGGATGATGGAGTTGTTCAATACCAAGCTCAATCCCGACGATCATCCGATGTCCCAGGCCGAATTGATCGAGGCGGTGAAGACGGCCGAGATCCTGGTGCCGACCGTGACCGACCGTATCGACGGCCGCATCCTCGCCCATGCCAACCCCAATCTGCGCCTGATCGCCAATTTCGGCACCGGCGTCGACCACATCGACCTGGCTGCCGCCCGCCAGCGCGGCATCACCGTCACCAACACCCCCGGCGTGCTGACCGAAGACACCGCCGACATGACCATCGCCCTGATTCTGTCCACCTCGCGCCGCCTGGCCGAGGGCGAGCGGGTGGTCCGCTCGGGC…	D3874_17155	GCF_003590945.1
353	✓	✓	B	DS843_RS05945_Pseudomonadota_Roseomonas_genomospecies_6	DS843_RS05945	D-glycerate dehydrogenase	Roseomonas genomospecies 6	Pseudomonadota	MTEKKKPLVVVTRKLPDVIETRMMELFDARLNSDDEPLTHAQLIEVAQVADVMVPTVTDRIDRDVIEKAGPQLRLIASFGTGVDHIDLKAARERGISVTNTPGVLTEDTADMTMALLLAVGRRLAEGERLVRSGQWKGWGPTTMLGHRIQGKRLGILGMGRIGQALARRARAFGMSIHYHNRRRVYPDVEQELEATYWESLDQMLARMDVVSINCPHTPATYHLLSERRLKLLRPHCFIVNTSRGEVIDETALTRMLSKGEIAGAGLDVFEHEPAVNPKLLRLDNVVLLPHMGSATIEGRIDMGEKVIINIKTFVDGHAPPDRVLETLL	ATGACCGAAAAGAAGAAGCCGCTCGTCGTCGTCACCCGGAAATTGCCCGACGTCATCGAGACGCGGATGATGGAGCTGTTCGACGCACGGCTGAATTCCGACGACGAACCCCTGACCCACGCGCAGCTCATCGAGGTGGCGCAGGTGGCCGACGTGATGGTCCCCACCGTCACCGACCGGATCGACCGGGACGTGATCGAGAAGGCCGGACCGCAGCTCCGCCTGATCGCCTCCTTCGGCACGGGCGTGGACCACATCGACCTGAAGGCGGCGCGCGAGCGCGGGATCAGCGTCACCAACACGCCGGGCGTTCTGACGGAAGACACGGCGGACATGACCATGGCCCTGCTGCTGGCGGTCGGCCGCCGGCTGGCGGAGGGCGAGCGGCTGGTGCGCTCC…	DS843_05905	GCF_008365375.1
354	✓	✓	B	IEY35_RS02845_Alpha_Siccirubricoccus_deserti	IEY35_RS02845	D-glycerate dehydrogenase	Siccirubricoccus deserti	Alphaproteobacteria	MAKPVLLVTRKLPEAIEARAARDYDARLNPQDEPWSSDGAEIARRATAAGAAGILGAAGDRLDAACINALPASVKVIATFSVGFDHIDIAAAKARGIAVVNTPEVLSFATAECAFTLMLMAARRAGEGERMVRAGQWKGWAPTQLMGVTLEGKKLGILGFGRIGRELAAMARGFRMEIHYRDIQKLPPEVEQGAIYHDSEDSFLGTIDIISMHVPGGDANRHWLNAARLAKMKPGSIVVNSGRGVSVHDDSLIAALKSGHIRAAGLDVYDGEPKVNPGYLTLENVALLPHLGSATIEVRDAMGNRALENLDAVLLHHTAPPHRVA	ATGGCCAAACCCGTCCTGCTCGTCACCCGCAAGCTGCCCGAGGCCATCGAGGCGCGCGCCGCGCGCGACTACGACGCCAGGCTCAATCCGCAGGACGAGCCCTGGTCGAGCGACGGCGCCGAGATCGCCCGCCGGGCGACCGCGGCCGGTGCCGCCGGCATCCTCGGCGCGGCGGGGGACAGGCTGGACGCCGCCTGCATCAACGCCCTGCCCGCGTCGGTGAAGGTCATCGCCACCTTCAGCGTCGGCTTCGACCACATCGACATCGCCGCTGCCAAGGCGCGCGGCATCGCGGTGGTGAACACGCCGGAAGTGCTGAGCTTCGCCACCGCCGAATGCGCCTTCACCCTGATGCTGATGGCCGCCCGCCGGGCCGGCGAGGGCGAGCGCATGGTGCGT…	GCM10011504_05850	GCF_014644195.1
355	✓	✓	B	H7965_RS01100_Pseudomonadota_Siccirubricoccus_deserti	H7965_RS01100	D-glycerate dehydrogenase	Siccirubricoccus deserti	Pseudomonadota	MAKPVLLVTRKLPEAIEARAARDYDARLNPQDEPWSSDGAEIARRATAAGAAGILGAAGDRLDAACINALPASVKVIATFSVGFDHIDIAAAKARGIAVVNTPEVLSFATAECAFTLMLMAARRAGEGERMVRAGQWKGWAPTQLMGVTLEGKKLGILGFGRIGRELAAMARGFRMEIHYRDIQKLPPEVEQGAIYHDSEDSFLGTIDIISMHVPGGDANRHWLNAARLAKMKPGSIVVNSGRGVSVHDDSLIAALKSGHIRAAGLDVYDGEPKVNPGYLTLENVALLPHLGSATIEVRDAMGNRALENLDAVLLHHTAPPHRVA	ATGGCCAAACCCGTCCTGCTCGTCACCCGCAAGCTGCCCGAGGCCATCGAGGCGCGCGCCGCGCGCGACTACGACGCCAGGCTCAATCCGCAGGACGAGCCCTGGTCGAGCGACGGCGCCGAGATCGCCCGCCGGGCGACCGCGGCCGGTGCCGCCGGCATCCTCGGCGCGGCGGGGGACAGGCTGGACGCCGCCTGCATCAACGCCCTGCCCGCGTCGGTGAAGGTCATCGCCACCTTCAGCGTCGGCTTCGACCACATCGACATCGCCGCTGCCAAGGCGCGCGGCATCGCGGTGGTGAACACGCCGGAAGTGCTGAGCTTCGCCACCGCCGAATGCGCCTTCACCCTGATGCTGATGGCCGCCCGCCGGGCCGGCGAGGGCGAGCGCATGGTGCGT…	H7965_01100	GCF_014283215.1
356	✓	✓	B	E2C06_RS05405_Pseudomonadota_Dankookia_rubra	E2C06_RS05405	D-glycerate dehydrogenase	Dankookia rubra	Pseudomonadota	MAKPILLVTRKLPDAIEARASRDYDARLNPNDDPWSTDGAEIARRANEIGAAGILGAAGDKFDAACIKALPDSVKVIATFSVGFDHIDIAAAKARNIVVVNTPEVLSFATAECAFTLMLMAARRAGEGERMVRAGQWKGWAPTQLMGVTLEGKKLGILGFGRIGRELAAMARGFRMEIHYRDIQKLPPEVEQGAIYHDNEDSFLGAIDIISMHVPGGDANRHWLNTARLNKMKPGSIVVNSGRGVSVHDESLIAALRSGHIRAAGLDVYDGEPKVNPGYLTLENVALLPHLGSATIEVRDAMGNRALENLDAVLIKHTAPPHRVA	ATGGCCAAGCCGATCCTGCTCGTCACCCGCAAGCTGCCCGATGCCATCGAGGCGCGCGCCAGCCGCGACTACGACGCCCGCCTGAACCCGAACGACGATCCCTGGTCGACCGATGGCGCCGAGATCGCCCGCCGCGCGAATGAGATCGGCGCCGCCGGCATCCTCGGCGCCGCCGGGGACAAGTTCGACGCCGCCTGCATCAAGGCCCTGCCGGACAGCGTGAAGGTCATCGCCACCTTCTCGGTCGGCTTCGACCATATCGACATCGCTGCGGCCAAGGCGCGGAACATCGTCGTGGTGAACACGCCGGAGGTGCTCTCCTTCGCCACCGCGGAATGCGCCTTCACCCTGATGCTGATGGCCGCCCGCCGCGCCGGCGAGGGCGAGCGCATGGTCCGC…	E2C06_05405	GCF_004355005.1
357	✓	✓	B	EP26_RS08230_Alpha_Belnapia_moabensis_DSM_16746	EP26_RS08230	D-glycerate dehydrogenase	Belnapia moabensis DSM 16746	Alphaproteobacteria	MPKPVLLVTRKLPEAIEARASRDYDARLNPQDEMWATDGAEIARRAREVGAAGILGAAGDALGAACIEALPESVKVIATFSVGFDHIDIAAAKARGIVVVNTPEVLSFATAETAFTLMLMAARRAGEGERMVRAGRWKGWAPTQLLGVTLEGKKLGILGFGRIGRELAAMARGFRMEIHYRDIQKLPPEVEQGAIYHDNEDSFLGAIDIISMHVPGGDANRHWLNAERIAKMKKGSLVVNSGRGVSVHDESLIAALKSGHIRAAGLDVYDGEPKVNPGYLTLENVALLPHLGSATIEVRDAMGNRALENLDAVLLKGTAPPHRVA	ATGCCGAAGCCCGTCCTGCTGGTGACCCGCAAGCTGCCCGAGGCGATCGAGGCCCGCGCCTCCCGCGACTACGACGCCCGGCTCAACCCGCAGGACGAGATGTGGGCGACCGACGGCGCCGAGATCGCCCGCCGGGCGCGGGAGGTCGGCGCCGCCGGCATCCTCGGCGCCGCCGGCGACGCGCTGGGCGCCGCCTGCATCGAGGCACTGCCCGAGAGCGTGAAGGTCATCGCCACTTTCTCTGTCGGCTTCGACCATATCGACATCGCCGCCGCCAAGGCGCGCGGTATCGTGGTGGTGAACACTCCCGAGGTGCTTTCCTTCGCCACAGCCGAGACCGCCTTCACCCTGATGCTGATGGCAGCCCGCCGCGCCGGCGAGGGCGAGCGCATGGTCCGC…	-	GCF_000745835.1
358	✓	✓	B	BLR02_RS08715_Pseudomonadota_Belnapia_rosea	BLR02_RS08715	D-glycerate dehydrogenase	Belnapia rosea	Pseudomonadota	MPKPVLLVTRKLPDAIEARASRDYDARLNPQDEMWATDGAEIARRAQEVGAAGILGAAGDALNTACIEALPESVKVIATFSVGFDHIDIAAAKARGIVVVNTPEVLSFATAETAFTLMLMAARRAGEGERMVRAGQWKGWAPTQLLGVTLEGKKLGILGFGRIGRELAAMARGFRMEIHYRDIQKLPPEVEQGAIYHDNEDSFLGAIDIISMHVPGGDANRHWLNAERIAKMKKGSLVVNSGRGVSVHDESLIAALKSGHIRAAGLDVYDGEPKVNPGYLTLENVALLPHLGSATIEVRDAMGNRALENLDAVLLTGTAPPHRVA	ATGCCGAAGCCCGTCCTGCTGGTGACTCGCAAACTGCCGGATGCCATCGAGGCCCGCGCCTCCCGCGACTACGACGCCCGGCTGAATCCGCAGGACGAGATGTGGGCGACCGATGGCGCCGAGATCGCCCGCCGGGCGCAGGAGGTCGGCGCCGCCGGCATCCTCGGCGCCGCCGGCGACGCGCTGAACACCGCCTGCATCGAGGCCCTGCCGGAGAGCGTGAAGGTCATCGCCACCTTCAGCGTCGGCTTCGACCATATCGACATCGCCGCCGCCAAGGCCCGCGGCATCGTCGTGGTGAACACCCCCGAGGTGCTGAGCTTCGCCACCGCCGAGACCGCCTTCACCCTGATGCTGATGGCTGCCCGCCGCGCCGGCGAGGGCGAGCGCATGGTCCGC…	SAMN04487779_1002537	GCF_900101615.1
359	✓	✓	B	BLR87_RS11125_Alpha_Belnapia_rosea	BLR87_RS11125	D-glycerate dehydrogenase	Belnapia rosea	Alphaproteobacteria	MPKPVLLVTRKLPDAIEARASRDYDARLNPQDEMWATDGAEIARRAQEVGAAGILGAAGDALNTACIEALPESVKVIATFSVGFDHIDIAAAKARGIVVVNTPEVLSFATAETAFTLMLMAARRAGEGERMVRAGQWKGWAPTQLLGVTLEGKKLGILGFGRIGRELAAMARGFRMEIHYRDIQKLPPEVEQGAIYHDNEDSFLGAINIISMHVPGGDANRHWLNAERIAKMKKGSLVVNSGRGVSVHDESLIAALKSGHIRAAGLDVYDGEPKVNPGYLTLANVALLPHLGSATIEVRDAMGNRALENLDAVLLTGTAPPHRVA	ATGCCGAAGCCCGTCCTGCTGGTGACCCGCAAACTGCCGGATGCCATCGAGGCCCGCGCCTCCCGCGACTACGACGCCCGGCTGAATCCGCAGGACGAGATGTGGGCGACCGATGGCGCCGAGATCGCCCGCCGGGCGCAGGAGGTCGGTGCCGCCGGCATCCTCGGCGCCGCCGGCGACGCGCTGAACACCGCCTGCATCGAGGCCCTGCCGGAGAGCGTGAAGGTCATCGCCACCTTCAGTGTCGGCTTCGACCATATCGACATCGCCGCCGCCAAGGCCCGCGGCATCGTCGTGGTGAACACCCCGGAGGTGCTGAGCTTCGCCACCGCCGAGACCGCCTTCACCCTGATGCTGATGGCCGCCCGTCGCGCCGGCGAGGGCGAGCGCATGGTCCGC…	SAMN02927895_02264	GCF_900104205.1
360	✓	✓	B	EXY23_RS20265_Pseudomonadota_Roseicella_aquatilis	EXY23_RS20265	D-glycerate dehydrogenase	Roseicella aquatilis	Pseudomonadota	MAKPILLVTRKLPEAIEARAARDYDARLNPRDEGWSTDGAEIARRAAEIRADGILGAAGDKFDAACIGALPDSVKVIATFSVGFDHIDIAAARARGIVVVNTPEVLSFATAECAFTLMLMAARRAGEGERLVRSGQWQGWAPTQLMGVTLEGKRLGILGFGRIGRELAAMARGFRMEIHYRDIQKLPPEIEQGATYHDSEDSFLGAIDILSMHVPGGEENRHWLHAGRIAKMKRGAIVVNSGRGVSVHDESLIAALKSGQIRAAGLDVYDGEPRVNPGYLALENVALLPHLGSATIETRDAMGHRALENLDAVLIKHTAPPHRVA	ATGGCCAAGCCCATCCTGCTCGTCACCCGCAAGCTGCCCGAGGCGATCGAGGCCCGCGCCGCGCGCGACTACGACGCCCGCCTGAACCCGCGGGACGAGGGCTGGTCCACCGACGGCGCCGAGATCGCCCGCCGTGCCGCCGAGATCCGGGCCGACGGCATCCTGGGCGCCGCCGGGGACAAATTCGATGCCGCCTGCATCGGGGCCCTGCCGGACAGCGTGAAGGTCATCGCCACCTTCTCCGTCGGCTTCGACCACATCGACATCGCCGCCGCCAGGGCGCGCGGCATCGTGGTGGTGAACACGCCGGAGGTGCTGAGCTTCGCCACCGCCGAATGCGCCTTCACCCTGATGCTGATGGCCGCCCGCCGCGCCGGGGAGGGGGAGCGCCTGGTCCGC…	EXY23_20270	GCF_004343615.1
361	✓	✓	B	E2C05_RS07940_Pseudomonadota_Paracraurococcus_ruber	E2C05_RS07940	D-glycerate dehydrogenase	Paracraurococcus ruber	Pseudomonadota	MAKPILLVTRKLPEAIEARAARDYDARLNPQDEPWSTDGAEIARRATAIKADGILGAAGDKLDATCINALPDSVKVIATFSVGFDHVDIAAAKARGIVVVNTPEVLSFATAECAFTLLLMAARRAVEGEALVRSGQWHGWAPTQLMGVTLEKKKLGILGFGRIGRELANMARGFRMEIHYRDMQRLPPDLEQGAIFHDNEDSFLSTIDVISMHVPGGEGTRKWLNAERLAKMKAGSIVINTGRGPSLDDEALIAALKSGHIRAAGLDVYDGEPKVNPGYLPLQNVALLPHLGSATIETRDAMGHRALENLDAVLLQGTAPPHRVA	ATGGCCAAGCCGATCCTGCTCGTCACCCGCAAGCTGCCCGAGGCGATCGAGGCACGCGCGGCGCGCGACTACGACGCCCGCCTCAACCCGCAGGACGAGCCCTGGTCCACCGACGGCGCCGAAATCGCCCGCCGCGCCACCGCGATCAAGGCGGACGGCATCCTGGGCGCCGCCGGCGACAAGCTGGACGCCACCTGCATCAATGCCCTGCCGGACAGCGTGAAGGTCATCGCCACCTTCTCCGTCGGCTTCGACCATGTCGACATCGCCGCCGCCAAGGCCCGCGGCATCGTGGTGGTGAACACGCCGGAGGTGCTGTCCTTCGCCACCGCCGAATGCGCCTTCACACTGCTGCTGATGGCCGCCCGCCGTGCGGTGGAGGGCGAGGCGCTCGTCCGC…	E2C05_07940	GCF_004353985.1
362	✓	✓	B	HJG45_RS22150_Pseudomonadota_Roseicella_sp._DB1501	HJG45_RS22150	D-glycerate dehydrogenase	Roseicella sp. DB1501	Pseudomonadota	MPKPILLVTRKLPEAIEARASRDYDARLNPQDEPWSTDGAEIARRATAAKADGILGAAGDQFNAACIKALPDSVKVIATFSVGFDHIDVEAAKARGIVVVNTPEVLSFATAECAFTLLLMAARRAVEGEALVRSGQWKGWAPTQLMGVTLEHKKLGILGFGRIGRELANMARGFRMEIHYRDMQRLPPDLEQGAIYHDNEDSFLSTIDMISMHVPGGAGTRHWLNAERLAKMKKGAIVINTGRGPSVDDAALIAALKSGHIRAAGLDVYDGEPKVDPGYLPLRNVALLPHLGSATIETRDAMGNRALENLDAVLLKGSAPPHRVA	ATGCCCAAGCCGATCCTGCTCGTCACCCGCAAGCTGCCGGAGGCCATCGAGGCGCGCGCGTCGCGCGACTACGACGCCCGCCTCAACCCGCAGGACGAGCCCTGGTCCACCGACGGCGCCGAGATCGCCCGGCGCGCGACCGCGGCGAAGGCCGACGGCATCCTCGGCGCCGCCGGCGACCAGTTCAACGCCGCCTGCATCAAGGCGCTGCCGGACAGCGTGAAGGTCATCGCCACCTTCAGCGTCGGCTTCGACCACATCGATGTCGAGGCGGCGAAGGCGCGCGGCATCGTCGTGGTGAACACGCCCGAGGTGCTCTCCTTCGCCACCGCCGAATGCGCCTTCACCCTGCTGCTGATGGCGGCCCGCCGCGCGGTGGAGGGCGAGGCGCTGGTGCGC…	HJG45_22185	GCF_013112485.1
363	✓	✓	B	DOO78_RS21090_Pseudomonadota_Roseicella_frigidaeris	DOO78_RS21090	D-glycerate dehydrogenase	Roseicella frigidaeris	Pseudomonadota	MPKPILLVTRKLPDAIEARASRDYDARLNPQDEPWSTDGAEIARRATAAKADGILGAAGDQFNAACIKALPDSVKVIATFSVGFDHIDIEAAKARGIVVVNTPEVLSFATAECAFTLLLMAARRAVEGEALVRSGQWQGWAPTQLMGVTLEHKKLGILGFGRIGRELANMARGFRMEIHYRDMQRLPPELEQGAIYHDNEDSFLSTIDMISMHVPGGAGTRHWLNAERLAKMKKGAIVINTGRGGSLDDAALIAALKSGHIRAAGLDVYDGEPKVNPGYLPLQNVVLLPHLGSATIETRDAMGNRALENLDAVLLKGAAPPHRVA	ATGCCCAAGCCGATCCTGCTCGTCACCCGCAAGCTGCCGGACGCCATCGAGGCGCGCGCCTCGCGCGACTACGACGCCCGCCTCAACCCGCAGGACGAGCCCTGGTCCACCGACGGCGCCGAGATCGCCCGGCGCGCGACCGCGGCGAAGGCCGACGGCATCCTCGGCGCCGCCGGCGACCAGTTCAACGCCGCCTGCATCAAGGCGCTGCCGGACAGCGTGAAGGTCATCGCCACCTTCAGCGTCGGCTTCGACCATATCGATATCGAGGCGGCCAAGGCGCGCGGCATCGTGGTGGTGAACACGCCCGAGGTGCTCTCCTTCGCCACCGCCGAATGCGCCTTCACCCTGCTGCTGATGGCCGCCCGCCGCGCGGTGGAGGGCGAGGCGCTGGTGCGC…	DOO78_21090	GCF_003258945.1
364	✓	✓	B	EJV46_RS06530_Pseudomonadota_Roseococcus_sp._SYP-B2431	EJV46_RS06530	D-glycerate dehydrogenase	Roseococcus sp. SYP-B2431	Pseudomonadota	MPKPVLLITRKLPEAIEAKAVQNFDARLNPNDDPWFRSGAEIAKRATEAKADGVLIAAGDPMHAEAIAALPASVKVITTFSVGYDHIDVKAAKARGITVTNTPDVLSFATAETAMTLMLMAARRAGEGERMVRAGKWEGWAPTQLMGVTLEKKKLGILGFGRIGRELAQMARGFSMEIHYRDINKVPPELEQGAIYHDNDDRFLSTIDVISMHVPGGDATRKWLNAERLAKMKKGSLVVNSGRGGSVDDEALIAALSSGHIRAAGLDVYDGEPVVNPGYMKLENVALLPHLGSATIEVRDAMGHRALDNLIAVLVEGKDAPHAVR	ATGCCCAAGCCCGTCCTGCTCATCACCCGCAAGCTCCCGGAAGCCATCGAGGCGAAGGCGGTTCAGAATTTCGACGCAAGGCTCAATCCGAATGACGATCCCTGGTTCCGCAGCGGCGCCGAGATCGCGAAGCGCGCCACCGAGGCCAAGGCCGACGGGGTCCTCATCGCCGCCGGCGACCCGATGCACGCCGAAGCCATCGCCGCCCTGCCCGCCTCGGTGAAGGTCATCACCACCTTCAGCGTGGGCTACGACCATATCGACGTGAAGGCCGCCAAGGCGCGCGGCATCACCGTCACCAACACGCCGGACGTGCTGAGCTTCGCGACCGCCGAGACGGCCATGACCCTCATGCTCATGGCCGCGCGCCGCGCCGGCGAGGGCGAGCGCATGGTCCGC…	EJV46_06525	GCF_004336745.1
365	✓	✓	B	H596_RS0115030_Alpha_Rubritepida_flocculans_DSM_14296	H596_RS0115030	D-glycerate dehydrogenase	Rubritepida flocculans DSM 14296	Alphaproteobacteria	MPKPVLLLTRKLPAAIEARAAAQFDARLNPDDAPWFRDGAEIARRAAEAGAQGILCAAGDPMGAATIAALPASVRMIATFSVGYDHVDVAAARARGITVTNTPEVLSFATAECAMTLMLMAARRAGEGERMVRARRWEGWAPTQLMGVTLEGKKLGILGMGRIGRELAAMARGFRMEIHYRDIARLPPELEQGARFHDSDASFLSTIDVLSMHVPGGEATRKWLNAERLAMMKPGSLVVNTGRGGSVDDAALVAALTSGHIRAAGLDVYDGEPRIFEGYFGLENVALLPHLGSATIETRDAMGHRALDNLAAVLIEGRPPLHPVG	ATGCCCAAGCCCGTTCTGCTGCTGACCCGCAAGCTCCCCGCCGCCATCGAGGCGCGCGCGGCGGCGCAGTTCGACGCGCGGCTCAACCCCGACGACGCGCCCTGGTTCCGCGACGGCGCGGAAATCGCGCGCCGCGCCGCCGAGGCCGGTGCGCAGGGCATCCTCTGCGCGGCGGGCGATCCGATGGGTGCTGCCACCATCGCGGCCCTGCCCGCCTCCGTGCGCATGATCGCCACCTTCAGCGTGGGCTACGACCATGTGGACGTGGCGGCGGCGCGGGCGCGGGGCATCACCGTCACCAACACGCCGGAGGTGCTGAGCTTCGCCACCGCCGAATGCGCGATGACGCTGATGCTCATGGCCGCGCGCCGCGCCGGCGAGGGCGAGCGGATGGTGCGC…	-	GCF_000425365.1
366	✓	✓	B	ICW72_RS01755_Pseudomonadota_Roseococcus_microcysteis	ICW72_RS01755	D-glycerate dehydrogenase	Roseococcus microcysteis	Pseudomonadota	MTKPVLLLTRKLPQAIEARAAAEFDARLNPQDEPWFRDGAEIARRATEANAAGILCAAGDPMNAETIAALPESVKAIATFSVGYDHINVPAAKARGITVTNTPEVLSFATAETALTLMLMAARRAGEGERMVRARKWEGWAPTQLMGVTLEGKKLGILGMGRIGRELASMARGLRMEIHYRDVQRLPADAEQGAIFHDSDAGFLSTIDVISMHVPGGDATRKWLNAERLAQMKPGSLVVNSGRGGSVDDAALVAALKSGHIRAAGLDVYDGEPVVFEGYFGLENVVLLPHLGSATIEVRDAMGHRALDNLAAVLAGKPALHPVG	ATGACCAAGCCCGTCCTGCTGCTGACCCGCAAGCTGCCCCAGGCCATCGAGGCCCGTGCGGCCGCCGAGTTCGATGCGCGGCTGAACCCGCAGGACGAACCCTGGTTCCGCGACGGCGCCGAGATCGCGCGCCGCGCCACCGAGGCCAATGCGGCCGGCATCCTCTGCGCGGCCGGTGACCCGATGAATGCCGAGACCATCGCGGCCCTGCCCGAGAGCGTGAAGGCCATCGCCACCTTCAGCGTGGGCTATGACCATATCAATGTCCCCGCCGCGAAGGCGCGCGGCATCACGGTGACGAACACGCCCGAGGTGCTGTCCTTCGCCACGGCGGAAACCGCGCTGACTCTCATGCTCATGGCCGCCCGCCGCGCCGGCGAGGGCGAGCGCATGGTCCGC…	-	GCF_014764365.1
367	✓	✓	B	GGQ83_RS11050_Pseudomonadota_Roseococcus_suduntuyensis	GGQ83_RS11050	D-glycerate dehydrogenase	Roseococcus suduntuyensis	Pseudomonadota	MPKPVLLLTRKLPAAIEARAAAEFDARLNPQDDPWFRDGAEIARRAAEAGAAGILCAAGDPMSAETIAALPASVKAIATFSVGYDHINVPAAKARGITVTNTPEVLSFATAETALTLMLMAARRAGEGERMVRARKWEGWAPTQLMGVTLEGKKLGILGMGRIGRELASMARGLKMEIHYRDVQRLPAEAEQGAIFHDNDAGFLSTIDVISMHVPGGDATRKWLNAERLAQMKPGSLVVNSGRGGSVDDVALVAALKSGHIRAAGLDVYDGEPVVFEGYFGLENVVLLPHLGSATIEVRDAMGHRALDNLTAVLAGKPALHPVG	ATGCCCAAGCCCGTCCTGCTGCTGACCCGCAAGCTGCCCGCGGCCATCGAGGCCCGCGCGGCCGCCGAGTTCGACGCGCGCCTGAACCCGCAGGACGATCCCTGGTTCCGCGACGGCGCCGAGATCGCCCGCCGCGCGGCCGAAGCGGGGGCGGCCGGCATCCTCTGCGCGGCGGGCGACCCGATGAGTGCCGAGACCATCGCGGCGCTCCCCGCCAGTGTGAAGGCCATCGCCACCTTCAGCGTGGGCTATGACCACATCAACGTGCCCGCCGCGAAGGCGCGCGGCATCACGGTGACGAACACGCCCGAGGTGCTCTCCTTCGCCACGGCCGAAACCGCCCTCACCCTCATGCTCATGGCCGCCCGCCGCGCCGGCGAGGGCGAGCGCATGGTCCGC…	GGQ83_002214	GCF_014196305.1
368	✓	✓	B	DFH01_RS11105_Pseudomonadota_Falsiroseomonas_bella	DFH01_RS11105	D-glycerate dehydrogenase	Falsiroseomonas bella	Pseudomonadota	MPKPVLLLTRKLPEPIEARAARDYAATLNSADDPWYRDGAEIARRAAALGAQGILCAAGDPMNAATIAALPDSVRIIATFSVGYDHIDLAAAKARGIVVTNTPDVLSFATAECAFTLMLMAARRAGEGERMVRAGKWEGWAPTQLMGVTLEGKALGIAGFGRIGRELAAMARGFRMKIHYRDLRRAPPELEQGATFHDNDETFLSAVDVLSMHMPGGEATRKWLNAARLARMKPGSLVINTGRGGSVDDAALVEALRSGHIRAAGLDVYDGEPRIFPGYLGLENVALLPHLGSATIETRLAMGERALGNLDAVLIHAKIANDALT	ATGCCGAAGCCCGTCCTGCTGCTGACCCGCAAGCTGCCGGAGCCGATCGAGGCACGCGCCGCGCGCGACTACGCCGCCACGCTGAACAGCGCCGACGACCCCTGGTACCGGGACGGGGCGGAGATCGCGCGCCGCGCCGCGGCGCTCGGCGCGCAGGGCATCCTCTGCGCGGCCGGCGACCCGATGAACGCGGCGACCATCGCCGCCCTGCCCGACAGCGTGCGGATCATCGCCACCTTCTCGGTCGGCTACGACCACATCGACCTCGCCGCGGCGAAGGCGCGTGGCATCGTCGTGACGAACACGCCCGACGTGCTCTCCTTCGCGACCGCCGAATGCGCCTTCACCCTGATGCTGATGGCCGCCCGCCGCGCCGGCGAGGGAGAGCGGATGGTCCGC…	DFH01_11110	GCF_003173615.1
369	✓	✓	B	E4T13_RS00560_Pseudomonadota_Roseomonas_sp._AR75	E4T13_RS00560	D-glycerate dehydrogenase	Roseomonas sp. AR75	Pseudomonadota	MSKPVLLLTRRLPDAIEARAARDYAATLNSTDEPWYRDGAEIARRAAATGAQGILCAAGDPMNAATIAALPDSVRIIATFSVGYDHIDLAAAKARGIVVTNTPEVLSFATAECAFTLMLMAARRAGEGERMVRAGKWEGWAPTQLMGVTLEGKALGIAGFGRIGRELAAMARGFRMRIHYRDLRRAPEDLEQGATFHDNDETFLRAIDILSMHMPGGDATRKWLNADRLAMMKAGSLVVNTGRGGSVDDAALAAALRSGHIRAAGLDVYDGEPRIHPAYLDLENVALLPHLGSATIETRIAMGERALGNLDAVLLHAKVALDRLT	ATGTCCAAGCCCGTGCTGCTGCTCACCCGCAGGCTGCCAGACGCGATCGAGGCCCGCGCCGCGCGCGACTACGCCGCCACGCTGAACAGCACGGACGAGCCCTGGTATCGCGATGGGGCGGAGATCGCGCGCCGCGCCGCGGCAACCGGGGCGCAGGGCATCCTCTGCGCCGCCGGCGACCCGATGAACGCCGCGACCATCGCCGCCCTGCCGGACAGCGTGCGGATCATCGCCACCTTCTCCGTCGGCTACGACCACATCGACCTCGCCGCGGCGAAGGCGCGCGGCATCGTCGTGACCAACACGCCGGAGGTGCTGTCCTTCGCCACCGCCGAATGCGCCTTCACCCTGATGCTGATGGCAGCCCGCCGCGCCGGCGAGGGCGAGCGCATGGTCCGC…	-	GCF_005222815.1
370	✓	✓	B	HEQ75_RS22170_Pseudomonadota_Falsiroseomonas_selenitidurans	HEQ75_RS22170	D-glycerate dehydrogenase	Falsiroseomonas selenitidurans	Pseudomonadota	MPKPVLLLTRRLPEAIEARCARDYDARLNSADTPWYRDGAEIARRATETGAAGVFCAAGDPMGAATITALPDSVKVIATFSVGTDHIDIAAARARGITVTNTPEVLSFATAECAFTLMLMAARRAGEGERMVRAGAWEGWAPTQLMGVTLEGKRLGIAGFGRIGRELAAMARGFRMEIHYRDLRRAPPELEQGATFHGDDREFLSAIDILSMHMPGGEATRRWLNAERLGWMKPGAIVINTGRGGSVDDAALVAALTAGHIRAAGLDVYDGEPKVFPGYLGLESVALLPHLGSATLETRDAMGRRALDNLDAVLLRGEAAPDAVG	ATGCCCAAGCCCGTCCTGCTGCTGACCCGCCGCCTGCCGGAGGCGATCGAGGCCCGCTGCGCGCGCGACTATGACGCCCGGCTGAACAGCGCCGACACCCCCTGGTACCGCGATGGCGCGGAGATCGCGCGGCGCGCGACGGAGACCGGCGCCGCCGGCGTGTTCTGCGCCGCCGGCGACCCGATGGGCGCGGCCACCATCACCGCCCTGCCGGACAGCGTGAAGGTCATCGCCACCTTCTCCGTCGGCACCGACCATATCGACATCGCCGCCGCCCGCGCGCGCGGCATCACCGTGACCAACACGCCGGAGGTGCTGTCCTTCGCCACCGCCGAATGCGCCTTCACCCTGATGCTGATGGCGGCCCGCCGCGCCGGCGAGGGCGAGCGGATGGTCCGC…	HEQ75_22165	GCF_012103215.1
371	✓	✓	B	HCJ86_RS14260_Pseudomonadota_Falsiroseomonas_frigidaquae	HCJ86_RS14260	D-glycerate dehydrogenase	Falsiroseomonas frigidaquae	Pseudomonadota	MPKPVLLLTRRLPEAIEVRAAHDYDARLNSGDEPWYQDGAEIARRAAEVGATGILCAAGDPMGAATIKALPDSVKIIATFSVGTDHIDIASAKARGITVANTPEVLSFATAECAFTLMLMAARRAGEGERMVRAGKWEGWAPTQLMGVTLEGKRLGIAGFGRIGRELAAMARGFRMEIHYRDLRRVPAELEQGATFHDDDRGFLSSIDILSMHMPGGDATRKWLNAERLSWMRKGALVINTGRGGSVDDAALVEALISGHIRAAGLDVYDGEPKVFPGYLGLENVALLPHLGSATIETRDAMGQRALGNVDAVLLRGMAAPDGVG	ATGCCGAAGCCCGTCCTGCTGCTGACCCGCCGCCTGCCGGAGGCCATCGAGGTGCGCGCCGCGCATGACTACGACGCCCGCCTGAACAGCGGCGACGAGCCCTGGTACCAGGACGGCGCCGAGATCGCCCGCCGCGCGGCGGAAGTGGGCGCCACCGGCATCCTCTGCGCGGCCGGGGACCCGATGGGGGCCGCCACCATCAAGGCGCTGCCGGACAGCGTGAAGATCATCGCCACCTTCTCCGTCGGCACCGACCACATCGATATCGCCAGCGCGAAGGCGCGCGGCATCACGGTGGCGAACACGCCGGAGGTGCTGTCCTTCGCCACCGCCGAATGCGCCTTCACCCTGATGCTGATGGCCGCCCGTCGCGCCGGTGAGGGTGAACGCATGGTCCGC…	-	GCF_013184735.1
372	✓	✓	B	HB662_RS14255_Pseudomonadota_Falsiroseomonas_frigidaquae	HB662_RS14255	D-glycerate dehydrogenase	Falsiroseomonas frigidaquae	Pseudomonadota	MPKPVLLLTRRLPEAIEVRAAHDYDARLNSGDEPWYQDGAEIARRAAEVGATGILCAAGDPMGAATIKALPDSVKIIATFSVGTDHIDIASAKARGITVANTPEVLSFATAECAFTLMLMAARRAGEGERMVRAGKWEGWAPTQLMGVTLEGKRLGIAGFGRIGRELAAMARGFRMEIHYRDLRRVPAELEQGATFHDDDRGFLSSIDILSMHMPGGDATRKWLNAERLSWMRKGALVINTGRGGSVDDAALVEALISGHIRAAGLDVYDGEPKVFPGYLGLENVALLPHLGSATIETRDAMGQRALGNVDAVLLRGMAAPDGVG	ATGCCGAAGCCCGTCCTGCTGCTGACCCGCCGCCTGCCGGAGGCCATCGAGGTGCGCGCCGCGCATGACTACGACGCCCGCCTGAACAGCGGCGACGAGCCCTGGTACCAGGACGGCGCCGAGATCGCCCGCCGCGCGGCGGAAGTGGGCGCCACCGGCATCCTCTGCGCGGCCGGGGACCCGATGGGGGCCGCCACCATCAAGGCGCTGCCGGACAGCGTGAAGATCATCGCCACCTTCTCCGTCGGCACCGACCACATCGATATCGCCAGCGCGAAGGCGCGCGGCATCACGGTGGCGAACACGCCGGAGGTGCTGTCCTTCGCCACCGCCGAATGCGCCTTCACCCTGATGCTGATGGCCGCCCGTCGCGCCGGTGAGGGTGAACGCATGGTCCGC…	HB662_14260	GCF_012163145.1
373	✓	✓	B	ET526_RS04060_Pseudomonadota_Crenalkalicoccus_roseus	ET526_RS04060	D-glycerate dehydrogenase	Crenalkalicoccus roseus	Pseudomonadota	MAKPVLLVTRKLPDAIEARAAEEFDARLNPGDEPWHLDGAEIARRAAEARAEGILAAAGDALGAACIRALPDSVRIIATFSVGYDHIDLAAARERGIVVTNTPEVLSFATAECAFTLMLMAARRAGEGERLVRSGQWKGWAPTQLLGVTLERKRLGILGFGRIGRELAGMARALSMEIHYRDVRRLPDLEDGAIWHDSDAGFLGAIDVLSMHVPGGEGTRKWLNAERLRMMRKGAIVVNTGRGSSVDDEALIAALRSGHIRAAGLDVYDGEPRVNPGYLGLENVVLLPHLGSATEETRQAMGERCLENLGAVLLRGEAPPRAVR	ATGGCCAAGCCCGTCCTGCTCGTCACCCGCAAGCTGCCCGACGCGATCGAGGCGCGCGCTGCGGAGGAGTTCGACGCCCGGCTGAACCCGGGGGACGAGCCCTGGCACCTGGACGGCGCGGAGATCGCGCGCCGGGCGGCCGAGGCGCGGGCGGAGGGCATCCTCGCCGCCGCCGGCGACGCGCTTGGCGCCGCCTGCATCCGGGCGCTGCCGGACAGCGTGCGGATCATCGCCACCTTCAGCGTCGGCTACGACCACATCGACCTCGCCGCGGCGAGGGAGCGCGGCATCGTCGTCACCAACACGCCGGAGGTGCTCTCCTTCGCCACCGCCGAATGCGCCTTCACCCTGATGCTGATGGCGGCGCGGCGGGCGGGGGAGGGGGAGCGGCTGGTGCGC…	-	GCF_004761865.1
374	✓	✓	B	IEY36_RS06840_Pseudomonadota_Neoroseomonas_lacus	IEY36_RS06840	D-glycerate dehydrogenase	Neoroseomonas lacus	Pseudomonadota	MAKPTVLVTRHLPDGVEARLAGMFDARLNNADEPWSGNGAEILRRVAESGATGLLCAAGDALNAQTIGALPEHLRIIATFSVGTDHIDLEAARSRGIVVTNTPDVLSFATAEIAFTLMLMAARRAGEGERLVRAGGWTGWAPTQLMGMTLEGKTLGVLGFGRIGRELAQMARGMRMAVHYRNRSRVAPELEQGAVYHDNDEGFLAAIDVLSMHIPGGAATAKWLNAERLALMKAGAMVVNTGRGTTVDDAALVAALRSGHIAAAGLDVYDGEPRVYSGYLPLENVALLPHLGSATVETRQAMGERCIENLAALLIEGRTPPHCVG	ATGGCCAAGCCCACTGTCCTCGTTACGCGTCACCTGCCCGACGGCGTCGAAGCACGGCTGGCCGGGATGTTCGATGCGCGGCTGAACAACGCGGACGAGCCATGGAGCGGGAATGGCGCCGAGATCCTGCGCCGCGTGGCCGAGAGCGGCGCGACCGGGCTGCTGTGTGCGGCCGGCGACGCACTGAATGCCCAGACCATCGGCGCGCTGCCCGAGCATCTGCGCATCATCGCGACGTTTTCGGTCGGCACCGACCATATCGACCTCGAGGCGGCGCGGTCGCGCGGCATCGTCGTGACCAACACCCCCGACGTGCTGTCCTTCGCCACGGCCGAGATCGCCTTCACACTGATGCTGATGGCCGCGCGCCGCGCCGGGGAAGGCGAGCGGCTGGTGCGC…	GCM10011320_13750	GCF_014644535.1
375	✓	✓	B	GWK16_RS20245_Pseudomonadota_Neoroseomonas_marina	GWK16_RS20245	D-glycerate dehydrogenase	Neoroseomonas marina	Pseudomonadota	MAKPVVLVTRKLPEGVQDRLAAMFDARLNPADETWYRDGAEIARRATATCAAGILCAAGDALNAATIAALPPSVRILATFSVGTDHIDLAAAKARGIAVANTPEVLSFATAEIAFTLMLMAARRAGEGERMVRAGAWTGWAPTQLMGVTLEGKTLGILGFGRIGRELAQMARGMRMTIHYRNRSRVAPELEQGAVYHDNDDSFLGAIDVLSMHIPGGAETRKWLDAARIAKLKPGAIVVNTGRGTTVDDEALVAALRSGHLRAVGLDVYDGEPKVYPGYMDLENVALLPHLGSATIETRDAMGARCIENLEALLIKGQEPPYRAA	ATGGCCAAGCCCGTCGTCCTCGTCACCCGGAAGCTGCCGGAAGGGGTGCAGGACCGGCTCGCCGCGATGTTCGACGCGCGGCTGAACCCGGCCGACGAGACCTGGTACCGCGACGGCGCCGAGATTGCCCGCCGCGCGACCGCGACCTGCGCCGCGGGCATCCTCTGCGCTGCCGGCGATGCGCTGAACGCGGCGACCATCGCGGCGCTGCCACCCTCCGTCCGCATCCTCGCGACCTTCAGCGTCGGCACCGACCATATCGACCTTGCCGCGGCGAAGGCGCGCGGCATCGCGGTGGCGAACACGCCCGAGGTCCTGTCCTTCGCGACCGCCGAGATCGCCTTCACCCTGATGCTGATGGCCGCGCGCCGCGCGGGCGAAGGCGAGCGCATGGTCCGC…	GWK16_20240	GCF_012927745.1
376	✓	✓	B	GWK15_RS16880_Pseudomonadota_Neoroseomonas_oryzicola	GWK15_RS16880	D-glycerate dehydrogenase	Neoroseomonas oryzicola	Pseudomonadota	MAKPVVLVTRKLPEGVQDRLAAMFDARLNPADETWYRDGAEIVRRATETGAAGILCAAGDALNVQTIAALPPSVRILATFSVGTDHIDLAAARARGIAVANTPEVLSFATAEIAFTLMLMAARRAGEGERMVRAGAWTGWAPTQLMGVTLEGKTLGILGFGRIGRELAQMARGMRMTIHYRNRSRVAPELEQGAVYHDNDDSFLGAIDVLSMHIPGGAETRKWLDATRIAKLKRGAIVVNTGRGTTVDDEALVAALRSGHLRAAGLDVYDGEPKVYPGYMDLENVALLPHLGSATIETRDAMGARCIENLEALLIKGQEPPYRAA	ATGGCCAAGCCCGTCGTCCTCGTCACCCGGAAGCTGCCGGAAGGGGTGCAGGACCGGCTCGCCGCGATGTTCGACGCGCGGCTGAACCCGGCCGACGAGACCTGGTACCGTGACGGCGCCGAGATCGTCCGGCGCGCGACCGAGACCGGCGCCGCGGGCATCCTCTGCGCCGCGGGCGATGCGCTGAACGTCCAGACCATCGCGGCGCTGCCGCCCTCCGTCCGCATCCTCGCGACCTTCAGCGTCGGGACCGACCATATCGACCTCGCCGCGGCGAGGGCGCGCGGCATCGCGGTGGCCAACACGCCCGAGGTCCTGTCCTTCGCGACCGCCGAGATCGCCTTCACCCTGATGCTGATGGCCGCCCGCCGCGCGGGCGAAGGCGAGCGCATGGTCCGC…	GWK15_16870	GCF_012163135.1
377	✓	✓	B	FHS88_RS11705_Pseudomonadota_Neoroseomonas_alkaliterrae	FHS88_RS11705	D-glycerate dehydrogenase	Neoroseomonas alkaliterrae	Pseudomonadota	MAKPVLLVTRKLPDGVEARLASLFDARLNSADEPWFRDGAEIARRARAAGAAGVLCAAGDPMNAGTIAALPDSVRIVTTFSVGVDHIALDACKARGIAVTHTPEVLSFATAECAFTLMLMAARRAGEGERLVRSGKWEGWAPTQLMGVTLQGKRLGILGFGRIGRQLAEMARGMQMEIHYHDVQRLPPELEKGATFHPDEDGFLAAIDVLSMHVPGGEGTRKWLNAARLAKMKKGALVVNTGRGPSVDDEALIAALKSGHIRAAGLDVYDGEPKVHPGYIALENVALLPHLGSATIETRDAMGARCIENLEALLIRGENPPHRAA	ATGGCAAAGCCGGTCCTTCTCGTCACCCGCAAGCTGCCGGACGGCGTGGAGGCGCGCCTCGCATCGCTGTTCGATGCCCGGCTGAACAGCGCGGACGAGCCCTGGTTCCGCGACGGCGCGGAGATCGCGCGGCGGGCCAGGGCGGCCGGCGCGGCGGGCGTGCTCTGCGCGGCGGGCGACCCGATGAACGCCGGGACCATCGCCGCCCTGCCCGACAGCGTGCGCATCGTGACCACCTTCTCGGTCGGCGTGGACCACATCGCGCTCGATGCCTGCAAGGCGCGCGGCATCGCGGTGACGCACACGCCGGAGGTGCTCTCCTTCGCCACCGCCGAATGCGCCTTCACGCTGATGCTGATGGCCGCGCGCCGGGCGGGCGAGGGCGAGCGGCTGGTGCGC…	FHS88_002358	GCF_014199195.1
378	✓	✓	B	E8M80_RS02480_Pseudomonadota_Roseomonas_sp._HF4	E8M80_RS02480	D-glycerate dehydrogenase	Roseomonas sp. HF4	Pseudomonadota	MAKPVILVTRRLPDGVEARLAALFDARLNSADEPWFRDGAEIARRATEAGAAGVLCAAGDPMTATTIAALPDSVKIVTTFSVGTDHIALDAAKARGIAVTHTPEVLSFATAECAFTLMLMAARRAGEGERMVRAGKWDGWAPTQLMGVTLQGKTLGVLGFGRIGRELAAMARGMQMNIHYHDVQRLPPELEQGATFHATEDSFLPAIDVISMHVPGGEGTRKWLNAARLAKMKRGALVVNTGRGPSVDDEALVAALASGHIRAAGLDVYDGEPKVHPGYFALENVALLPHLGSATIETRDAMGARCIENLEALLIHGQNPPHRAA	ATGGCCAAGCCCGTCATCCTCGTCACGCGCAGGCTGCCCGACGGCGTCGAGGCGCGGCTCGCCGCCCTGTTCGACGCACGGCTGAACAGCGCTGACGAGCCCTGGTTCCGCGACGGCGCCGAGATCGCCCGCCGCGCGACGGAAGCCGGCGCCGCCGGTGTGCTCTGCGCCGCCGGCGACCCCATGACCGCGACGACCATCGCCGCCCTGCCGGACAGCGTGAAGATCGTCACCACCTTCAGCGTCGGCACCGACCACATCGCGCTCGACGCGGCCAAGGCGCGCGGCATCGCGGTGACCCACACGCCGGAGGTGCTGTCCTTCGCCACCGCCGAATGCGCCTTCACGCTCATGCTGATGGCCGCGCGGCGCGCCGGGGAAGGGGAGCGCATGGTCCGC…	-	GCF_005222755.1
379	✓	✓	B	BM041_RS07740_Alpha_Roseomonas_stagni_DSM_19981	BM041_RS07740	D-glycerate dehydrogenase	Roseomonas stagni DSM 19981	Alphaproteobacteria	MPKPILLLTRKLPDAIEARAARDYDARLNSSDDPWSRDGAEIARRAAECGAAGILCAAGDPMGAATIEALPPSVKIIATFSVGTDHLSIPAAAARGITVANTPGVLSFATAECAFTLMLMAARRAGEGERLVRARAWTGWAPTQLMGVTLEGKKLGIAGYGRIGQELAAMARGMRMEIHYHNRNRVAPELEQGAIFHADAKDFLGAIDVLSMHIPGGEATRKWLNAERLSWMKPGSIVVNTGRGGTVDDAALVTALSSGHIRAAGLDVYDGEPAIHEGYFALENIALLPHLGSATEETRNAMGHRALDNLDAVLLRGTVAPDALP	ATGCCCAAGCCCATCCTGCTGCTGACCCGCAAGCTGCCCGACGCGATCGAGGCCCGCGCCGCGCGGGACTATGACGCCCGCCTGAACAGCAGCGACGATCCCTGGTCCCGCGACGGCGCGGAAATCGCCCGCCGCGCCGCCGAATGCGGCGCCGCCGGCATCCTGTGCGCGGCGGGGGACCCGATGGGCGCCGCGACGATCGAGGCGCTGCCCCCCTCGGTGAAGATCATCGCCACCTTCTCCGTCGGCACCGACCACCTGTCGATCCCGGCCGCGGCGGCCCGCGGCATCACGGTGGCGAACACGCCGGGGGTGCTGTCCTTCGCCACCGCCGAATGCGCCTTCACGCTGATGCTGATGGCCGCCCGCCGCGCCGGGGAGGGCGAACGCCTGGTGCGC…	SAMN02745775_102189	GCF_900114315.1
380	✓	✓	B	G3576_RS04370_Pseudomonadota_Falsiroseomonas_algicola	G3576_RS04370	D-glycerate dehydrogenase	Falsiroseomonas algicola	Pseudomonadota	MPKPVLLLTRKLPDAIEARAARDYDARLNSSDDPWFKDGAEIARRAAECGAAGVLCAAGDPLGAATIEALPPSVRIVATFSVGTDHLAIPAATARGITVANTPGVLSFATAECAFTLMLMAARRAGEGERMVRARAWTGWAPTQLMGVTLEGKKLGIAGYGRIGQELAAMARAMRMEIHYHNRSRVAPELEQGAIFHADARDFLGAIDILSMHIPGGEATRKWLNAEKLSWMKPGSIVINTGRGGTVDDPALVTALSCGHIRAAGLDVYDGEPAIHEGYYGLENIALLPHLGSATEETRNAMGHRALDNLDAVLLRGTVAPDAVR	ATGCCGAAGCCCGTCCTGCTGCTGACCCGCAAGCTGCCCGACGCCATCGAGGCCCGCGCCGCACGGGACTACGACGCCCGCCTGAACAGCAGCGACGACCCCTGGTTCAAGGATGGGGCGGAGATCGCCCGCCGCGCGGCCGAATGCGGCGCCGCCGGCGTCCTCTGCGCGGCCGGTGATCCGCTGGGCGCCGCGACGATCGAGGCGCTGCCCCCCTCGGTCAGGATCGTCGCCACCTTCTCCGTCGGCACCGACCACCTGGCCATCCCGGCCGCCACCGCGCGCGGCATCACGGTGGCCAACACCCCCGGCGTGCTGTCCTTCGCCACCGCCGAATGCGCCTTCACCCTGATGCTGATGGCCGCCCGCCGCGCCGGAGAGGGGGAGCGGATGGTGCGC…	G3576_04360	GCF_011040385.1
381	✓	✓	B	EOD42_RS21775_Pseudomonadota_Rhodovarius_crocodyli	EOD42_RS21775	D-glycerate dehydrogenase	Rhodovarius crocodyli	Pseudomonadota	MPKPVLLLTRLLPPAIEARAARDYSVVNNPTDAPWYKDGTEIARRAEGASGILIAAGDPFNAATIAALPASVKVISTFSVGTDHIDLKAAAARGIMVTNTPDVLSFATAEIAFTLLLMAARRAGEGERMVRAGQWEGWAPTQLMGVTLQGKRLGILGYGRIGREMGVMAKGFGMELHYRNNRRLAPELENGAQYHDSDEGFLGAIDILSMHIPGGAATAKWLNATRIGQMRQGAIVINTGRGSTVDDEALIAALKTGRIRAAGLDVFDGEPRVNPGYLGLENVALLPHLGSATIETRDRMGNLALDNLDAVLLRGENPPALVG	ATGCCGAAGCCTGTCCTGTTGCTCACCCGCCTGCTGCCGCCCGCGATCGAGGCACGGGCCGCGCGCGACTACAGCGTGGTGAACAACCCGACGGACGCGCCCTGGTACAAGGACGGCACCGAGATCGCGCGGCGCGCGGAAGGGGCGTCGGGCATCCTGATCGCGGCGGGCGATCCGTTCAACGCGGCCACCATCGCGGCGCTGCCGGCCTCGGTGAAGGTGATCTCGACCTTCTCGGTCGGCACCGACCACATCGACCTGAAGGCCGCCGCCGCGCGCGGCATCATGGTGACCAACACGCCCGACGTGCTGTCCTTCGCCACCGCCGAGATCGCCTTCACCCTGCTGCTGATGGCAGCCCGCCGCGCGGGCGAGGGCGAGCGCATGGTGCGCGCCGGC…	EOD42_21770	GCF_004005855.1
382	✓	✓	B	GT007_RS01915_Pseudomonadota_Rhodovarius_lipocyclicus	GT007_RS01915	D-glycerate dehydrogenase	Rhodovarius lipocyclicus	Pseudomonadota	MPKPVLLLTRQLPPAIEARAARDYALVSNPTDEPWYKDGAEIARRAAQGGHGGAAGILIAAGDPFNAATIAALPASVRILSTFSVGTDHIDLKAAAARNILVANTPDVLSFATAEIAFTLLLMAARRAGEGERMVRAGNWAGWAPTQLMGVTLQGKRLGILGYGRIGREMGAMAKGFGMELHYRNNRRLAPELENGALYHDSDAGFLGAIDVLSMHIPGGAATAKWLNAERIGQMRQGAIVINTGRGSTVDDEALIAALTTGRIRAAGLDVFDGEPRVHPGYLGLENVALLPHLGSATIETRDRMGHLALDNLDAVLLRGEAPPALVG	ATGCCCAAGCCGGTTCTGTTGCTGACCCGCCAATTGCCGCCCGCGATCGAGGCACGTGCCGCCCGCGACTACGCGCTGGTGTCCAACCCCACCGACGAGCCCTGGTACAAGGACGGCGCCGAGATCGCGCGCCGGGCGGCCCAAGGGGGACATGGGGGCGCGGCCGGCATCCTGATCGCGGCGGGCGACCCGTTCAACGCGGCCACCATCGCGGCGCTGCCGGCCTCGGTGCGGATTCTCTCGACCTTTTCCGTGGGCACCGACCATATCGACCTGAAGGCCGCGGCCGCCCGGAACATCCTGGTGGCCAACACGCCCGACGTGCTGTCCTTCGCCACCGCCGAGATCGCCTTCACCCTGCTGCTGATGGCCGCCCGCCGCGCGGGCGAGGGCGAGCGC…	-	GCF_009900765.1
383	✓	✓	B	E5N76_RS04380_Pseudomonadota_Siccirubricoccus_phaeus	E5N76_RS04380	D-glycerate dehydrogenase	Siccirubricoccus phaeus	Pseudomonadota	MAKPPLLVTRHFPEAIEARAARDYAAALNPTDELWSGDAAEIIRRATAISAQGILCAAGDRLDAACIAGLPPSVKLLSTFSVGTDHIDLEAARARGIQVANTPDVLSFATAEIAFTLLLMAARRAGEAERMVRAGQWRGWSPTQLIGVTLEGKKLGILGLGRIGREMAGMARGFRMEVHYHGRRRLPPELEQGAIWHDSEDSFLAAIDALSMHIPGDAGNRHWLNAARLARLKPGAIVVNTGRGSTVEDAALIAALRSGQVRAAGLDVYDGEPMINPGYFALENVVMLPHLGSAAAETRDAMGHRALDNLDAVLLRGEAPPFPV	ATGGCCAAGCCCCCCCTGCTCGTCACCCGCCATTTTCCGGAGGCCATCGAGGCCCGCGCCGCCCGCGACTACGCCGCCGCGCTGAACCCCACCGACGAGCTCTGGTCCGGCGACGCCGCCGAGATCATCCGCCGCGCCACCGCCATCTCCGCCCAGGGCATCCTCTGCGCCGCGGGTGACCGGCTGGATGCCGCCTGCATTGCCGGCCTGCCGCCCTCGGTGAAGCTGCTCTCCACCTTTTCCGTCGGCACCGACCATATCGACCTGGAAGCCGCCCGCGCGCGGGGGATCCAGGTGGCGAACACGCCGGACGTCCTCTCCTTCGCCACCGCCGAGATCGCCTTCACCCTGCTGCTGATGGCCGCCCGCCGCGCCGGGGAGGCGGAGCGGATGGTCCGC…	-	GCF_008360935.1
384	✓	✓	B	C8P66_RS18680_Pseudomonadota_Humitalea_rosea	C8P66_RS18680	D-glycerate dehydrogenase	Humitalea rosea	Pseudomonadota	MTRPKLLVTRHLPEAVEARAARDYAAALNPYDVPWTRDSLVAAAEGAAGLLCAAGDPLDAGTIQALPATVKIIATFSVGTDHIALDAAKARGIAIANTPDVLSVATAEIAMLLVMMAARRASEAEALIRARAWAGWAPTQLMGVTLEGKRLGILGMGRIGRELAQMARGFGMQIHYRNRSRLTPELEQGAVFHGEDDAFLGAIDILSMHIPGGAATRHWLNAERIGRMRPGSIVVNTGRGSTVDDVALCAALGSGHIRAAGLDVFDGEPKIHPGYLGAPNVSLLPHLGSATIETRDAMGFLALDNLDALLLRGEAVPNRVV	ATGACCAGGCCCAAGCTGCTCGTCACCCGCCATCTGCCCGAGGCCGTGGAGGCCCGCGCCGCCCGCGACTACGCGGCGGCACTCAACCCCTATGACGTGCCCTGGACCCGCGACAGCCTGGTCGCGGCCGCCGAGGGGGCGGCGGGCCTCCTCTGCGCCGCCGGCGATCCGCTGGATGCCGGGACCATCCAGGCCCTGCCGGCTACGGTGAAGATCATCGCGACCTTCAGCGTCGGCACCGACCATATCGCCCTGGATGCGGCGAAGGCGCGCGGCATCGCCATCGCCAATACCCCGGACGTGCTGAGCGTCGCGACCGCCGAGATCGCCATGCTGCTGGTGATGATGGCCGCCCGCCGTGCCTCGGAGGCCGAGGCCCTGATCCGCGCCCGCGCCTGG…	C8P66_12518	GCF_003253705.1
385	✓	✓	B	GVN67_RS18985_Pseudomonadota_Roseomonas_sp._18066	GVN67_RS18985	D-glycerate dehydrogenase	Roseomonas sp. 18066	Pseudomonadota	MTKPVLLLTRRFPDAVEARAQRDYITIPNPSDTPMDGATLATAAKDAGAQGILCAAGDPLGAATIAALPDSVKLLATFSVGTDHIDLAAARARGIAVSNTPDVLSVATAEIAFLLILAAARRGGESERMLRAGEWAGWAPTQLMGVTLEGKKLGILGMGRIGQALAKMARGFGMEIHYRNRKQLPPEEAAGAIYHADDAAFLGAIDVLSMHIPGGEATRNWLDARKIALLKRGAIVVNTGRGTTVDDVALCEALTKGHLRAAGLDVFAGEPKIHPGYLTTPNLVLLPHLGSATIETRDAMGFRCLDNLDAVLLRGAAPPHPVG	ATGACGAAGCCCGTCCTCCTGCTGACCCGCCGCTTTCCGGATGCGGTGGAGGCCCGTGCCCAGCGGGACTACATCACCATCCCGAACCCGTCGGACACGCCGATGGACGGCGCCACCCTGGCAACGGCCGCGAAGGATGCCGGGGCGCAGGGCATCCTCTGCGCCGCCGGCGACCCGCTGGGGGCGGCGACCATCGCGGCCCTGCCCGACAGCGTGAAGCTGCTGGCCACCTTCAGCGTCGGCACCGACCATATCGACCTGGCCGCCGCCCGCGCCCGCGGCATCGCCGTGTCGAACACGCCGGACGTGCTCAGCGTCGCCACCGCCGAGATCGCCTTTCTTCTCATTCTCGCCGCAGCCCGCCGCGGCGGTGAATCGGAGCGCATGCTGCGCGCCGGC…	-	GCF_902706185.1
386	✓	✓	B	BKE38_RS26095_Pseudomonadota_Pseudoroseomonas_deserti	BKE38_RS26095	D-glycerate dehydrogenase	Pseudoroseomonas deserti	Pseudomonadota	MTKPVLLLTRRFPDAVEARAQRDYITVPNPSDTPMDGAAIATAAKNAGAQGILCAAGDPLNAATIAALPDSVKLLATFSVGTDHIDLAAARARGITVSNTPDVLSVATAEIAFLLILAAARRGGESERLLRAGEWTGWAPTQLMGVTLEGKKLGILGMGRIGQALAKMARGFGMEIHYRNRKQLPAAEEAGAIYHADDAGFLGAIDVLSMHIPGGEATRNWLDARHIALLKRGAIVVNTGRGTTVDDAALCEALAKGHLRAAGLDVFAGEPKIFPGYLTTPNLVLLPHLGSATIETRDAMGFRCLDNLDAVLIRGGAALHPVG	ATGACGAAGCCCGTCCTCCTGCTGACCCGCCGCTTTCCGGATGCGGTGGAGGCCCGCGCCCAGCGGGACTACATCACCGTCCCGAACCCGTCGGACACGCCGATGGACGGCGCCGCCATCGCGACGGCCGCGAAGAATGCCGGGGCGCAGGGCATCCTCTGCGCCGCCGGCGACCCGCTGAATGCTGCGACCATCGCGGCGCTGCCCGACAGCGTGAAGCTGCTGGCGACCTTCAGCGTCGGCACCGACCATATCGACCTGGCCGCCGCCCGCGCCCGCGGCATCACCGTGTCGAACACGCCCGACGTGCTGAGCGTCGCCACCGCCGAGATCGCTTTTCTTCTCATCCTCGCCGCCGCCCGCCGCGGCGGTGAGTCGGAGCGGCTGCTGCGCGCCGGC…	BKE38_25730	GCF_001982615.1
387	✓	✓	B	D2K64_RS13690_Pseudomonadota_Pseudoroseomonas_vastitatis	D2K64_RS13690	D-glycerate dehydrogenase	Pseudoroseomonas vastitatis	Pseudomonadota	MPKPTLLLTRRFPDAVEARAQRDYITVPNPADTPLDGPALAAAAADGTVQGILCAAGDALDGDTIGALPDSVRIIATFSVGTDHIDLAAARARGIVVTNTPDVLSVATAEIAMLLILTAARRGGEAERMLRAREWTGWAPTQLMGVTLENKVLGILGMGRIGQALARMARGFGMQVHYRNRNRLPEAEEAGATYHQDDTTFLGAIDVLSMHIPGGAATRHWLDTRRIAQLRPGAIVVNTGRGTTVDDAALCAALQNGHLRAAGLDVFAGEPTIFEGYYTTPNLVLLPHLGSATVETRDAMGFRCLDNLDAVLIRGAAPLHPVG	ATGCCGAAGCCCACCCTGCTGCTGACCCGCCGCTTCCCCGACGCCGTCGAGGCCCGGGCGCAACGTGACTACATCACCGTGCCGAATCCGGCTGACACGCCACTGGACGGCCCCGCCCTCGCGGCGGCAGCGGCCGACGGCACGGTTCAGGGCATCCTCTGCGCCGCCGGTGACGCGCTGGACGGCGACACCATCGGGGCGCTGCCGGACAGCGTGCGGATCATCGCCACCTTCAGCGTTGGCACCGACCATATCGATCTCGCCGCCGCCCGGGCGCGCGGCATCGTTGTCACCAACACGCCGGATGTGCTCAGCGTCGCCACCGCCGAGATCGCCATGCTGCTGATCCTCACCGCGGCCCGCCGCGGCGGCGAGGCGGAGCGCATGCTGCGGGCCCGT…	-	GCF_003604215.1
388	✓	✓	B	F0Q34_RS15875_Pseudomonadota_Pseudoroseomonas_oryzae	F0Q34_RS15875	D-glycerate dehydrogenase	Pseudoroseomonas oryzae	Pseudomonadota	MPKPTLLLTRRFPDAVEARAQRDYVTMPNPSDKPMDGLALAAAAARGEARGILCAAGDALDSGTIAALPDSVKIIATFSVGTDHIDLGAARERGIIVTNTPDVLSVATAEIAMLLILTAARRGGEAERMLRAREWTGWAPTQLMGVTLENKALGILGMGRIGQALAQMARGFGMQIHYRNRNRLPPAEEAGATYHDNDTDFLGAIDVLSMHIPGGAATRHWLDARRIAQLRKGAIVVNTGRGTTVDDTALCAALQGGHLRAAGLDVFAGEPNIFEGYHSTPNLVLLPHLGSATVETRDAMGFRCLDNLDAVLIRGEAPLHPAG	ATGCCGAAGCCCACCCTGCTGCTGACCCGCCGCTTCCCGGATGCCGTCGAGGCCCGTGCGCAGCGCGATTACGTTACGATGCCGAATCCGAGCGACAAGCCCATGGATGGCCTGGCGCTGGCGGCGGCGGCGGCGCGAGGGGAAGCGCGCGGCATCCTGTGCGCCGCCGGCGATGCCCTGGATTCGGGCACCATCGCCGCCCTGCCCGACAGCGTGAAGATCATCGCCACCTTCAGCGTCGGCACCGACCATATCGATCTCGGCGCCGCCCGGGAGCGCGGCATCATCGTGACCAACACCCCGGACGTGCTGAGCGTGGCGACCGCCGAGATCGCCATGCTGCTGATCCTGACTGCGGCCCGGCGCGGCGGCGAGGCGGAGCGCATGCTGCGCGCCCGG…	F0Q34_15870	GCF_008386565.1
389	✓	✓	B	IBL26_RS06805_Pseudomonadota_Pseudoroseomonas_aerophila	IBL26_RS06805	D-glycerate dehydrogenase	Pseudoroseomonas aerophila	Pseudomonadota	MSKPLLLLTRHFPTAVEARAARDYATIPNAADTPMTGEEIAAAAAHTQPAGILCAAGDAFNATTIQALPESVKIIATFSVGTDHIDLQAAASRGILVANTPDVLSVATAEIAMLLILSAARRGGEAERMLRAREWAGWAPTQLMGVTLENKKLGILGMGRIGQALAKMARGFGMEIHYRNRNPLPESEAQGAIYHADDTAFLGAIDVLSMHIPGGAATRHWLDARRIAQLRPGSIVVNTGRGSTVDDVALCAALASGHLRAAGLDVFDGEPRIHEGYYTTPSLVLLPHLGSATVETRDAMGFRALDNLDAVLLRGEAPPHRVG	ATGTCCAAGCCCCTGCTGCTGCTGACCCGCCACTTCCCCACGGCGGTGGAGGCCCGCGCCGCGCGCGACTACGCCACCATCCCCAACGCGGCCGACACGCCGATGACGGGTGAAGAAATTGCCGCCGCCGCCGCGCATACCCAGCCCGCCGGCATCCTCTGCGCCGCCGGGGACGCCTTCAACGCCACCACCATCCAAGCGCTGCCGGAGAGCGTGAAGATCATCGCCACCTTCAGTGTCGGCACCGACCATATCGACCTGCAGGCGGCGGCCTCGCGCGGCATCCTGGTGGCCAACACGCCGGATGTGCTGAGCGTGGCGACGGCCGAGATCGCCATGCTGCTAATCCTCTCCGCCGCCCGCCGCGGCGGCGAGGCGGAGCGGATGCTGCGCGCCCGC…	IBL26_06805	GCF_014490485.1
390	✓	✓	B	CR165_RS18940_Pseudomonadota_Pseudoroseomonas_aestuarii	CR165_RS18940	D-glycerate dehydrogenase	Pseudoroseomonas aestuarii	Pseudomonadota	MSKPVLLLTRRFPDAVEARAQRDYTTIPNPADVPMSGSQIARAAAEGEAVGILCAAGDALRAETIAALPEGVKIIATFSVGTDHIDLEAAAARGIVVSNTPDVLSVATAEIAMLLILTAARRGGEAERLVRARAWTGWAPTQLMGVTLEGKRLGILGMGRIGQALAQMARGFGMEIHYRNRNRLPPAEEQGATYHGDDTAFLGAIDVLSMHIPGGAATRHWLDARRIAQLRPGAIVVNTGRGTTVDDPALCAALQSGHLRAAGLDVFDGEPKIFEGYHTAPNVVLLPHLGSATVETRDAMGFRCLDNLDAVLLRGEPAPHKVG	ATGAGCAAGCCCGTCCTCCTGCTGACCCGCCGCTTCCCGGATGCCGTGGAGGCCCGCGCGCAGCGGGACTACACCACCATCCCCAACCCGGCCGACGTGCCGATGTCGGGCAGCCAGATCGCCAGGGCGGCGGCGGAGGGCGAGGCGGTGGGCATCCTCTGCGCCGCCGGCGACGCACTGAGGGCCGAGACCATCGCCGCCCTGCCGGAGGGCGTGAAGATCATCGCCACCTTCAGCGTCGGCACCGACCATATCGACCTGGAAGCGGCGGCGGCGCGCGGCATCGTGGTGAGCAACACGCCGGACGTGCTGAGCGTGGCCACCGCCGAGATCGCCATGCTGCTGATCCTGACCGCCGCCCGGCGCGGCGGCGAGGCGGAGCGGCTGGTGCGCGCCCGC…	CR165_18895	GCF_003116135.1
391	✓	✓	B	CR162_RS12835_Pseudomonadota_Pseudoroseomonas_rhizosphaerae	CR162_RS12835	D-glycerate dehydrogenase	Pseudoroseomonas rhizosphaerae	Pseudomonadota	MSKPALLLTRRFPDAVEARAQRDYITIPNPADVPMTGAQIAGAAAEGGAAGILCAAGDPMKAESIAALPDSVKVIATFSVGTDHIDLAAAAARGITVTNTPDVLSVATAEIAMLLILTAARRGGEAERLVRARGWTGWAPTQLMGVTLENKRLGILGMGRIGQALARMARGFGMEIHYRNRNRLPEAEEQGATYHADDTAFLGAIDVLSMHIPGGAATRHWLDARRIALLRRGAIVVNTGRGTTVDDAALCAALQSGHLRAAGLDVFDGEPNIFEGYHTTPNLVLLPHLGSATVETRDAMGFRCLDNLDAVLLRGEPAPHKVG	ATGAGCAAGCCCGCCCTCCTGCTGACCCGCCGCTTTCCGGACGCCGTCGAGGCGCGGGCGCAGCGGGACTACATCACCATCCCCAACCCCGCCGACGTGCCGATGACGGGCGCGCAGATCGCCGGGGCGGCGGCGGAGGGAGGCGCGGCGGGCATCCTCTGCGCCGCCGGCGACCCGATGAAGGCCGAGAGCATCGCGGCCCTGCCGGACAGCGTGAAGGTCATCGCCACCTTCAGCGTCGGCACCGACCATATCGACCTGGCGGCGGCGGCGGCGCGCGGCATCACCGTGACCAACACGCCGGACGTGCTGAGCGTGGCCACGGCCGAGATCGCCATGCTGCTGATCCTGACCGCCGCCCGGCGCGGCGGCGAGGCGGAGCGGCTGGTGCGCGCCCGT…	CR162_12835	GCF_002631185.1
392	✓	✓	B	E0493_RS08355_Pseudomonadota_Pseudoroseomonas_coralli	E0493_RS08355	D-glycerate dehydrogenase	Pseudoroseomonas coralli	Pseudomonadota	MSKPVILLTRRFPDAVEARAQRDYVTIPNPADTPMSGGEIVAAAERGGAAGILCAAGDALDAQTIGRLPESVRIIATFSVGTDHIDLPAAAARGILVTNTPDVLSVATAEIAMLLILTAARRGGEAERMVRAREWTGWAPTQLMGVTLENKRLGILGMGRIGQALARMARGFGMEIHYRNRNRLGPAEEQAAIHHAEDAAFLGGIDVLSMHIPGGAATRNWLNAERIAMLPRGAIVVNTGRGTTVDDAALCAALASGHLRAAGLDVFAGEPNIYEGYHTTPNLVLLPHLGSATVETRDAMGFRCLDNLDAVLQRNAAPPHPVG	ATGAGCAAGCCCGTCATCCTGCTCACCCGCCGCTTCCCCGACGCGGTGGAGGCCCGCGCCCAGCGCGACTACGTCACCATCCCCAACCCGGCGGACACGCCGATGAGCGGCGGCGAGATCGTCGCCGCCGCGGAGCGGGGCGGTGCCGCCGGCATCCTTTGCGCCGCCGGGGACGCGCTGGACGCCCAGACCATCGGCCGCCTGCCGGAAAGCGTGCGGATCATCGCCACCTTCAGCGTCGGCACCGACCACATCGACCTGCCCGCCGCCGCCGCGCGCGGCATCCTGGTGACCAACACCCCCGACGTGCTGAGCGTCGCCACCGCCGAGATCGCCATGCTGCTGATCCTGACCGCCGCGCGGCGCGGCGGCGAGGCGGAGCGGATGGTGCGCGCGCGC…	E0493_08320	GCF_009829925.1
393	✓	✓	B	IBL25_RS08460_Pseudomonadota_Pseudoroseomonas_ludipueritiae	IBL25_RS08460	D-glycerate dehydrogenase	Pseudoroseomonas ludipueritiae	Pseudomonadota	MSKPLLLLTRHFPPAVEARAARDYATIPNAADTPMTGPEIVAAARQAEPAGILCAAGDALNAETIAALPESVRIIATFSAGTDHIDLGAAAARGIPVANTPDVLSVATAEIAMLLILSAARRGGEAERMVRARQWTGWAPTQLMGVTLEGKVLGILGMGRIGQALARMARGFGMEIHYRNRRPLPEAEAQGATYHDSDESFLGAIDVLSMHIPGGAATRHWLDARRIALLRPGAIVVNTGRGSTVDDSALCAALESGHLRAAGLDVFDGEPRIFEGYHSAPNVVLLPHLGSATVETRDAMGFRALDNVDAVLLRGEAPPYPATT	ATGTCCAAGCCGCTGCTGCTGCTGACCCGCCATTTTCCCCCGGCGGTGGAAGCCCGCGCCGCCCGCGACTACGCCACCATCCCCAATGCCGCCGATACGCCGATGACGGGGCCTGAGATCGTTGCCGCCGCACGGCAGGCCGAGCCCGCCGGCATCCTCTGCGCCGCCGGGGATGCGCTGAATGCCGAGACCATCGCGGCATTGCCGGAGAGCGTGCGGATCATCGCCACCTTCAGCGCCGGCACGGACCATATCGACCTAGGGGCGGCGGCGGCGCGCGGCATCCCGGTGGCGAATACGCCGGACGTGCTGAGCGTCGCCACCGCCGAAATCGCCATGCTGCTGATCCTTTCCGCCGCCCGCCGCGGTGGCGAGGCCGAGCGGATGGTGCGGGCCCGC…	IBL25_08460	GCF_014490445.1
394	✓	✓	B	EBE87_RS17670_Pseudomonadota_Pseudoroseomonas_wenyumeiae	EBE87_RS17670	D-glycerate dehydrogenase	Pseudoroseomonas wenyumeiae	Pseudomonadota	MSKPLLLLTRHFPEAVEARAARDYATIPNTADTRMTGPEIVAAARKAEPAGILCAAGDALNAETIAALPESVRIIATFSAGTDHIDLAAAAARGIPVANTPDVLSVATAEIAMLLILSAARRGGEAERMVRARQWTGWAPTQLMGVTLEGKVLGILGMGRIGQALARMARGFGMEIHYRNRRPLPEAEAQGATYHDSDESFLGAIDVLSMHIPGGAATRHWLDAQRIALLRPGAIVVNTGRGSTVDDAALCAALESGHLRAAGLDVFDGEPRIFEGYYSAPNVMLLPHLGSATVETRDAMGFRALDNVDAVLLRGEAPPYPVK	ATGTCCAAGCCGCTGCTGCTGCTGACCCGCCACTTTCCCGAGGCGGTGGAAGCCCGCGCCGCCCGCGACTACGCGACGATTCCCAATACCGCCGACACGCGGATGACGGGGCCCGAGATCGTCGCGGCCGCCCGCAAGGCCGAGCCCGCCGGCATCCTCTGCGCCGCCGGGGATGCGCTGAATGCCGAAACCATCGCGGCCTTGCCGGAGAGCGTGCGGATCATCGCCACCTTCAGCGCCGGCACCGACCATATCGACCTCGCGGCGGCGGCGGCGCGCGGCATCCCGGTGGCCAATACGCCGGACGTGCTGAGCGTCGCCACCGCCGAGATCGCCATGCTGCTGATCCTTTCCGCCGCCCGGCGTGGCGGCGAGGCCGAGCGGATGGTGCGCGCCCGC…	EBE87_17655	GCF_003696345.1
395	✓	✓	B	D6Z83_RS03580_Pseudomonadota_Pseudoroseomonas_wenyumeiae	D6Z83_RS03580	D-glycerate dehydrogenase	Pseudoroseomonas wenyumeiae	Pseudomonadota	MSKPLLLLTRHFPEAVEARAARDYATIPNTADTRMTGPEIVAAARKAEPAGILCAAGDALNAETIAALPESVRIIATFSAGTDHIDLAAAAARGIPVANTPDVLSVATAEIAMLLILSAARRGGEAERMVRARQWTGWAPTQLMGVTLEGKVLGILGMGRIGQALARMARGFGMEIHYRNRRPLPEAEAQGATYHDSDESFLGAIDVLSMHIPGGAATRHWLDAQRIALLRPGAIVVNTGRGSTVDDAALCAALESGHLRAAGLDVFDGEPRIFEGYYSAPNVMLLPHLGSATVETRDAMGFRALDNVDAVLLRGEAPPYPVK	ATGTCCAAGCCGCTGCTGCTGCTGACCCGCCACTTTCCCGAGGCGGTGGAAGCCCGCGCCGCCCGCGACTACGCGACGATTCCCAATACCGCCGACACGCGGATGACGGGGCCCGAGATCGTCGCGGCCGCCCGCAAGGCCGAGCCCGCCGGCATCCTCTGCGCCGCCGGGGATGCGCTGAATGCCGAAACCATCGCGGCCTTGCCGGAGAGCGTGCGGATCATCGCCACCTTCAGCGCCGGCACCGACCATATCGACCTCGCGGCGGCGGCGGCGCGCGGCATCCCGGTGGCCAATACGCCGGACGTGCTGAGCGTCGCCACCGCCGAGATCGCCATGCTGCTGATCCTTTCCGCCGCCCGGCGTGGCGGCGAGGCCGAGCGGATGGTGCGCGCCCGC…	D6Z83_03580	GCF_003611975.1
396	✓	✓	B	HMPREF0731_RS03180_Alpha_Roseomonas_cervicalis_ATCC_49957	HMPREF0731_RS03180	D-glycerate dehydrogenase	Roseomonas cervicalis ATCC 49957	Alphaproteobacteria	MTKPVLLMTRRFPDAVEARAQRDYVTIPNPADTAMESAAIVAAARQSGAEGILCAAGDAMGAATLAALPESVRVIATFSVGTDHIDLGAAKARGIAVTNTPDVLSVATAEIAFLLILAAARRGGEAERLLRARQWTGWAPTQLMGVTLEGKRLGILGMGRIGQALARMARGFGMEIHYRNRNRLPAEEEQGAIYHDSDKGFLRAIDVLSMHIPGGAATRHWLDAERIAWLKRGAIVVNTGRGTTVDDAALCAALHSGHLRAAGLDVFEGEPRIFEGYHTAPNTVLLPHLGSATVETRDAMGFRCLDNLDAVLLRGEAPLHPVA	ATGACCAAGCCCGTCCTGCTGATGACCCGCCGCTTCCCGGATGCGGTGGAGGCGCGCGCCCAGCGCGACTACGTCACCATCCCCAACCCGGCCGACACGGCGATGGAGAGCGCGGCCATTGTCGCCGCCGCCCGCCAGTCCGGCGCCGAGGGCATCCTCTGCGCCGCCGGCGACGCCATGGGGGCCGCCACCCTCGCCGCCCTGCCGGAGAGTGTGCGCGTCATCGCCACCTTCAGCGTCGGCACCGACCATATCGACCTGGGCGCGGCGAAGGCGCGCGGCATCGCGGTGACCAACACGCCGGATGTGCTGAGCGTGGCCACCGCCGAGATCGCCTTCCTGCTGATCCTGGCCGCGGCGCGCCGCGGCGGCGAGGCGGAGCGCCTGCTTCGCGCCCGG…	HMPREF0731_3544	GCF_000164635.1
397	✓	✓	B	BO39_RS12055_Alpha_Roseomonas_aerilata_DSM_19363	BO39_RS12055	D-glycerate dehydrogenase	Roseomonas aerilata DSM 19363	Alphaproteobacteria	MRRPTLLQTRSLPEAVEARAARDYEIRRPEGPDRALDSASLLHAAEGCEGILCAAGDALDAATIAALPDSVRIIATFSVGTDHIALDAARARGIAVTNTPEVLSVATAEIAMLLILMCARRAGEAERLLRAREWMGWAPTQLMGVTLEGKRLGILGMGRIGRELARMARGMGMAIHYRNRTRLPPAEEEGATFHAEDDAFLASCDVLSMHIPGGEATRHWLDSARIARLPRGAIVVNTGRGTTVDDAALCEALRAGHLRAAGLDVFTGEPAIFEGYYSAPNVTLLPHLGSATVETRDAMGLRCLENLDALLIHGTEPPHRAA	ATGCGCCGCCCCACCCTCCTCCAGACCCGATCCCTGCCCGAGGCCGTGGAGGCGCGTGCCGCCCGCGACTACGAGATCCGGCGACCGGAGGGGCCCGACCGGGCCCTGGATTCCGCCTCCCTCCTGCACGCCGCGGAGGGCTGCGAGGGGATACTTTGTGCCGCCGGCGACGCGCTGGACGCCGCGACCATCGCGGCCCTGCCCGACAGCGTGCGGATCATCGCCACCTTCAGCGTCGGCACCGACCACATTGCGCTCGACGCCGCCCGCGCCCGGGGCATCGCCGTCACCAACACGCCGGAGGTGCTGAGCGTGGCGACGGCCGAAATCGCGATGCTCCTCATCCTCATGTGCGCCCGGCGCGCGGGGGAGGCCGAGCGGCTGCTGCGCGCCCGGGAG…	-	GCF_000711725.1
398	✓	✓	B	EAH89_RS14190_Pseudomonadota_Roseomonas_nepalensis	EAH89_RS14190	D-glycerate dehydrogenase	Roseomonas nepalensis	Pseudomonadota	MPRPTLLQTRSLPPAVEARAARDYEVRRPEGPDRALEPAALLQAAEGCDGILCAAGDGLDAATIGALPASVRVIATFSVGTDHIALDAARARGIAVTNTPEVLSVATAEIAMLLVLMCARRAGEAERLLRAREWTGWAPTQLMGVTLEGKRLGILGMGRIGQELARMARGMGMRIHYRNRSRLPPEEEQGATYHAEDSGFLAACDVLSMHIPGGEATRHWLDAAAIATLPRGAIVVNTGRGTTVDDAALCAALASGHLRAAGLDVFAGEPAIFEGYHRAPNVTLLPHLGSATVETRDAMGFRCLDNLDALLLHGAEPPHRAA	ATGCCGCGCCCGACCCTCCTCCAGACCCGATCGCTGCCCCCGGCCGTGGAGGCCCGCGCCGCGCGGGACTACGAGGTCCGCCGCCCCGAGGGGCCCGACCGCGCGCTGGAGCCGGCCGCCCTGCTCCAGGCCGCGGAGGGTTGCGACGGCATCCTCTGCGCCGCCGGCGACGGGCTGGACGCCGCGACCATCGGCGCCCTCCCCGCCAGCGTCCGCGTCATCGCGACCTTCAGCGTCGGCACCGACCACATCGCCCTCGACGCCGCGCGCGCCCGCGGCATCGCCGTCACGAACACGCCGGAGGTGCTGAGCGTCGCGACCGCCGAGATCGCGATGCTCCTCGTCCTCATGTGCGCCCGCCGCGCCGGCGAGGCCGAGCGGCTGCTGCGCGCCCGCGAG…	EAH89_14145	GCF_006438825.1
399	✓	✓	B	GSE44_RS17615_Pseudomonadota_Roseomonas_harenae	GSE44_RS17615	D-glycerate dehydrogenase	Roseomonas harenae	Pseudomonadota	MPRPTLLLTRVLPEAVEARAARDYVIRRPEGPDRTLEPGALLAAAQGCDGIFCAAGDGLDAATIACLPDSIRVIATFSVGTDHIALDAAKARGIPVTNTPDVLSVATAEIGMLLILMCARRAGEAERLVRAREWTGWAPTQLMGVTLEGKRLGILGMGRIGQELARMGRGMGMRIHYRNRTRLTPQEEQGAVFHGSDDSFLAACDVLSMHIPGGAATKHWLDAGRIAKLPRGAIVVNTGRGTTVDDAALCDALRSGHLRAAGLDVFAGEPAIFEGYHTTPNLTLLPHLGSATIETRDAMGFRCLDNIDAVLIHSTEPPHRVG	ATGCCCCGCCCGACCCTTCTCCTGACCCGTGTCCTGCCCGAGGCCGTGGAGGCCCGCGCCGCGCGCGATTACGTGATACGCCGGCCGGAAGGCCCCGACAGGACGCTCGAGCCCGGCGCCCTGCTCGCCGCTGCCCAGGGCTGCGACGGCATCTTCTGCGCGGCCGGCGACGGGCTGGACGCGGCGACCATCGCCTGCCTGCCCGACAGCATCAGGGTGATCGCCACCTTCAGCGTCGGCACCGACCATATCGCGCTCGACGCCGCGAAGGCGCGCGGCATCCCGGTGACCAACACGCCCGACGTGCTGAGCGTGGCCACGGCCGAAATCGGCATGCTGCTGATCCTGATGTGCGCCCGCCGTGCCGGCGAGGCCGAGCGGCTGGTGCGCGCCCGGGAA…	-	GCF_009848505.1
400	✓	✓	B	BUB97_RS23090_Alpha_Roseomonas_rosea	BUB97_RS23090	D-glycerate dehydrogenase	Roseomonas rosea	Alphaproteobacteria	MSRPTLLQTRTLPPAVEARAARDYVIRRPEGPDHTLEAPALLAAAEGCDGILCAAGDALDAKTIGRLPASVKVIATFSVGTDHVALDAARARGIAVTNTPDVLSVATAEIAMLLILMCARRAGEAERLLRAREWTGWAPTQLMGVTLEGKRLGILGMGRIGRELARMARGMGMVIHYRNRTRLPPQEEEGATFHGDDDAFLAACDVLSMHIPGGAATKGWLNAARIAALPKGAIVVNTGRGTTVDDEALCEALHSGHLRAAGLDVFTGEPKIFEGYHTAPNVTLLPHLGSATIETRDAMGFRCLDNLDAVLIHGTQPPHRVA	ATGTCCCGCCCGACCCTGCTGCAAACCCGCACCCTGCCCCCGGCCGTGGAGGCCCGCGCCGCCCGCGACTATGTGATCCGCCGCCCTGAAGGCCCGGACCACACCCTCGAGGCCCCGGCCCTGCTCGCCGCCGCCGAGGGCTGCGACGGCATTCTCTGCGCCGCCGGCGACGCGCTGGATGCCAAAACCATCGGCCGCCTGCCCGCCAGCGTGAAGGTGATCGCCACCTTCAGCGTCGGCACCGACCATGTCGCGCTCGACGCGGCCCGGGCGCGCGGCATCGCCGTGACCAACACCCCGGACGTGCTGAGCGTGGCCACCGCCGAGATCGCCATGCTCCTCATCCTCATGTGCGCCCGCCGCGCGGGAGAGGCCGAGAGGCTGCTGCGCGCGCGGGAA…	SAMN02745194_04640	GCF_900141905.1
401	✓	✓	B	FHS87_RS18270_Pseudomonadota_Roseomonas_pecuniae	FHS87_RS18270	D-glycerate dehydrogenase	Roseomonas pecuniae	Pseudomonadota	MSRPTLLLTRRFPDAVETRAARDYEIRRPEGPDRTLDPAALLAAAGGCDGILCAAGDGLDADTLARLPESVRILATFSVGTDHIALDAARARGIAVTNTPDVLSVATAEIAMLLILMCARRAGEAERLLRAREWAGWAPTQLMGVTLEGKRLGILGMGRIGRELARMARGMGMRIHYRNRTRLALDEEEGATFHGEDDAFLAACDVLSMHIPGGAATSGWLNAARIATLPRGAIVVNTGRGTTVDDAALCEALHSGHLRAAGLDVFAGEPAIFEGYHSAPNVTLLPHLGSATIETRDAMGFRCLDNLDAVLLRDAEPPHRVA	ATGAGCCGCCCCACCCTGCTCCTGACCCGCCGCTTCCCCGACGCGGTGGAGACCCGCGCCGCGAGGGATTACGAAATCCGACGGCCCGAGGGGCCGGACCGAACTCTCGACCCCGCCGCCCTCCTCGCCGCCGCCGGGGGCTGCGACGGCATCCTCTGCGCCGCCGGAGACGGGCTGGATGCCGACACCCTCGCGCGCCTGCCGGAGAGCGTGCGGATCCTCGCCACCTTCAGCGTCGGCACCGACCACATCGCGCTGGATGCCGCCCGCGCGCGCGGCATCGCCGTGACGAACACGCCCGATGTGCTGAGCGTGGCCACCGCCGAGATCGCGATGCTGCTGATCCTCATGTGCGCCCGCCGGGCCGGCGAGGCCGAGCGGCTGCTGCGCGCCCGCGAG…	FHS87_003700	GCF_014199205.1
402	✓	✓	B	DYH73_RS07405_Pseudomonadota_Roseomonas_gilardii_subsp._rosea	DYH73_RS07405	D-glycerate dehydrogenase	Roseomonas gilardii subsp. rosea	Pseudomonadota	MAKPSILLTRHYPPAVMERAARDYACVTRAEDGGLTGAELCRLAAGVEGILCAAGDPMDGATIAALPDSVRILATFSVGTDHIDLEAARHRGITVTNTPDVLSVATAEIAMLLVLMCARRAGEAERMVRAREWVGWSPTQLLGVTLEGKKLGILGMGRIGQALARMARGFGMEIHYRNRSRLAPEQEEGAVFHASDEAFLGTVDVLSMHIPGGAATRNWLDAGRIAQLRKGAIVVNTGRGSTVDDAALCAALHAGHLRAAGLDVFAGEPRIFEGYHTAPNVTLLPHLGSATEETRDAMGFRCLDNLDALLRRGEEPPHRVA	ATGGCAAAGCCCAGCATCCTGCTCACCCGCCACTATCCCCCCGCCGTGATGGAGCGCGCGGCGCGGGACTATGCCTGCGTGACGCGGGCGGAGGATGGCGGGCTGACCGGGGCGGAACTGTGCCGCCTCGCGGCGGGGGTGGAGGGCATCCTCTGCGCCGCGGGCGACCCGATGGACGGGGCCACCATCGCGGCCCTGCCGGACAGCGTGCGGATCCTGGCCACCTTCAGCGTCGGCACCGACCATATCGACCTGGAGGCCGCGCGGCACCGGGGAATCACGGTGACGAACACCCCCGACGTGCTGAGCGTGGCCACGGCGGAGATCGCCATGCTGCTGGTCCTGATGTGCGCCCGCCGCGCCGGGGAGGCGGAACGGATGGTGCGGGCGCGGGAATGG…	NCTC13290_01508	GCF_900455865.1
403	✓	✓	B	L882_RS0103470_Pseudomonadota_Roseomonas_gilardii_subsp._rosea_ATCC_BAA-691	L882_RS0103470	D-glycerate dehydrogenase	Roseomonas gilardii subsp. rosea ATCC BAA-691	Pseudomonadota	MAKPSILLTRHYPPAVMERAARDYACVTRAEDGGLTGAELCRLAAGVEGILCAAGDPMDGATIAALPDSVRILATFSVGTDHIDLEAARHRGITVTNTPDVLSVATAEIAMLLVLMCARRAGEAERMVRAREWVGWSPTQLLGVTLEGKKLGILGMGRIGQALARMARGFGMEIHYRNRSRLAPEQEEGAVFHASDEAFLGTVDVLSMHIPGGAATRNWLDAGRIAQLRKGAIVVNTGRGSTVDDAALCAALHAGHLRAAGLDVFAGEPRIFEGYHTAPNVTLLPHLGSATEETRDAMGFRCLDNLDALLRRGEEPPHRVA	ATGGCAAAGCCCAGCATCCTGCTCACCCGCCACTATCCCCCCGCCGTGATGGAGCGCGCGGCGCGGGACTATGCCTGCGTGACGCGGGCGGAGGATGGCGGGCTGACCGGGGCGGAACTGTGCCGCCTCGCGGCGGGGGTGGAGGGCATCCTCTGCGCCGCGGGCGACCCGATGGACGGGGCCACCATCGCGGCCCTGCCGGACAGCGTGCGGATCCTGGCCACCTTCAGCGTCGGCACCGACCATATCGACCTGGAGGCCGCGCGGCACCGGGGAATCACGGTGACGAACACCCCCGACGTGCTGAGCGTGGCCACGGCGGAGATCGCCATGCTGCTGGTCCTGATGTGCGCCCGCCGCGCCGGGGAGGCGGAACGGATGGTGCGGGCGCGGGAATGG…	-	GCF_000518625.1
404	✓	✓	B	FS876_RS00155_Pseudomonadota_Roseomonas_gilardii	FS876_RS00155	D-glycerate dehydrogenase	Roseomonas gilardii	Pseudomonadota	MAKPSILLTRHYPPAVMERAARDYACVTRAEDGGLTGAELIRLAAGVEGILCAAGDPMDGATIAALPESVRILATFSVGTDHIDLEAARRRGIVVTNTPDVLSVATAEIAMLLILMCARRAGEAERMVRAREWLGWSPMQLLGVTLEGKKLGILGMGRIGQALARMARGFGREIHYRNRSRLAPEQEKGAVFHATDEAFLGTVDVLSMHIPGGAATRNWLDAGRIAQLRKGAIVVNTGRGSTVDDAALCAALHAGHLRAAGLDVFAGEPRIFEGYHTAPNVTLLPHLGSATEETRDAMGFRCLDNLDALLRRGEEPPHRVA	ATGGCAAAGCCCAGCATCCTGCTCACCCGCCACTATCCCCCCGCCGTGATGGAGCGCGCGGCGCGGGACTATGCCTGCGTGACGCGGGCGGAGGATGGCGGGCTGACGGGGGCGGAACTGATCCGCCTCGCGGCGGGGGTGGAGGGCATCCTCTGCGCCGCGGGCGACCCGATGGATGGGGCCACCATCGCGGCCCTGCCGGAGAGCGTGCGGATCCTGGCCACCTTCAGCGTCGGCACCGACCATATCGACCTGGAGGCCGCGCGGCGCCGGGGAATCGTGGTGACGAACACCCCGGACGTGCTGAGCGTGGCCACGGCGGAGATCGCCATGCTGCTGATCCTGATGTGCGCCCGCCGCGCCGGGGAGGCGGAGAGGATGGTGCGGGCGCGGGAATGG…	-	GCF_007680775.1
405	✓	✓	B	RGI145_RS10090_Alpha_Roseomonas_gilardii	RGI145_RS10090	D-glycerate dehydrogenase	Roseomonas gilardii	Alphaproteobacteria	MAKPSILLTRHYPPAVMERAARDYACVTRAEDGGLTGAELCRLAAGVEGILCAAGDPMDGATIAALPDSVRVLATFSVGTDHIDLEAARRRGIAVTNTPDVLSVATAEIAMLLVLMCARRAGEAERMVRAREWVGWSPTQLLGVTLEGKKLGILGMGRIGQALARMARGFGMEIHYRNRSRLAPEQEEGAVFHASDEAFLGTVDVLSMHIPGGTATRNWLDAGRIAQLHKGAIVVNTGRGSTVDDAALCAALHAGHLRAAGLDVFAGEPRIFEGYHTAPNVTLLPHLGSATEETRDAMGFRCLDNLDALLRRGEEPPHRVA	ATGGCAAAGCCCAGCATCCTGCTCACCCGCCACTATCCCCCTGCCGTGATGGAGCGCGCCGCACGGGACTATGCCTGCGTGACGCGGGCGGAGGATGGCGGGCTGACGGGGGCGGAACTGTGCCGCCTCGCGGCGGGGGTGGAGGGCATCCTCTGCGCCGCGGGTGATCCGATGGATGGGGCCACCATCGCGGCCCTGCCGGACAGCGTGCGGGTCCTGGCCACCTTCAGCGTCGGCACCGACCATATCGACCTGGAGGCCGCGCGGCGCCGGGGAATCGCGGTGACGAACACCCCCGACGTGCTGAGCGTGGCCACGGCGGAGATCGCCATGCTGCTGGTCCTGATGTGCGCCCGCCGCGCCGGGGAGGCGGAGCGGATGGTGCGGGCGCGGGAATGG…	RGI145_09990	GCF_001941945.1
406	✓	✓	B	APZ41_RS03960_Pseudomonadota_Roseomonas_mucosa	APZ41_RS03960	D-glycerate dehydrogenase	Roseomonas mucosa	Pseudomonadota	MAKPSILLTRHYPPAVMERAARDYACVTRAEDGGLTGAELCRLAAGVEGILCAAGDPMDGATIAALPDSVRVLATFSVGTDHIDLEAARRRGIVVTNTPDVLSVATAEIAILLVLMCARRAGEAERMVRAREWVGWSPTQLLGVTLEGKRLGILGMGRIGQALARMARGFGMEIHYRNRGRLAPEQEEGAVFHATDEAFLGTVDVLSMHIPGGAATRNWLDAGRIAQLRKGAIVVNTGRGSTVDDAALCAALHAGHLRAAGLDVFAGEPRIFEGYHTAPNVTLLPHLGSATEETRDAMGFRCLDNLDALLRRGEEPPHRVA	ATGGCGAAGCCCAGCATCCTGCTCACCCGTCACTACCCTCCTGCCGTGATGGAACGCGCGGCGCGGGACTATGCCTGCGTGACGCGGGCGGAGGATGGCGGGCTGACCGGGGCGGAGCTGTGCCGCCTCGCGGCGGGGGTGGAGGGCATCCTCTGCGCCGCGGGCGACCCGATGGACGGCGCCACCATCGCGGCCCTGCCGGACAGCGTGCGGGTCCTGGCCACCTTCAGCGTCGGCACCGACCATATCGATCTGGAGGCCGCGCGGCGCCGGGGAATCGTGGTGACCAACACCCCCGACGTGCTGAGCGTGGCCACGGCGGAGATCGCCATACTGCTGGTCCTGATGTGCGCCCGCCGCGCCGGGGAGGCGGAGCGGATGGTGCGGGCGCGGGAATGG…	APZ41_003960	GCF_001466485.2
407	✓	✓	B	ROTAS13_RS02195_Pseudomonadota_Roseomonas_sp._TAS13	ROTAS13_RS02195	D-glycerate dehydrogenase	Roseomonas sp. TAS13	Pseudomonadota	MAKPSILLTRHYPPAVMERAARDYACVTRAEDGGLTGAELCRLAAGVEGILCAAGDPMDGATIAALPDSVRVLATFSVGTDHIDLEAARRRGIVVTNTPDVLSVATAEIAILLVLMCARRAGEAERMVRAREWVGWSPTQLLGVTLEGKRLGILGMGRIGQALARMARGFGMEIHYRNRGRLAPEQEEGAVFHATDEAFLGTVDVLSMHIPGGAATRNWLDAGRIAQLRKGAIVVNTGRGSTVDDAALCAALHSGHLRAAGLDVFAGEPRIFEGYHGAPNVTLLPHLGSATEETRDAMGFRCLDNLDALLRRGEEPPHRVA	ATGGCGAAGCCCAGCATCCTGCTCACCCGTCACTACCCTCCTGCCGTGATGGAACGCGCGGCGCGGGACTATGCCTGCGTGACGCGGGCGGAGGATGGCGGGCTGACCGGGGCGGAGCTGTGCCGCCTCGCGGCGGGGGTGGAGGGCATCCTCTGCGCCGCGGGCGACCCGATGGACGGCGCCACCATCGCGGCCCTGCCGGACAGCGTGCGGGTCCTGGCCACCTTCAGCGTCGGCACCGACCATATCGATCTGGAGGCCGCGCGGCGCCGGGGAATCGTGGTGACCAACACCCCCGACGTGCTGAGCGTGGCCACGGCGGAGATCGCCATACTGCTGGTCCTGATGTGCGCCCGCCGCGCCGGGGAGGCGGAGCGGATGGTGCGGGCGCGGGAATGG…	ROTAS13_00434	GCF_001950415.1
408	✓	✓	B	DYH92_RS17120_Pseudomonadota_Roseomonas_mucosa	DYH92_RS17120	D-glycerate dehydrogenase	Roseomonas mucosa	Pseudomonadota	MAKPSILLTRHYPPAVMERAARDYACVTRAEDGGLTGAALCRLAAGVEGILCAAGDPMDGATIAALPDSVRVLATFSVGTDHIDLEAARRRGIVVTNTPDVLSVATAEIAMLLVLMCARRAGEAERMVRAREWVGWSPTQLLGVTLEGKRLGILGMGRIGQALARMARGFGMEIHYRNRGRLAPEQEEGAVFHATDEAFLGTVDVLSMHIPGGAATRNWLDAGRIAQLRKGAIVVNTGRGSTVDDAALCAALHSGHLRAAGLDVFAGEPRIFEGYHGAPNVTLLPHLGSATEETRDAMGFRCLDNLDALLRRGEEPPHRVA	ATGGCGAAGCCCAGCATCCTGCTCACCCGTCACTACCCTCCTGCCGTGATGGAACGCGCGGCGCGGGACTATGCCTGCGTGACGCGGGCGGAGGATGGCGGGCTGACCGGGGCGGCGCTGTGCCGCCTCGCGGCGGGGGTGGAGGGCATCCTCTGCGCCGCGGGCGACCCGATGGACGGCGCCACCATCGCGGCCCTGCCGGACAGCGTGCGGGTCCTGGCCACCTTCAGCGTCGGCACCGACCATATCGACCTGGAGGCCGCGCGGCGCCGGGGAATCGTGGTGACCAACACCCCCGACGTGCTGAGCGTGGCCACGGCGGAGATCGCCATGCTGCTGGTCCTGATGTGCGCCCGCCGCGCCGGGGAGGCGGAGCGGATGGTGCGGGCGCGGGAATGG…	NCTC13291_03463	GCF_900455935.1
409	✓	✓	B	FOB66_RS11825_Pseudomonadota_Roseomonas_mucosa	FOB66_RS11825	D-glycerate dehydrogenase	Roseomonas mucosa	Pseudomonadota	MAKPSILLTRHYPPAVMERAARDYACVTRAEDGGLTGAALCRLAAGVEGILCAAGDPMDGATIAALPDSVRVLATFSVGTDHIDLEAARRRGIVVTNTPDVLSVATAEIAMLLVLMCARRAGEAERMVRAREWVGWSPTQLLGVTLEGKRLGILGMGRIGQALARMARGFGMEIHYRNRGRLAPEQEEGAVFHATDEAFLGTVDVLSMHIPGGAATRNWLDAGRIAQLRKGAIVVNTGRGSTVDDAALCAALHSGHLRAAGLDVFAGEPRIFEGYHGAPNVTLLPHLGSATEETRDAMGFRCLDNLDALLRRGEEPPHRVA	ATGGCGAAGCCCAGCATCCTGCTCACCCGTCACTACCCTCCTGCCGTGATGGAACGCGCGGCGCGGGACTATGCCTGCGTGACGCGGGCGGAGGATGGCGGGCTGACCGGGGCGGCGCTGTGCCGCCTCGCGGCGGGGGTGGAGGGCATCCTCTGCGCCGCGGGCGACCCGATGGACGGCGCCACCATCGCGGCCCTGCCGGACAGCGTGCGGGTCCTGGCCACCTTCAGCGTCGGCACCGACCATATCGACCTGGAGGCCGCGCGGCGCCGGGGAATCGTGGTGACCAACACCCCCGACGTGCTGAGCGTGGCCACGGCGGAGATCGCCATGCTGCTGGTCCTGATGTGCGCCCGCCGCGCCGGGGAGGCGGAGCGGATGGTGCGGGCGCGGGAATGG…	FOB66_11825	GCF_008693785.1
410	✓	✓	B	CTJ15_RS07415_Pseudomonadota_Roseomonas_sp._FDAARGOS_362	CTJ15_RS07415	D-glycerate dehydrogenase	Roseomonas sp. FDAARGOS_362	Pseudomonadota	MAKPSILLTRHYPPAVMERAARDYACVTRAEDGGLTGAALCRLAAGVEGILCAAGDPMDGATIAALPDSVRVLATFSVGTDHIDLEAARRRGIVVTNTPDVLSVATAEIAMLLVLMCARRAGEAERMVRAREWVGWSPTQLLGVTLEGKRLGILGMGRIGQALARMARGFGMEIHYRNRGRLAPEQEEGAVFHATDEAFLGTVDVLSMHIPGGAATRNWLDAGRIAQLRKGAIVVNTGRGSTVDDAALCAALHSGHLRAAGLDVFAGEPRIFEGYHGAPNVTLLPHLGSATEETRDAMGFRCLDNLDALLRRGEEPPHRVA	ATGGCGAAGCCCAGCATCCTGCTCACCCGTCACTACCCTCCTGCCGTGATGGAACGCGCGGCGCGGGACTATGCCTGCGTGACGCGGGCGGAGGATGGCGGGCTGACCGGGGCGGCGCTGTGCCGCCTCGCGGCGGGGGTGGAGGGCATCCTCTGCGCCGCGGGCGACCCGATGGACGGCGCCACCATCGCGGCCCTGCCGGACAGCGTGCGGGTCCTGGCCACCTTCAGCGTCGGCACCGACCATATCGACCTGGAGGCCGCGCGGCGCCGGGGAATCGTGGTGACCAACACCCCCGACGTGCTGAGCGTGGCCACGGCGGAGATCGCCATGCTGCTGGTCCTGATGTGCGCCCGCCGCGCCGGGGAGGCGGAGCGGATGGTGCGGGCGCGGGAATGG…	CTJ15_07380	GCF_002754815.1
411	✓	✓	B	BT98_RS0102650_Pseudomonadota_Roseomonas_mucosa_ATCC_BAA-692	BT98_RS0102650	D-glycerate dehydrogenase	Roseomonas mucosa ATCC BAA-692	Pseudomonadota	MAKPSILLTRHYPPAVMERAARDYACVTRAEDGGLTGAALCRLAAGVEGILCAAGDPMDGATIAALPDSVRVLATFSVGTDHIDLEAARRRGIVVTNTPDVLSVATAEIAMLLVLMCARRAGEAERMVRAREWVGWSPTQLLGVTLEGKRLGILGMGRIGQALARMARGFGMEIHYRNRGRLAPEQEEGAVFHATDEAFLGTVDVLSMHIPGGAATRNWLDAGRIAQLRKGAIVVNTGRGSTVDDAALCAALHSGHLRAAGLDVFAGEPRIFEGYHGAPNVTLLPHLGSATEETRDAMGFRCLDNLDALLRRGEEPPHRVA	ATGGCGAAGCCCAGCATCCTGCTCACCCGTCACTACCCTCCTGCCGTGATGGAACGCGCGGCGCGGGACTATGCCTGCGTGACGCGGGCGGAGGATGGCGGGCTGACCGGGGCGGCGCTGTGCCGCCTCGCGGCGGGGGTGGAGGGCATCCTCTGCGCCGCGGGCGACCCGATGGACGGCGCCACCATCGCGGCCCTGCCGGACAGCGTGCGGGTCCTGGCCACCTTCAGCGTCGGCACCGACCATATCGACCTGGAGGCCGCGCGGCGCCGGGGAATCGTGGTGACCAACACCCCCGACGTGCTGAGCGTGGCCACGGCGGAGATCGCCATGCTGCTGGTCCTGATGTGCGCCCGCCGCGCCGGGGAGGCGGAGCGGATGGTGCGGGCGCGGGAATGG…	-	GCF_000622225.1
412	✓	✓	B	B555_RS0104660_Pseudomonadota_Roseomonas_sp._B5	B555_RS0104660	D-glycerate dehydrogenase	Roseomonas sp. B5	Pseudomonadota	MAKPSILLTRHYPPAVMERAARDYACVTRAEDGGLTGAALCRLAAGVEGILCAAGDPMDGATIAALPDSVRVLATFSVGTDHIDLEAARRRGIVVTNTPDVLSVATAEIAMLLVLMCARRAGEAERMVRAREWVGWSPTQLLGVTLEGKRLGILGMGRIGQALARMARGFGMEIHYRNRGRLAPEQEEGAVFHATDEAFLGTVDVLSMHIPGGAATRNWLDAGRIAQLRKGAIVVNTGRGSTVDDAALCAALHSGHLRAAGLDVFAGEPRIFEGYHGAPNVTLLPHLGSATEETRDAMGFRCLDNLDALLRRGEEPPHRVA	ATGGCGAAGCCCAGCATCCTGCTCACCCGTCACTACCCTCCTGCCGTGATGGAACGCGCGGCGCGGGACTATGCCTGCGTGACGCGGGCGGAGGATGGCGGGCTGACCGGGGCGGCGCTGTGCCGCCTCGCGGCGGGGGTGGAGGGCATCCTCTGCGCCGCGGGCGACCCGATGGACGGCGCCACCATCGCGGCCCTGCCGGACAGCGTGCGGGTCCTGGCCACCTTCAGCGTCGGCACCGACCATATCGACCTGGAGGCCGCGCGGCGCCGGGGAATCGTGGTGACCAACACCCCCGACGTGCTGAGCGTGGCCACGGCGGAGATCGCCATGCTGCTGGTCCTGATGTGCGCCCGCCGCGCCGGGGAGGCGGAGCGGATGGTGCGGGCGCGGGAATGG…	-	GCF_000292225.1
413	✓	✓	B	IEX99_RS05355_Pseudomonadota_Caldovatus_sediminis	IEX99_RS05355	D-glycerate dehydrogenase	Caldovatus sediminis	Pseudomonadota	MAKPALLVTRKLPPAIEARAARDYAARLNPQDEPWATDGAEIARRAAEIGAAGVLCAAGDRMDAACIGALPASVKAIATFSVGFDHVDLAAAKARGIAVTNTPEVLTEATAQIALTLLLMACRRAGEGERLVRARQWRGWAPTQLLGLTPEGKRLGILGFGRIGRTLARMARGLGMEIHYRDLRRLPPELEQGAIWHDTDEGFLRASQFLSMHMPGGEATRKWLNAERIALLPRGAIVVNSGRGGSVDDEALIAALRSGHVFAAGLDVYDGEPRIHEGYYALENVVLLPHLGSATVETRDAMGHRALDNLDAILLRGEPPRDRVA	ATGGCCAAGCCCGCCCTCCTCGTCACCCGCAAGCTGCCGCCCGCGATCGAGGCCCGCGCGGCGCGCGACTACGCGGCCCGCCTCAACCCGCAGGACGAGCCCTGGGCCACGGACGGCGCCGAGATCGCGCGCCGCGCCGCCGAGATCGGCGCCGCCGGCGTGCTCTGCGCCGCCGGCGACCGGATGGACGCCGCCTGCATCGGCGCCCTCCCCGCCTCCGTCAAGGCGATCGCCACCTTCAGCGTCGGCTTCGACCACGTGGACCTCGCCGCGGCGAAGGCGCGCGGCATCGCGGTGACCAACACGCCGGAGGTGCTGACCGAGGCCACGGCACAGATCGCCCTCACCCTGCTGCTGATGGCCTGCCGCCGCGCCGGGGAGGGCGAGCGCCTGGTCCGC…	GCM10010964_10730	GCF_014644455.1
414	✓	✓	B	BUB54_RS01130_Alpha_Acidocella_aminolytica_101_=_DSM_11237	BUB54_RS01130	D-glycerate dehydrogenase	Acidocella aminolytica 101 = DSM 11237	Alphaproteobacteria	MLLITRDVMPQVLERAKREHEVRELRMEGAFDPQALLISLEGVNAILCNSSDIFNAALINALPPQIKVIATYSVGLEHIDLAAAKARGIEIRNTPGVLSDATAELALTLMLMAARRAGEGERLLRARKWQGISPTFHLGRDVFGKTLGIFGMGRIGQSLARMARGLNMTIHYYNRNRLPAEQEEGAIYHADDKSFLEAIDFLSINAPGGPSTYHWLNEARIGMMRLGSFVVNTGRGSTVDDEALIAALRSGHIAAAGLDVFENEPDIHQGYYELENAVLLPHIGSATVETRTAMGFLALDGLNEVVGVDRDQ	ATGCTGTTGATCACCCGAGATGTGATGCCGCAAGTGCTGGAACGTGCGAAGCGCGAGCATGAGGTGAGAGAGCTGCGCATGGAAGGCGCGTTTGACCCTCAAGCGCTGTTGATCAGCCTGGAGGGAGTTAATGCGATTCTGTGCAATAGTTCCGATATATTCAATGCCGCGCTCATCAACGCCTTGCCGCCCCAGATTAAGGTTATTGCGACATATAGCGTGGGGCTGGAGCATATTGATCTGGCCGCCGCCAAGGCACGCGGGATTGAGATTCGTAACACGCCGGGCGTGCTGTCTGACGCCACGGCGGAATTGGCGTTGACGCTGATGTTGATGGCGGCACGGCGGGCCGGTGAAGGCGAGCGGTTGCTGCGTGCGCGTAAATGGCAGGGCATCAGC…	SAMN02746095_00225	GCF_900129125.1
415	✓	✓	B	B7448_RS00670_Pseudomonadota_Acidocella_aminolytica_101_=_DSM_11237	B7448_RS00670	D-glycerate dehydrogenase	Acidocella aminolytica 101 = DSM 11237	Pseudomonadota	MLLITRDVMPQVLERAKREHEVRELRMEGAFDPQALLISLEGVNAILCNSSDIFNAALINALPPQIKVIATYSVGLEHIDLAAAKARGIEIRNTPGVLSDATAELALTLMLMAARRAGEGERLLRARKWQGISPTFHLGRDVFGKTLGIFGMGRIGQSLARMARGLNMTIHYYNRNRLPAEQEEGAIYHADDKSFLEAIDFLSINAPGGPSTYHWLNEARIGMMRLGSFVVNTGRGSTVDDEALIAALRSGHIAAAGLDVFENEPDIHQGYYELENAVLLPHIGSATVETRTAMGFLALDGLNEVVGVDRDQ	ATGCTGTTGATCACCCGAGATGTGATGCCGCAAGTGCTGGAACGTGCGAAGCGCGAGCATGAGGTGAGAGAGCTGCGCATGGAAGGCGCGTTTGACCCTCAAGCGCTGTTGATCAGCCTGGAGGGAGTTAATGCGATTCTGTGCAATAGTTCCGATATATTCAATGCCGCGCTCATCAACGCCTTGCCGCCCCAGATTAAGGTTATTGCGACATATAGCGTGGGGCTGGAGCATATTGATCTGGCCGCCGCCAAGGCACGCGGGATTGAGATTCGTAACACGCCGGGCGTGCTGTCTGACGCCACGGCGGAATTGGCGTTGACGCTGATGTTGATGGCGGCACGGCGGGCCGGTGAAGGCGAGCGGTTGCTGCGTGCGCGTAAATGGCAGGGCATCAGC…	Aam_006_015	GCF_000964385.1
416	✓	✓	B	HNP71_RS12745_Pseudomonadota_Acidocella_aromatica	HNP71_RS12745	D-glycerate dehydrogenase	Acidocella aromatica	Pseudomonadota	MLLITRDLPPDVMARARREHQTRELHLQAALSPQTLLENLSGVSAILCTTRDTFDAALIAALPSSIRVIATSSVGVEHIDLEAAAARGIEIRNTPGVLTAATAELTLLLMLMAARRAGEGERLLRAGNWTGFSPTFLLGRDVSGKALGIFGMGRIGRAFAHMARALDMTIHYHNRTRLSPELEDGAIYHADDESFLSAIDFLSINAPGGEATRHWLNAERIARLKPGAIVVNTGRGSSVDDEALIAALQSGHVAATGLDVFNNEPALHPGYLALENAVLLPHIGSATVETRNAMGFLALDGINEVLNGV	ATGCTGCTGATTACACGAGACCTGCCCCCCGACGTGATGGCCCGCGCCCGGCGCGAGCACCAAACCCGCGAGTTGCATCTGCAAGCCGCGCTCTCCCCGCAGACGCTGCTGGAGAATCTCTCCGGCGTCAGCGCCATCCTCTGCACCACCAGAGACACTTTCGACGCCGCGCTCATCGCCGCCCTGCCCTCCAGCATCCGCGTCATCGCCACCTCCAGCGTCGGGGTCGAGCATATCGATCTTGAAGCTGCCGCCGCGCGGGGCATCGAGATCCGCAACACCCCGGGCGTGCTGACCGCCGCCACCGCCGAGTTGACCCTGCTGCTCATGCTGATGGCCGCGCGCCGCGCTGGCGAGGGCGAGCGCCTGCTGCGCGCCGGCAACTGGACCGGCTTCTCC…	HNP71_002577	GCF_014201825.1
417	✓	✓	B	T342_RS0106485_Alpha_Acidiphilium_angustum_ATCC_35903	T342_RS0106485	D-glycerate dehydrogenase	Acidiphilium angustum ATCC 35903	Alphaproteobacteria	MKRRLVITRTMPPAVAGRATAEYHAQYLDMIGPFDAEAFLAALPDADAVLVTPADRIDASVIAQIPVGVRVIGTFSVGTDHIDLQAARASGLAVVNTPDVLSFATAEIALTLMLMAARRAGEGERLIRARAWGGWTPDFMLGSSMEGRTIGILGMGRIGQALARMAQGLSMRVIYHNRRNLPAAQEQGATYYPDEVDFLGACDVLSIHLPGGPATLHWLNAARIAQLKHGAIVVNTGRGSTIDDDALIAALTSRHVAAAGLDVFAAEPTVPAGYLTLENAVLLPHLGSATHETRAAMGMLALDGIAAVLVGDEPAHRVV	ATGAAACGACGATTGGTGATCACCCGCACAATGCCACCGGCCGTCGCCGGCCGGGCAACCGCCGAATACCACGCCCAGTATCTCGACATGATCGGACCGTTCGATGCCGAGGCGTTCCTGGCAGCCCTGCCCGACGCCGATGCCGTCCTCGTCACCCCGGCGGACCGGATCGACGCCAGCGTGATCGCGCAGATCCCGGTCGGCGTGAGAGTGATCGGCACCTTCTCGGTCGGCACCGATCATATCGACCTGCAAGCCGCACGCGCCAGCGGCCTCGCCGTGGTGAACACGCCGGACGTGCTGTCCTTCGCCACTGCGGAGATCGCGCTGACCCTGATGCTCATGGCCGCCCGCCGCGCCGGCGAAGGCGAACGTCTGATCCGCGCCCGCGCCTGGGGC…	-	GCF_000701585.1
418	✓	✓	B	HUW10_RS04955_Pseudomonadota_Acidiphilium_sp._C61	HUW10_RS04955	D-glycerate dehydrogenase	Acidiphilium sp. C61	Pseudomonadota	MKPGLTISRVLPEPVEARAAEGFEARFLAQDGAFDAAGFLAALDGAAAALITPADRLDAASIARIPASLRVLATFSVGTDHIDLDAAKARGLAVVNTPDVLSFATAELALTLMLAAARRAAEGERIVRARAWPGWTPTYLLGTSLQGKTLGILGMGRIGQALARMAQGLSMRVVYHNRRRLKPEQEGGAAFIADEADFLAAADVLSIHLPGGAATLHWLNAARIARLKPGAIVINTGRGTTIDDEALAASLASGHLGAAGLDVFPAEPAVPEIYLGLENVVLLPHLGSATRETRLAMGMLALDGIEAILAGQSPVNRVV	ATGAAACCAGGACTGACCATCTCCCGCGTGCTGCCCGAACCGGTCGAGGCCCGCGCCGCCGAGGGCTTCGAAGCCCGGTTCCTCGCGCAGGACGGCGCTTTCGACGCCGCTGGCTTCCTCGCCGCGCTTGATGGCGCCGCCGCCGCCCTGATCACCCCGGCCGACCGGCTCGATGCAGCTTCGATCGCCCGCATCCCCGCCAGCCTACGCGTCCTCGCCACCTTCTCCGTCGGCACCGACCATATCGATCTCGACGCCGCGAAGGCGAGGGGCCTCGCCGTCGTCAACACGCCGGATGTGCTCTCCTTCGCCACCGCCGAGCTGGCCCTCACGCTGATGCTCGCCGCCGCCCGCCGCGCCGCCGAGGGCGAGCGCATCGTCCGCGCCCGCGCCTGGCCG…	-	GCF_902712915.1
419	✓	✓	B	ACRY_RS04825_Pseudomonadota_Acidiphilium_cryptum_JF-5	ACRY_RS04825	D-glycerate dehydrogenase	Acidiphilium cryptum JF-5	Pseudomonadota	MKPGLTISRVLPAPVEARAAEGFAARFLAQDGAFDAAAFLAALDGAAAALITPADRLDAAAIARIPATLRVLATFSVGTDHIDLDAAKSRGLAVVNTPDVLSFATAELALTLMLAAARRAGEGERIVRARAWPGWTPTYLLGTSLQGKTLGILGMGRIGQALARMAQGLSMRVVYHNRRRLPPEQEGGAAFIADEADFLSAADVLSIHLPGGAATLHWLNAARIARLKPGAIVVNTGRGTTIDDEALAAALASGHLGAAGLDVFPAEPAVPEVYLGLENVVLLPHLGSATRETRTAMGMLALDGIEEVLAGRSPANLVA	ATGAAACCAGGACTGACCATCTCCCGCGTGCTGCCCGCACCGGTCGAGGCTCGCGCCGCCGAGGGCTTCGCCGCCCGCTTCCTCGCGCAGGACGGCGCTTTCGACGCCGCCGCCTTCCTCGCCGCACTCGATGGCGCCGCCGCCGCCCTGATCACCCCGGCCGACCGGCTCGACGCAGCGGCCATCGCCCGCATCCCCGCCACCCTGCGCGTCCTCGCCACCTTCTCCGTCGGCACCGACCATATCGATCTCGACGCCGCGAAATCGCGCGGCCTCGCCGTGGTCAACACGCCGGACGTGCTCTCCTTCGCCACCGCCGAGCTTGCCCTTACGCTGATGCTCGCCGCCGCCCGCCGCGCCGGCGAGGGCGAGCGCATCGTCCGCGCCCGCGCCTGGCCG…	Acry_0476	GCF_000016725.1
420	✓	✓	B	RT91_RS11605_Pseudomonadota_Acidiphilium_sp._JA12-A1	RT91_RS11605	D-glycerate dehydrogenase	Acidiphilium sp. JA12-A1	Pseudomonadota	MKPGLIISRVLPAPVEARAAEGFAARFLAQDGAFDAAAFLAALDGAAAALITPADRLDAAAIARIPATLRVLATFSVGTDHIDLDAAKSRGLAVVNTPDVLSFATAELALTLMLAAARRAGEGERIVRARAWPGWTPTYLLGTSLQGKTLGILGMGRIGQALARMAQGLSMCVVYHNRRRLPPEQEGGAAFIADEADFLAGADVLSIHLPGGAATLRWLNAARIARLKPGAIVVNTGRGTTIDDEALAAALASGHLGAAGLDVFPAEPAVPEVYLGLENVVLLPHLGSATRETRTAMGMLALDGIEEVLAGRSPANLVA	ATGAAACCAGGACTGATCATCTCCCGAGTGCTGCCCGCACCGGTCGAGGCTCGCGCCGCCGAGGGCTTCGCCGCCCGCTTCCTCGCGCAGGATGGCGCTTTCGACGCCGCCGCCTTCCTCGCCGCGCTCGATGGCGCCGCCGCCGCCCTGATCACCCCGGCCGACCGGCTCGACGCAGCGGCCATCGCCCGCATCCCCGCCACCCTGCGCGTCCTCGCCACCTTCTCCGTCGGCACCGACCATATCGATCTCGACGCCGCGAAATCGCGCGGCCTCGCCGTGGTCAACACGCCGGACGTGCTCTCCTTCGCCACCGCCGAGCTTGCCCTCACGCTGATGCTCGCCGCCGCCCGCCGCGCCGGCGAGGGCGAGCGCATCGTCCGCGCCCGCGCCTGGCCG…	ACIDI_60c00100	GCF_000724705.2
421	✓	✓	B	DEF76_RS05855_Pseudomonadota_Acidibrevibacterium_fodinaquatile	DEF76_RS05855	D-glycerate dehydrogenase	Acidibrevibacterium fodinaquatile	Pseudomonadota	MTKATLLVTRRLPAAVEDRAARLFAARLNPEDRIYTSAEIVRHAEGADAILTAPGDRLDAATIAALPASVKAIGTFSVGFDHIDIAAARARGISVCNTPDVLSVATAEIVMLLILASARRAGEGERMLRAGKWHGWAPTQLLGTQVSGRRLGIFGMGRIGREVARMAAAFSMEIHYRDQARLSPDLEKGAIFHDNDATFLAQCQVLSLNAPGGEGTRHWLNAARIAQLPRGAVVVNAARGTLIDDAALIAALKSGHVAFAGLDVYNNEPALDPGYLALENVVLLPHLGSATVETRDAMGALALDGIAAILAGQRPRNVVE	ATGACCAAGGCCACCCTCCTCGTCACCCGCCGCCTGCCCGCCGCCGTCGAAGACCGTGCCGCGCGCCTGTTCGCGGCGCGGCTCAACCCGGAGGATCGGATCTATACGAGCGCCGAAATCGTGCGGCATGCCGAGGGCGCCGATGCCATCCTCACCGCGCCCGGTGATCGGCTGGATGCCGCGACCATTGCCGCCTTGCCGGCGAGCGTCAAAGCCATCGGCACGTTTAGCGTCGGCTTCGATCACATCGACATCGCCGCCGCCCGCGCCCGCGGAATTTCGGTCTGCAACACACCGGACGTGCTCTCGGTCGCGACCGCCGAGATCGTCATGCTGCTGATCCTCGCCTCAGCGCGCCGCGCCGGCGAGGGGGAGCGGATGCTGCGGGCCGGGAAGTGG…	-	GCF_003352165.1
422	✓	✓	B	F1189_RS01795_Pseudomonadota_Rhodovastum_atsumiense	F1189_RS01795	D-glycerate dehydrogenase	Rhodovastum atsumiense	Pseudomonadota	MKKRLLITRLLPPAIEARAARDYDALLNPEDRPRSTAEILRLAEGCDAVLCSPTDSFDADAIDALPASVKVLGTFSVGYDHIDLDATRARGLEVVNTPDVLSVATAELAFLLILAAARRAGEGERMVRAGRWSGWAPTQLLGTQVSGKRLGIFGMGRIGRELARMARGFDLEVHYRDLTRLPPELEGNAIWHGDDAGFLGECDILSLNAPGGATTQHWLNADRIALLPPGAVVVNAARGALVDDGALIAALRSGHVASAGLDVYEGEPALNPGYLRLENVVLLPHLGSNTTETRDAMGNIVLDGIDAVLHGRRPANRVT	ATGAAGAAGCGCCTGCTGATCACCCGCCTGCTGCCGCCCGCCATCGAGGCGCGCGCCGCCCGCGACTATGACGCCTTGCTCAATCCCGAGGACCGGCCCCGCAGCACCGCCGAGATCCTGCGCCTTGCCGAAGGCTGCGACGCGGTGCTGTGCAGCCCCACCGACAGCTTCGACGCCGACGCCATCGACGCGCTGCCGGCGAGCGTGAAGGTGCTCGGCACCTTCAGCGTCGGCTACGACCATATCGACCTCGACGCCACGCGGGCCCGCGGGCTGGAGGTGGTGAACACACCCGACGTGCTCTCGGTGGCCACCGCGGAACTGGCCTTCCTGCTGATCCTCGCCGCCGCGCGCCGCGCCGGCGAGGGCGAACGCATGGTGCGGGCGGGGCGCTGGAGC…	F1189_01800	GCF_008630155.1
423	✓	✓	B	GSQ76_RS20595_Pseudomonadota_Acidisphaera_sp._L21	GSQ76_RS20595	D-glycerate dehydrogenase	Acidisphaera sp. L21	Pseudomonadota	MSKPILFVTRRLPPAIEARAVRDYDARLNAEDTVRTGADVAAMAQGATAVLCCPAEKLDATVIQALPATLKVLGTFSVGFDHIDVAALKARGIALVNTPDVLSVATAECALLLLLAAARRAGEGERLIRGGGWNGWAPTQLLGAGVVGRTLGIFGMGRIGRELAALAQGLSMTVHYRDIVRLPPDLEKGAIYHDNDDSFLAVSELLSLNAPGGAPTMHWLNEDRIAKLPRGAVVANAGRGTLVQDAALIAALRSGQIAAAGLDVYEGEPALNPAYITLENVVLLPHLGSATAVTRDAMGNMVLDGIDAVLAGREPPNLVR	ATGTCCAAGCCCATCCTGTTCGTGACGCGCCGCCTGCCGCCCGCTATCGAGGCGCGGGCCGTGCGTGATTATGATGCGCGGCTGAACGCGGAGGACACCGTGCGCACCGGCGCCGATGTGGCGGCAATGGCGCAAGGGGCGACTGCCGTTCTGTGTTGCCCGGCGGAAAAGCTGGACGCCACGGTCATTCAAGCGCTGCCGGCGACGTTGAAGGTACTGGGCACGTTTAGCGTCGGGTTCGACCATATCGACGTTGCGGCGTTGAAAGCCCGTGGCATTGCCCTGGTAAACACGCCGGACGTCCTATCCGTCGCAACAGCGGAATGCGCGCTGCTGCTGCTGCTGGCGGCCGCACGCCGGGCCGGTGAAGGCGAGCGGCTGATTCGAGGCGGTGGCTGG…	-	GCF_009765685.1
424	✓	✓	B	CCS01_RS20345_Pseudomonadota_Rhodopila_globiformis	CCS01_RS20345	D-glycerate dehydrogenase	Rhodopila globiformis	Pseudomonadota	MAKPVLFVTRRLPPSIEAQAARDFSARLTPSDVPIADVLAGAAGADAILCCPGDAMDAALIAALPDSVKVIGTFSVGYDHVDLDAARSRGIRVCNTPDVLSVATAECAMLLILAAARRAGEGERMVRSGAWQGWAPTQLLGTQVSGRRLGIFGMGRIGRELARMARGFEMEVHYRDVARLPPELEHDAIFHDNDDSFLPMCEVLSLNAPGGAGTRHWLTGGRIAKLPRGAVVVNAARGSLVDDQALVAALREGHVAAAGLDVYNNEPHLDPAYLGLENVVLLPHLGSATRETRDAMGRIVLAGIAAVLAGQAPRNLVG	ATGGCGAAACCCGTTCTGTTCGTGACCAGGCGCCTGCCGCCGTCGATCGAGGCCCAGGCGGCGCGGGACTTTTCCGCCCGGCTGACGCCGTCGGACGTCCCGATCGCCGACGTGCTGGCCGGGGCAGCCGGCGCCGACGCCATCCTGTGCTGTCCCGGCGACGCCATGGACGCGGCACTGATCGCCGCACTGCCGGACAGCGTGAAGGTCATCGGCACCTTCAGCGTCGGCTACGATCACGTCGACCTCGACGCCGCGCGGTCACGCGGCATCCGGGTGTGCAATACGCCGGACGTGCTGAGTGTCGCCACCGCCGAATGCGCCATGCTGCTGATCCTGGCGGCGGCGCGGCGGGCCGGCGAGGGCGAGCGGATGGTGCGGTCCGGCGCCTGGCAGGGC…	CCS01_20060	GCF_002937115.1
425	✓	✓	B	GSQ89_RS32310_Pseudomonadota_Acidisphaera_sp._S103	GSQ89_RS32310	D-glycerate dehydrogenase	Acidisphaera sp. S103	Pseudomonadota	MPKPVLFVTRRLPASIEAQAQQDYQARLTPSDVAITDLLTQAEGADAVLCCPGDTLDSKAIAALPASVKVIGTFSVGYDHIDIAAAKARGIRVCNTPDVLSVATAECAMLLILAAARRAGEGERLVRAGKWDGWAPTQLMGTQVSGRRLGIFGMGRIGREIARMARGFGMEIHYRDMTRLPPDLEQGAIFHDNDDSFLPLCQVLSLNAPGGDGTRHWLNEARIGKLPMGSVVVNAARGTLVDDGALIAALRSGQIAAAGLDVYNGEPRLHADYLTLENVVLLPHLGSATTETRDAMGRIVLSGIGAILAGETPSNLVV	ATGCCGAAACCTGTTCTATTCGTGACCCGCCGTCTGCCGGCCTCGATCGAGGCCCAGGCGCAACAAGACTATCAAGCTCGACTGACCCCGTCGGATGTGGCGATCACCGACCTGTTGACGCAGGCCGAGGGTGCGGATGCGGTGTTGTGCTGCCCTGGCGATACGCTGGATTCGAAGGCGATCGCGGCGCTGCCTGCATCGGTGAAGGTCATCGGCACATTCAGCGTCGGTTACGATCATATCGACATCGCAGCGGCGAAGGCTCGCGGCATCAGGGTCTGCAACACGCCCGACGTGCTGAGCGTCGCCACCGCCGAGTGCGCCATGCTGCTGATCCTGGCCGCCGCCCGGCGTGCCGGCGAAGGGGAACGCCTCGTTCGGGCCGGGAAATGGGATGGC…	-	GCF_009765975.1
426	✓	✓	B	DS843_RS07030_Pseudomonadota_Roseomonas_genomospecies_6	DS843_RS07030	D-glycerate dehydrogenase	Roseomonas genomospecies 6	Pseudomonadota	MRSDSPASRPVLLVTRRLPDAVEARAARDFDARLNPQDRAPSGADIAALARESGAEGILCTAGDRLDAEAVAALPEGVRIVATFSVGTDHIDLNAAKARGLIVTNTPDVLTDATADIALLLMLGAARRASEGERMIRAGAWTGWTPTQLLGTHLGGKRLGIVGMGRIGQAVARRARAFGMAIHYSNRRRLPPDQEAGAIYHADPEAMLAVCDVLSLHFPATPDTTHWLNAERIERLPPGAIVVNTARGSVVDDEALIAALASGRLAAAGLDVFENEPNLHAGYRSLENAFLLPHLGSATVETRNAMGFKALDNLDAFFAGAEPPDRVA	ATGCGCAGCGACTCCCCTGCATCACGGCCCGTCCTCCTGGTGACCCGGCGCCTGCCCGACGCGGTGGAGGCCCGCGCCGCGCGGGATTTCGACGCCCGGCTGAACCCGCAGGACCGCGCGCCGTCCGGCGCCGACATCGCCGCCCTGGCGCGGGAGAGCGGCGCCGAGGGCATCCTCTGCACCGCCGGAGACCGGCTGGACGCGGAGGCCGTCGCGGCCCTGCCCGAGGGCGTGCGGATCGTCGCCACCTTCTCCGTCGGCACCGACCACATCGACCTGAACGCGGCCAAGGCGCGCGGGCTGATCGTCACCAACACCCCGGACGTGCTGACCGACGCGACCGCCGACATCGCCCTGCTGCTGATGCTGGGCGCGGCGCGGCGCGCGTCGGAGGGCGAG…	DS843_06990	GCF_008365375.1
427	✓	✓	B	CR165_RS18945_Pseudomonadota_Pseudoroseomonas_aestuarii	CR165_RS18945	D-glycerate dehydrogenase	Pseudoroseomonas aestuarii	Pseudomonadota	MSAASVPPSPPSGGASRHRLVSVRRLPPAVTARAAAEYNGVLAVEHDIGREESLALLRDHAAEALLFSSSFKLDAGYIAAMPPQVKVAATCSVGFDHVDVAAAKARGLIVTNTPDVLTGCTADLAFSLLLSAARRLPEADALMRRDAWGPRSMGDFLGVRVWGKTLGILGMGRIGRAVARRARGFDMRVLYHDVAPLPPALEEGAHYVESLPALLAQSDFLSLHCPLTPATRHVLNGETLALLPRGAVVVNAARGGLIDEEALIARLQDGHVAAAGLDVFEGEPRFDRRFIGLPNVALAPHIGSGTVETRDAMGHRSLDNIAAVLAGHPPIDPIWS	ATGTCCGCAGCCAGCGTTCCCCCCAGCCCCCCCTCGGGAGGGGCATCGCGCCACCGCCTCGTCTCGGTGCGGCGCCTGCCACCCGCCGTCACGGCGCGGGCCGCGGCGGAGTATAACGGCGTCCTGGCGGTGGAGCACGACATCGGGCGCGAGGAGTCGCTGGCGCTGCTGCGCGACCACGCGGCGGAGGCGCTGCTGTTCAGCTCCAGCTTCAAGCTGGATGCCGGCTACATCGCCGCCATGCCGCCCCAGGTGAAGGTGGCCGCCACCTGCTCGGTGGGCTTCGACCATGTCGACGTGGCGGCGGCCAAGGCGCGCGGCCTCATCGTCACCAACACGCCGGACGTGCTGACCGGCTGCACCGCCGACCTCGCCTTCTCCCTGCTGCTCTCCGCCGCC…	CR165_18900	GCF_003116135.1
428	✓	✓	B	CR162_RS12840_Pseudomonadota_Pseudoroseomonas_rhizosphaerae	CR162_RS12840	D-glycerate dehydrogenase	Pseudoroseomonas rhizosphaerae	Pseudomonadota	MSAQSAAARHRLVSVRRMPPAITARAAAEYDGAIAVERDFGREESLDLLRGHAAEALLFSSGFRLDAEYIAALPPQVKVAATCSVGFDHVDVAAAKARGLIVTNTPDVLTGCTADLAFSLLLSAARRLPEADALMRRDAWGPRSMGDFLGVRVWDKTLGILGMGRIGRAVARRARGFDMRVLYHDVAPLPPAMEEGAHYVASLHDLLRQSQFLSLHSPLTPATRHVLNGETLRLLPRGAVVVNAARGGLIDEEALIALLRDGHIAAAGLDVFEGEPRFDRRFIELPNVALSPHVGSGTVETRDAMGHRCLDNIAAVLGGRPPIDPIWS	ATGTCCGCACAGAGCGCGGCAGCGCGCCATCGCCTCGTCTCGGTCCGGCGCATGCCGCCCGCCATCACGGCCCGGGCGGCGGCGGAATATGACGGTGCCATCGCGGTGGAGCGGGATTTCGGGCGCGAGGAATCGCTCGACCTGCTGCGCGGCCACGCCGCCGAGGCCCTGCTGTTCAGCTCCGGCTTCCGGCTCGATGCCGAATACATCGCCGCCCTCCCGCCCCAGGTGAAGGTGGCCGCCACCTGCTCGGTGGGGTTCGACCATGTGGACGTGGCGGCGGCCAAGGCGCGCGGCCTCATCGTCACCAACACGCCGGACGTGCTGACCGGCTGCACCGCCGACCTCGCCTTCTCCCTGCTGCTTTCCGCCGCCCGCCGCCTGCCGGAGGCCGATGCG…	CR162_12840	GCF_002631185.1
429	✓	✓	B	GVN67_RS18990_Pseudomonadota_Roseomonas_sp._18066	GVN67_RS18990	D-glycerate dehydrogenase	Roseomonas sp. 18066	Pseudomonadota	MAELDSPLATLAPAPAARPRVVSVRRMPPAVAARLDRDFAGAFAIDRDIDREESLALLEEHKAEALLFSSGFKLDAGFIEKLPARVKVAATCSVGFDHVDVAAAKSRGLVVTNTPDVLTGCTADLAFSLLLSAARRLPEADQMLRQDAWGPRAMGDFLGVRVWGQTIGIIGMGRIGRAVARRARGFDMRVLYHDAAQLPPALEEGGHYVADLDAMLGQCQFVSLHCPYSPATRHILNERTLGLLPPGAVVVNAARGGLIDEEALIDGLKSGRIAAAGLDVFEGEPRFDRRFIDLPNVALAPHIGSATVETRDAMGHRSLDNIAAVLSGRPAIDPLWS	ATGGCTGAGCTCGACTCTCCCCTCGCGACACTGGCCCCCGCGCCCGCCGCCCGGCCGCGCGTGGTCAGCGTCCGCCGCATGCCGCCGGCGGTGGCCGCCCGCCTGGACCGCGACTTCGCCGGCGCCTTCGCCATCGACCGCGACATCGATCGCGAGGAATCGCTGGCTCTGCTGGAAGAGCACAAGGCCGAGGCCCTGCTGTTCAGCTCCGGCTTCAAGCTGGATGCCGGCTTCATCGAGAAATTGCCCGCCCGGGTGAAGGTGGCCGCCACCTGCTCGGTCGGCTTCGACCATGTCGACGTGGCCGCCGCCAAGTCGCGCGGGTTGGTGGTGACCAACACGCCGGACGTGCTGACCGGCTGCACCGCGGACCTGGCCTTCTCGCTGCTGCTCTCCGCC…	-	GCF_902706185.1
430	✓	✓	B	BKE38_RS26100_Pseudomonadota_Pseudoroseomonas_deserti	BKE38_RS26100	D-glycerate dehydrogenase	Pseudoroseomonas deserti	Pseudomonadota	MAELDSPLATLTPAPAARPRLVSVRRMPPTVAARLDRDFAGAFAVDRDIDREESLALLEEHKAEALLFSSGFKLDAGFIERLPARVKVAATCSVGFDHVDVAAAKSRGLVVTNTPDVLTGCTADLAFSLLLSAARRLPEADQMLRRDAWGPRAMGDFLGVRVWGQTIGIIGMGRIGRAVARRARGFDMRVLYHDAAQLPPALEEGGHFMADLDAMLGQCQFVSLHCPYTPATRHILNRRTLGLLPPGAVVVNAARGGLIEEEALIDGLKSGRIAAAGLDVFEGEPRFDRRFIDLPNVSLAPHIGSATVETRDAMGLRCLDNIAAVLSGRPAIDPLWS	ATGGCTGAGCTCGACTCTCCCCTCGCCACATTGACGCCCGCGCCGGCTGCCCGGCCGCGCCTGGTCAGCGTCCGCCGCATGCCGCCCACGGTCGCAGCCCGCCTGGACCGCGATTTCGCCGGCGCCTTCGCGGTCGACCGCGACATCGACCGTGAGGAATCGCTCGCCCTGCTCGAGGAGCACAAGGCCGAGGCCCTGCTGTTCAGCTCCGGCTTCAAGCTGGATGCCGGCTTCATCGAGAGATTGCCGGCGCGGGTGAAGGTGGCCGCCACCTGCTCGGTCGGCTTCGACCATGTCGACGTGGCGGCGGCGAAGTCGCGCGGCCTGGTGGTGACCAACACGCCGGACGTGCTGACCGGCTGCACCGCCGACCTGGCCTTCTCGCTGCTGCTCTCCGCC…	BKE38_25735	GCF_001982615.1
431	✓	✓	B	HMPREF0731_RS03175_Alpha_Roseomonas_cervicalis_ATCC_49957	HMPREF0731_RS03175	D-glycerate dehydrogenase	Roseomonas cervicalis ATCC 49957	Alphaproteobacteria	MQEPVPTRPRLVSVRRLPPAIAARIRQEYDAIQAEAHDLTQEQALAALRQSGAQALLVSSSFRMDAAFIAALPPEVRIAATCSVGFDHVDVAAAQARGLIVTNTPDVLTGCTADLAFALLLAAARRLPEADRVLREDRWGPRGMGDFLGVRVWGKTLGIIGMGRIGRAVARRARGFDMRVLYHDVAALPPALEEGAHHVAQLEEMLPRCDMVSLHCPLLPATRHILNRETLALLPRGAVVVNAARGGLVEEDALIAALQSGQLAAAGLDVFEGEPRFDKRLAGLPNVALAPHIGSGTVETRDAMGHRSLDNIAAVLAGRPPLDPIWS	ATGCAGGAACCGGTCCCGACCAGGCCGCGCCTGGTCAGCGTGCGGCGCCTGCCGCCCGCCATCGCGGCGCGCATCCGCCAGGAATACGACGCCATCCAGGCGGAGGCGCACGACCTCACCCAGGAGCAGGCGCTGGCCGCGCTGCGGCAGAGCGGGGCGCAGGCGCTGCTGGTTTCCTCCTCCTTCCGCATGGACGCCGCCTTCATCGCCGCGCTGCCGCCGGAGGTGCGCATCGCCGCCACCTGCTCGGTGGGCTTCGACCATGTCGATGTGGCGGCGGCGCAGGCGCGCGGGCTGATCGTCACCAACACGCCCGACGTGCTGACCGGCTGCACCGCCGACCTCGCCTTCGCTTTGCTGCTCGCCGCCGCGCGCCGCCTGCCGGAGGCCGACCGCGTG…	HMPREF0731_3543	GCF_000164635.1
432	✓	✓	B	C8P66_RS18685_Pseudomonadota_Humitalea_rosea	C8P66_RS18685	D-glycerate dehydrogenase	Humitalea rosea	Pseudomonadota	MKHKLVCVRRLPPNVAARVRSEFDAVLDDARDPTLPEALALMAEHKADALLFSSGFRLTAETIAALPPSVKVAATASVGFDHVDLAAARARGLVVTNTPEVLTGCTADMAFTLLLAAARRLGENERLMRNDAWVPRGMGDGLGVRVWGKTLGIVGMGRIGRAMARRARGFDMNVIYTDLTRIAGEEALFVPTLAEMLPLCDFLTLHVPLTPQTTNMIDAAALALLPPRAVVVNASRGGVVDEAALMAALASGKVFAAGLDVFATEPRFDARWIDVPNAILTPHTASGTIETRDAMGFRALDNIAAVLAGQPAIDPLWS	ATGAAGCATAAGCTGGTCTGTGTGCGGCGCCTGCCGCCCAATGTCGCAGCCCGGGTACGCAGCGAGTTCGACGCGGTGCTGGACGATGCCCGCGACCCGACCCTGCCCGAGGCGCTGGCGCTGATGGCCGAGCACAAGGCCGATGCGCTGCTGTTCTCCTCCGGCTTCCGGCTGACTGCCGAGACCATCGCGGCCTTGCCGCCCTCGGTGAAGGTCGCGGCCACCGCCTCGGTCGGGTTCGACCATGTGGACCTCGCGGCGGCCCGCGCACGCGGCCTCGTGGTGACCAACACGCCCGAAGTGCTGACGGGCTGCACCGCCGACATGGCCTTCACCTTGCTGCTCGCCGCCGCCCGGCGCCTGGGCGAGAACGAGCGGCTGATGCGCAACGACGCCTGG…	C8P66_12519	GCF_003253705.1
433	✓	✓	B	GSQ89_RS32305_Pseudomonadota_Acidisphaera_sp._S103	GSQ89_RS32305	D-glycerate dehydrogenase	Acidisphaera sp. S103	Pseudomonadota	MKPRLVLACLTTTDVVARARADFDSIVLDGPDDMTVPEVTAAAKSLKAEAILFTNTLPLDAAAIAGLPPSVRVGATSSVGYDHIDVPAAKARGLVVTNTPGVLTECTADHAMMLMLAAARRGAEYDRIMRQGWRRRIGQGELLGVRVTGKRVGILGMGRIGQAFAQRARGFDMKIMYHGRTRLPPELEQGAEYFSDFHAMLPHCDFLSIHAPGGAATDKIVDAKALSLLPDGAVLVNVARGTLIDEDALLDALTSGKLFAAGLDVFRAEPDYDLRFAPLENVVLSPHVGSASKETRDAMGFRALDNIVAVLAGRPAIDPLWKD	ATGAAGCCACGGCTGGTGCTGGCCTGCCTGACGACGACCGATGTTGTTGCCCGAGCAAGGGCCGACTTCGACTCGATCGTCCTGGACGGCCCCGACGACATGACGGTGCCGGAGGTAACCGCGGCCGCCAAGTCGCTTAAGGCCGAGGCCATCCTGTTCACCAACACCCTGCCGTTGGACGCCGCCGCCATCGCCGGCCTGCCCCCCAGCGTCCGGGTCGGCGCCACCAGCAGTGTCGGCTACGACCATATCGATGTCCCAGCCGCCAAGGCCCGCGGTCTTGTCGTCACCAACACACCCGGCGTGCTGACGGAATGCACCGCTGATCATGCGATGATGCTGATGCTCGCCGCCGCCCGCCGGGGTGCCGAGTATGACCGCATCATGCGCCAGGGTTGG…	-	GCF_009765975.1
434	✓	✓	B	CCS01_RS20350_Pseudomonadota_Rhodopila_globiformis	CCS01_RS20350	D-glycerate dehydrogenase	Rhodopila globiformis	Pseudomonadota	MKPRLVLACLTTTNVVARARAEFDAIICSGPDDMTVPEATAAATAHRADGILFANTLPLTEAAIAGLPDSVRVLATSSVGYDHVDVAAARARGIMVTNTPGVLDECTADHAMMLLLAAARRGIEYDRIMRQGWRYRIGQGDLLGVRVTGKRVGILGMGRIGRAFARRARGFDMQVLYHGRSRLPPELEQGATYFADFHAMLPHCDFLSIHAPGGPATDRMVDARALSLLPEGAVLVNVARGSLVDEDALLAALRSGRLFAAGLDVFRDEPDFDLRFAALDNVVLSPHIGSATRETRDAMGFRALDNIAAVLANRPAIDPLWRD	ATGAAGCCGCGGCTGGTGCTGGCTTGCCTGACGACGACGAACGTGGTGGCCCGCGCCCGCGCGGAATTCGACGCCATCATCTGCTCCGGCCCGGACGACATGACCGTGCCCGAGGCCACCGCCGCCGCCACCGCGCACCGTGCCGACGGCATCCTGTTCGCCAACACCCTGCCGCTGACCGAAGCCGCCATCGCCGGGCTGCCGGACAGCGTCCGCGTGCTTGCCACCAGCAGCGTCGGCTACGACCACGTCGACGTCGCCGCCGCGCGGGCGCGCGGCATCATGGTGACCAACACGCCCGGCGTGCTGGACGAGTGCACGGCGGACCACGCCATGATGCTGCTGCTCGCGGCGGCGCGGCGGGGGATTGAATACGACCGCATTATGCGCCAGGGCTGG…	CCS01_20065	GCF_002937115.1
435	✓	✓	B	GSE44_RS12275_Pseudomonadota_Roseomonas_harenae	GSE44_RS12275	D-glycerate dehydrogenase	Roseomonas harenae	Pseudomonadota	MKPRLVLARLMTDAVMDRIRAEFDAVLPPAAGLSLDEVVDAAERHAAEAVMVTAGTRLDAAALSRLPESVRVVATCSVGYDHIDVPAARARGLVVTNTPDVLNAATADLAFMLMLCAARRANEYAIVMRDGWRRSFGMTDMLGHDLGGKTLGIFGMGRIGRAVARRARAFDMNVIYYNRTRLAPELEEGAEYVPSFHDMLPRSQVLSLHAPGGAGTAKVMNRETFGLLPRGAIFVNTARGSLVNEDALHDALTSGQLYAAGLDVFAQEPAFDLRFAQLPNVFLTPHVASATVETRSAMGNRALDNIADVAAGRPARDALG	ATGAAGCCACGCCTCGTCCTTGCCCGCCTGATGACCGATGCCGTCATGGACCGCATCCGGGCCGAGTTCGACGCCGTGCTGCCACCCGCGGCCGGACTCTCCCTGGACGAGGTCGTGGACGCGGCGGAGCGGCACGCGGCAGAGGCAGTGATGGTGACCGCCGGCACGCGCCTTGATGCCGCCGCCCTCAGCCGCCTCCCGGAATCCGTGCGTGTCGTCGCCACCTGCAGCGTCGGCTACGACCATATCGACGTGCCCGCGGCCCGCGCGCGCGGCCTGGTCGTAACCAACACGCCGGACGTGCTGAACGCTGCCACCGCCGATCTCGCCTTCATGCTGATGCTTTGCGCCGCACGGCGGGCGAATGAGTATGCCATCGTCATGCGCGATGGCTGGCGC…	-	GCF_009848505.1
436	✓	✓	B	DES42_RS10060_Pseudomonadota_Zavarzinia_compransoris	DES42_RS10060	NAD(P)-dependent oxidoreductase	Zavarzinia compransoris	Pseudomonadota	MTAAAAILIARPLPDACEARLDRAFNARRLPAPGPHPTPALIEAAAGCAALVVTVTERLDAAAIAALPDTVRLIATVSVGHDHIDVAAARRRGIAVTNTPDVLTDATADLTLLLLLGAARRAKEAMALIAENRWGAWSATGLLGVDIGKRRMGILGMGRIGAAVARRARAFGMDLHYHNRRRAAPEVEAETGARWHPTLDGLLAVSDVLVLNAASTPETRGIVNAATLARLPEGAILVNSARGDLVDDEAVIAALDSGRLFAAGLDVFRGEPALDPRYRDRADVFALPHIGSATMETRVAMGMLALDNVAAVLAGQPPLTPLA	ATGACCGCCGCCGCCGCCATCCTGATCGCCCGCCCCCTGCCCGACGCCTGCGAGGCGCGGCTCGACCGCGCCTTCAACGCCCGCCGCCTGCCGGCCCCGGGCCCGCACCCCACCCCGGCCCTGATCGAGGCGGCAGCGGGCTGCGCCGCCCTGGTGGTCACGGTGACGGAACGGCTGGATGCCGCCGCCATCGCCGCCCTGCCCGACACGGTGCGGCTGATCGCCACGGTCTCGGTCGGCCACGACCATATCGACGTCGCGGCCGCCCGCCGGCGCGGCATCGCCGTGACCAATACGCCGGACGTGCTGACCGATGCGACCGCCGATCTCACCCTGCTCCTGCTGCTCGGCGCGGCGCGGCGGGCCAAGGAGGCGATGGCCCTGATCGCCGAGAACCGC…	DES42_10479	GCF_004362995.1
437	✓	✓	B	DKG75_RS02315_Pseudomonadota_Zavarzinia_compransoris	DKG75_RS02315	NAD(P)-dependent oxidoreductase	Zavarzinia compransoris	Pseudomonadota	MTAAAAILIARPLPDACEARLDRAFNARRLPAPGPHPTPALIEAAAGCAALVVTVTERLDAAAIAALPDTVRLIATVSVGHDHIDVAAARRRGIAVTNTPDVLTDATADLTLLLLLGAARRAKEAMALIAENRWGAWSATGLLGVDIGKRRMGILGMGRIGAAVARRARAFGMDLHYHNRRRAAPEVEAETGARWHPTLDGLLAVSDVLVLNAASTPETRGIVNAATLARLPEGAILVNSARGDLVDDEAVIAALDSGRLFAAGLDVFRGEPALDPRYRDRADVFALPHIGSATMETRVAMGMLALDNVAAVLAGQPPLTPLA	ATGACCGCCGCCGCCGCCATCCTGATCGCCCGCCCCCTGCCCGACGCCTGCGAGGCGCGGCTCGACCGCGCCTTCAACGCCCGCCGCCTGCCGGCCCCGGGCCCGCACCCCACCCCGGCCCTGATCGAGGCGGCAGCGGGCTGCGCCGCCCTGGTGGTCACGGTGACGGAACGGCTGGATGCCGCCGCCATCGCCGCCCTGCCCGACACGGTGCGGCTGATCGCCACGGTCTCGGTCGGCCACGACCATATCGACGTCGCGGCCGCCCGCCGGCGCGGCATCGCCGTGACCAATACGCCGGACGTGCTGACCGATGCGACCGCCGATCTCACCCTGCTCCTGCTGCTCGGCGCGGCGCGGCGGGCCAAGGAGGCGATGGCCCTGATCGCCGAGAACCGC…	DKG75_02315	GCF_003173055.1
438	✓	✓	B	DKG74_RS10775_Pseudomonadota_Zavarzinia_aquatilis	DKG74_RS10775	D-glycerate dehydrogenase	Zavarzinia aquatilis	Pseudomonadota	MPQPPVIMVARTLPGPCEVRLAHEFVLRRPPGEAPHAPRDLLAAAEGCEGLLVTVSEKLDRATIEALPPGIRVIATMSVGFDHIDVAAARARGLIVTNTPDVLTDATADLTLLLLLGAARRAKEAMALIAENRWGAWSPTAMLGVDIGRRRLGILGLGRIGAAVARRARAFGMEVHYHNRRRAAPAVEDGAIWHDTLDGLLAVSDVLALNAASTPETRGIIDRRALALLPEGAILINSARGDLVDDEAVIEALESGRLLAAGLDVFRGEPKLDPRYRDLPNVFALPHIGSATVETRVAMGMLAIDNLAAVLAGDGRPLTPVT	ATGCCCCAGCCCCCCGTCATCATGGTCGCCCGGACCCTGCCCGGCCCTTGCGAGGTCCGCCTCGCCCACGAATTCGTCCTGCGCCGGCCGCCCGGCGAGGCCCCCCACGCGCCGCGCGACCTGTTGGCCGCCGCGGAAGGCTGCGAAGGTCTTCTCGTCACCGTGAGCGAGAAACTGGACCGCGCCACCATCGAAGCCCTGCCGCCCGGCATCCGCGTGATCGCCACCATGTCCGTCGGCTTCGACCATATCGACGTCGCGGCAGCCCGGGCGCGCGGCCTGATCGTCACCAACACGCCCGACGTGCTGACCGATGCCACGGCGGACCTGACCCTGCTGCTGCTGCTCGGTGCCGCGCGGCGGGCCAAGGAAGCCATGGCCCTGATCGCCGAGAACCGC…	DKG74_10785	GCF_003173035.1
439	✓	✓	B	HUK83_RS09230_Pseudomonadota_Endobacter_medicaginis	HUK83_RS09230	D-glycerate dehydrogenase	Endobacter medicaginis	Pseudomonadota	DARRRGAQALLVSVQNRLDAAAIDALPDTLRIIATVSVGTDHIDLAAAARRGIVVSNTPGVLDACNADLTWLLILGAARRAAEAMDYIRRGTALCPLLGTRVSGRSLGIWGMGRIGREVARRATGFGMQVLYHNRNRLPPQGEQGALFCPDRADFLARSQILTLHMPASAATDGIIDAGVFAALPPGAIFINAARGSLVDEDALLAALGSGHLAGAGLDVFRNEPDLDPRLSNHPRIFALPHIGSATVETRGAMAAMAIDNVEAVLSGAPAPTAVT	CCGATGCCCGCCGTCGCGGCGCGCAGGCGCTGCTGGTCAGCGTGCAGAACCGCCTCGATGCCGCCGCGATCGACGCGCTTCCCGACACGCTGCGCATCATCGCCACTGTCAGCGTCGGCACCGACCATATCGATCTCGCGGCCGCCGCCAGGCGCGGGATCGTGGTCAGCAACACGCCCGGCGTGCTCGATGCCTGCAATGCCGATCTCACCTGGCTGCTGATCCTCGGCGCCGCCCGGCGCGCGGCCGAGGCGATGGACTATATCCGCCGCGGCACCGCCCTGTGTCCGCTGCTCGGCACGCGGGTGAGCGGTCGCAGCCTCGGCATCTGGGGGATGGGCCGCATCGGCCGCGAGGTCGCCCGCCGCGCCACCGGTTTCGGCATGCAGGTGCTGTATC…	HUK83_09230	GCF_013376135.1
440	✓	✓	B	FHR90_RS05375_Pseudomonadota_Endobacter_medicaginis	FHR90_RS05375	D-glycerate dehydrogenase	Endobacter medicaginis	Pseudomonadota	MTARQAITVATPVLPEKMIDRLAAQFALNAPPTAPMPAAEAVADARRRGAQALLVSVQNRLDAAAIDALPDTLRIIATVSVGTDHIDLAAAARRGIVVSNTPGVLDACNADLTWLLILGAARRAAEAMDYIRRGTALCPLLGTRVSGRSLGIWGMGRIGREVARRATGFGMQVLYHNRNRLPPQGEQGALFCPDRADFLARSQILTLHMPASAATDGIIDAGVFAALPPGAIFINAARGSLVDEDALLAALGSGHLAGAGLDVFRNEPDLDPRLSNHPRIFALPHIGSATVETRGAMAAMAIDNVEAVLSGAPAPTAVT	ATGACCGCACGACAGGCCATCACCGTAGCGACCCCGGTGCTGCCGGAGAAGATGATCGACAGGCTCGCGGCACAATTCGCTCTCAACGCGCCGCCAACGGCGCCGATGCCGGCGGCGGAGGCCGTCGCCGATGCCCGCCGTCGCGGCGCGCAGGCGCTGCTGGTCAGCGTGCAGAACCGCCTCGATGCCGCCGCGATCGACGCGCTTCCCGACACGCTGCGCATCATCGCCACTGTCAGCGTCGGCACCGACCATATCGATCTCGCGGCCGCCGCCAGGCGCGGGATCGTGGTCAGCAACACGCCCGGCGTGCTCGATGCCTGCAATGCCGATCTCACCTGGCTGCTGATCCTCGGCGCCGCCCGGCGCGCGGCCGAGGCGATGGACTATATCCGCCGC…	FHR90_001083	GCF_014192375.1
441	✓	✓	B	FOB66_RS22100_Pseudomonadota_Roseomonas_mucosa	FOB66_RS22100	D-glycerate dehydrogenase	Roseomonas mucosa	Pseudomonadota	MTEDQSAQGRPRVLVARRVPPNVAARAREMFDAIVTEADMDADTALRVIREERIAGLFSGPKVKFTAAHAAAMPDGLKVIANPGAGYDHMDVEAARTRGIVVTNAPDVVTDCTADLALMLILNASRRAREYDQVMREGWRRPYGMPDLLGLRPSGRTLGIVGMGRIGQAVAQRARGFGMRILYNNRRRLPPELEQGAEYVADLHDLLRRSEILSLHLPASAETGTLMTRERFALLPRGAVFVNTARGSLVDEDALIEALESGQLFAAGLDVFRKEPDFDTRLAALPNVFLTPHVASATVDTRDAMGFRTLDNIAGVLSGRGAIDPV	ATGACCGAGGATCAGTCAGCCCAGGGCAGGCCGCGTGTCCTGGTCGCCCGCCGGGTGCCGCCGAACGTCGCCGCCCGCGCCCGCGAGATGTTCGATGCCATCGTCACCGAGGCGGACATGGATGCCGACACGGCGCTGCGCGTGATCCGCGAGGAGCGCATCGCCGGCCTCTTCTCCGGCCCCAAGGTGAAGTTCACCGCCGCCCATGCCGCGGCCATGCCGGACGGGCTGAAGGTGATCGCCAATCCCGGCGCCGGCTACGACCACATGGATGTGGAGGCCGCCAGGACGCGCGGCATCGTCGTGACCAACGCGCCGGACGTGGTGACGGACTGCACCGCCGACCTCGCGCTGATGCTGATCCTGAACGCCAGCCGCCGTGCGCGCGAATACGACCAG…	FOB66_22100	GCF_008693785.1
442	✓	✓	B	BT98_RS0116105_Pseudomonadota_Roseomonas_mucosa_ATCC_BAA-692	BT98_RS0116105	D-glycerate dehydrogenase	Roseomonas mucosa ATCC BAA-692	Pseudomonadota	MTEDQSAQGRPRVLVARRVPPNVAARAREMFDAIVTEADMDADTALRVIREERIAGLFSGPKVKFTAAHAAAMPDGLKVIANPGAGYDHMDVEAARTRGIVVTNAPDVVTDCTADLALMLILNASRRAREYDQVMREGWRRPYGMPDLLGLRPSGRTLGIVGMGRIGQAVAQRARGFGMRILYNNRRRLPPELEQGAEYVADLHDLLRRSEILSLHLPASAETGTLMTRERFALLPRGAVFVNTARGSLVDEDALIEALESGQLFAAGLDVFRKEPDFDTRLAALPNVFLTPHVASATVDTRDAMGFRTLDNIAGVLSGRGAIDPV	ATGACCGAGGATCAGTCAGCCCAGGGCAGGCCGCGTGTCCTGGTCGCCCGCCGGGTGCCGCCGAACGTCGCCGCCCGCGCCCGCGAGATGTTCGATGCCATCGTCACCGAGGCGGACATGGATGCCGACACGGCGCTGCGCGTGATCCGCGAGGAGCGCATCGCCGGCCTCTTCTCCGGCCCCAAGGTGAAGTTCACCGCCGCCCATGCCGCGGCCATGCCGGACGGGCTGAAGGTGATCGCCAATCCCGGCGCCGGCTACGACCACATGGATGTGGAGGCCGCCAGGACGCGCGGCATCGTCGTGACCAACGCGCCGGACGTGGTGACGGACTGCACCGCCGACCTCGCGCTGATGCTGATCCTGAACGCCAGCCGCCGTGCGCGCGAATACGACCAG…	-	GCF_000622225.1
443	✓	✓	B	DYH92_RS08135_Pseudomonadota_Roseomonas_mucosa	DYH92_RS08135	D-glycerate dehydrogenase	Roseomonas mucosa	Pseudomonadota	MTEDQSAQGRPRVLVARRVPPNVAARAREMFDAIVTEADMDADTALRVIREERIAGLFSGPKVKFTAAHAAAMPDGLKVIANPGAGYDHMDVEAARTRGIVVTNAPDVVTDCTADLALMLILNASRRAREYDQVMREGWRRPYGMPDLLGLRPSGRTLGIVGMGRIGQAVAQRARGFGMRILYNNRRRLPPELEQGAEYVADLHDLLRRSEILSLHLPASAETGTLMTRERFALLPRGAVFVNTARGSLVDEDALIEALESGQLFAAGLDVFRKEPDFDTRLAALPNVFLTPHVASATVDTRDAMGFRTLDNIAGVLSGRGAIDPV	ATGACCGAGGATCAGTCAGCCCAGGGCAGGCCGCGTGTCCTGGTCGCCCGCCGGGTGCCGCCGAACGTCGCCGCCCGCGCCCGCGAGATGTTCGATGCCATCGTCACCGAGGCGGACATGGATGCCGACACGGCGCTGCGCGTGATCCGCGAGGAGCGCATCGCCGGCCTCTTCTCCGGCCCCAAGGTGAAGTTCACCGCCGCCCATGCCGCGGCCATGCCGGACGGGCTGAAGGTGATCGCCAATCCCGGCGCCGGCTACGACCACATGGATGTGGAGGCCGCCAGGACGCGCGGCATCGTCGTGACCAACGCGCCGGACGTGGTGACGGACTGCACCGCCGACCTCGCGCTGATGCTGATCCTGAACGCCAGCCGCCGTGCGCGCGAATACGACCAG…	NCTC13291_01646	GCF_900455935.1
444	✓	✓	B	APZ41_RS04875_Pseudomonadota_Roseomonas_mucosa	APZ41_RS04875	D-glycerate dehydrogenase	Roseomonas mucosa	Pseudomonadota	MTEDQSAQGRPRVLVARRVPPNVAARAREMFDAIVTEADMDADTALRVIREERIAGLFSGPKVKFTAAHAAAMPDGLKVIANPGAGYDHMDVEAARARGIVVTNAPDVVTDCTADLALMLILNASRRAREYDQVMREGWRRPYGMPDLLGLRPSGRTLGIVGMGRIGQAVAQRARGFGMRILYNNRRRLPPELEQGAEYVAELHDLLRRSEILSLHLPASAETGTLMTRERFALLPRGAVFVNTARGSLVDEDALIEALESGQLFAAGLDVFRKEPDFDTRLAALPNVFLTPHVASATVDTRDAMGFRTLDNIAGVLSGRGAIDPV	ATGACCGAGGATCAGTCAGCCCAGGGCAGGCCGCGTGTCCTGGTCGCCCGCCGGGTGCCGCCGAACGTCGCCGCCCGCGCCCGCGAGATGTTCGATGCCATCGTCACCGAGGCGGACATGGATGCCGACACGGCGCTGCGCGTGATCCGCGAGGAGCGCATCGCCGGCCTCTTCTCCGGCCCCAAGGTGAAGTTCACCGCCGCCCATGCCGCGGCCATGCCGGACGGGCTGAAGGTGATCGCCAATCCCGGCGCCGGCTACGACCACATGGATGTGGAGGCCGCCAGGGCGCGCGGCATCGTCGTGACCAACGCGCCGGACGTGGTGACGGACTGCACCGCCGACCTCGCGCTGATGCTGATCCTGAACGCCAGCCGCCGTGCGCGCGAATACGACCAG…	APZ41_004875	GCF_001466485.2
445	✓	✓	B	ROTAS13_RS13750_Pseudomonadota_Roseomonas_sp._TAS13	ROTAS13_RS13750	D-glycerate dehydrogenase	Roseomonas sp. TAS13	Pseudomonadota	MTEDQSAQGRPRVLVARRVPPNVAARAREMFDAIVTEADMDADTALRVIREERIAGLFSGPKVKFTAAHAAAMPDGLKVIANPGAGYDHMDVEAARARGIVVTNAPDVVTDCTADLALMLILNASRRAREYDQVMREGWRRPYGMPDLLGLRPSGRTLGIVGMGRIGQAVAQRARGFGMRILYNNRRRLPPELEQGAEYVAELHDLLRRSEILSLHLPASAETGTLMTRERFALLPRGAVFVNTARGSLVDEDALIEALESGQLFAAGLDVFRKEPDFDTRLAALPNVFLTPHVASATVDTRDAMGFRTLDNIAGVLSGRGAIDPV	ATGACCGAGGATCAGTCAGCCCAGGGCAGGCCGCGTGTCCTGGTCGCCCGCCGGGTGCCGCCGAACGTCGCCGCCCGCGCCCGCGAGATGTTCGATGCCATCGTCACCGAGGCGGACATGGATGCCGACACGGCGCTGCGCGTGATCCGCGAGGAGCGCATCGCCGGCCTCTTCTCCGGCCCCAAGGTGAAGTTCACCGCCGCCCATGCCGCGGCCATGCCGGACGGGCTGAAGGTGATCGCCAATCCCGGCGCCGGCTACGACCACATGGATGTGGAGGCCGCCAGGGCGCGCGGCATCGTCGTGACCAACGCGCCGGACGTGGTGACGGACTGCACCGCCGACCTCGCGCTGATGCTGATCCTGAACGCCAGCCGCCGTGCGCGCGAATACGACCAG…	ROTAS13_02704	GCF_001950415.1
[truncated: 543 more rows]

## Sheet: Sheet1
Genus	A	B	C
Acetobacter (125)	2	125	8
Gluconacetobacter (20)	21	20	13
Komagataeibacter (44)	55	43	26
Novacetimonas (14)	13	14	10
Gluconobacter (60)	72	0	23
